# Supplementary material for: Expression-based drug screening of neural progenitor cells from individuals with schizophrenia
Source: Nat Commun. 2018 Oct 24;9:4412. doi: 10.1038/s41467-018-06515-4 (PMC6200740; doi:10.1038/s41467-018-06515-4)
Supplement: Supplementary file 3 — Supplementary Data 1 [file 41467_2018_6515_MOESM3_ESM.xlsx]

## Sheet: README
Tab	Column Heading	Description
iPSC_NPC_SZ_normalize_SZ_DE		Summary of drug induced perturbations that normalize post-mortem SZ DE genes within aggregated iPSC NPC SZ cell lines
	compound	Drug
	cell	Cell line
	normScore	Connectivity Score
	pvalue	Permutation based P-value
	adjP	Benjamini-Hochberg FDR
iPSC_NPC_CON_normalize_SZ_DE		Summary of drug induced perturbations that normalize post-mortem SZ DE genes within aggregated iPSC NPC Control cell lines
	compound	Drug
	cell	Cell line
	normScore	Connectivity Score
	pvalue	Permutation based P-value
	adjP	Benjamini-Hochberg FDR
CCL_normalize_SZ_DE		Summary of drug induced perturbations that normalize post-mortem SZ DE genes within cancer cell lines
	compound	Drug
	cell	Cell line
	normScore	Connectivity Score
	pvalue	Permutation based P-value
	adjP	Benjamini-Hochberg FDR
iPSC_NPC_grouped_normalize_SZ_DE		Summary of drug induced perturbations that normalize post-mortem SZ DE genes within iPSC NPC lines,
	compound	Drug
	cell	Cell line
	experiment	L1000 plate and Well ID
	normScore	Connectivity Score
	pvalue	Permutation based P-value
	adjP	Benjamini-Hochberg FDR
	cellType	cell line type (SZ, or CON)

## Sheet: iPSC_NPC_SZ_normalize_SZ_DE
compound	cell	normScore	pvalue	adjP
suloctidil	1275-B-3	-4.12632	1.6472e-39	2.77553e-37
TIAGABINE	1792-1-E	-2.69736	3.74535e-13	3.25725e-12
Quetiapine	1275-B-3	-2.56858	1.58035e-11	1.19012e-10
ronidazole	1275-B-3	-2.56504	1.74486e-11	1.29949e-10
MDL 29951	1792-1-E	-2.55838	2.10033e-11	1.54713e-10
nadolol	1275-B-3	-2.35049	4.6883e-09	2.67789e-08
trimethobenzamide	1275-B-3	-2.33811	6.32182e-09	3.55076e-08
CORTICOSTERONE	1792-1-E	-2.26772	3.29106e-08	1.63703e-07
BAS-012416453	1275-B-3	-2.19141	1.79118e-07	7.99505e-07
KANPAULLONE	1792-1-E	-2.136	5.76152e-07	2.36065e-06
norethindrone	1792-1-E	-2.04691	3.38469e-06	1.2432e-05
nefopam	1275-B-3	-2.00037	8.09643e-06	2.82015e-05
DORZOLAMIDE HYDROCHLORIDE	1792-1-E	-1.99895	8.31076e-06	2.88735e-05
SB 43152	1792-1-E	-1.87874	6.6725e-05	0.000202124
chlorcyclizine	1275-B-3	-1.87289	7.33947e-05	0.000221333
3-acetamidocoumarin	1275-B-3	-1.85225	0.000102242	0.000298964
DL-thiorphan	1275-B-3	-1.82715	0.000151582	0.000429566
QUIPAZINE, N-METHYL-, DIMALEATE	1792-1-E	-1.81436	0.000184532	0.00051715
VANDETANIB	1792-1-E	-1.77668	0.000324324	0.000867439
phenelzine	1275-B-3	-1.77364	0.000339073	0.000903302
furosemide	1275-B-3	-1.75622	0.000436251	0.0011441
CETOCYCLINE' 'A-13428'	1792-1-E	-1.71395	0.000787625	0.00196251
DIPHENYLAMINOTRIAZINE	1792-1-E	-1.70912	0.000841074	0.002085
SORAFENIB	1792-1-E	-1.68401	0.00117622	0.00285169
repaglinide	1275-B-3	-1.64756	0.00187956	0.00440635
Loxapine	1275-B-3	-1.57881	0.00429397	0.00939654
BENZYLOXYCARBONYL-L-GLYCYL-L-PHENYLALANYL-L-PHENYLALANYL-L-TYROSINEBENZYL ESTER	1792-1-E	-1.54584	0.00621452	0.0131098
EPLERENONE	1792-1-E	-1.51932	0.00826275	0.0169531
melatonin	1275-B-3	-1.50741	0.00935679	0.0189384
HARMINE HYDROCHLORIDE	1792-1-E	-1.49955	0.0101459	0.0202918
SB-242235	1792-1-E	-1.46082	0.0149036	0.0288236
carbimazole	1275-B-3	-1.37355	0.0325888	0.0578784
MAFENIDE HYDROCHLORIDE	1792-1-E	-1.34421	0.0413216	0.0721523
PERCEPTIN	1792-1-E	-1.30703	0.054815	0.0928274
ESTRIOL	1792-1-E	-1.29934	0.0579701	0.0971937

## Sheet: iPSC_NPC_CON_normalize_SZ_DE
compound	cell	normScore	pvalue	adjP
suloctidil	3182-2-4	-4.25953	9.51035e-43	2.13666e-40
CORTICOSTERONE	2607-3-1	-4.02585	3.72383e-37	4.18311e-35
EPLERENONE	2607-3-1	-3.86851	1.27391e-33	1.14482e-31
LAMIVUDINE	2607-3-1	-3.82337	1.21576e-32	1.02428e-30
norethindrone	2607-3-1	-3.68141	1.16291e-29	6.53168e-28
DORZOLAMIDE HYDROCHLORIDE	2607-3-1	-3.4742	1.39512e-25	4.47766e-24
haloperidol	2607-3-1	-3.28626	3.67772e-22	9.3539e-21
MDL 29951	2607-3-1	-3.0465	3.51385e-18	6.15152e-17
TRANYLCYPROMINE HYDROCHLORIDE	2607-3-1	-2.78204	2.73829e-14	2.8394e-13
TIAGABINE	2607-3-1	-2.73703	1.11662e-13	1.04529e-12
GT-2394 RAC	2607-3-1	-2.72064	1.84733e-13	1.67613e-12
alpha-ergocryptine	2607-3-1	-2.72054	1.85269e-13	1.67613e-12
PERCEPTIN	2607-3-1	-2.67389	7.56714e-13	6.41542e-12
Quetiapine	3182-2-4	-2.67358	7.63557e-13	6.43297e-12
ronidazole	2607-3-1	-2.5307	4.50222e-11	3.21111e-10
CM ZA 0576	2607-3-1	-2.47059	2.25502e-10	1.51232e-09
URAPIDIL, 5-METHYL-	2607-3-1	-2.45307	3.56417e-10	2.34366e-09
ILOPERIDONE	2607-3-1	-2.33568	6.70091e-09	3.72655e-08
WB-4101 HYDROCHLORIDE	2607-3-1	-2.33316	7.11836e-09	3.92887e-08
HARMINE HYDROCHLORIDE	2607-3-1	-2.32701	8.24584e-09	4.50016e-08
BAS-012416453	2607-3-1	-2.30278	1.46229e-08	7.7605e-08
nefopam	3182-2-4	-2.20906	1.22093e-07	5.57902e-07
SB 43152	2607-3-1	-2.12479	7.25339e-07	2.90136e-06
3-acetamidocoumarin	3182-2-4	-2.11539	8.78211e-07	3.47164e-06
SORAFENIB	2607-3-1	-2.08286	1.68351e-06	6.48391e-06
phenelzine	3182-2-4	-2.06571	2.3556e-06	8.84499e-06
DIPHENYLAMINOTRIAZINE	2607-3-1	-1.97206	1.35206e-05	4.55644e-05
METHYLPARABEN	2607-3-1	-1.9457	2.15394e-05	7.0303e-05
bergenin	2607-3-1	-1.86884	7.83724e-05	0.000232701
SB-242235	2607-3-1	-1.78509	0.000286551	0.000774091
BUFLOMEDIL HYDROCHLORIDE	2607-3-1	-1.5432	0.00639634	0.0134513
moxonidine	2607-3-1	-1.53917	0.00668261	0.0139661
phenyl biguanide	2607-3-1	-1.50368	0.00972418	0.019623
ANDROSTERONE	2607-3-1	-1.47427	0.0130739	0.0255785
CONESSINE	2607-3-1	-1.44689	0.0170169	0.0325835
QUIPAZINE, N-METHYL-, DIMALEATE	2607-3-1	-1.35976	0.0364956	0.0645618
prenylamine	2607-3-1	-1.3188	0.0502328	0.0863697

## Sheet: CCL_normalize_SZ_DE
compound	cell	normScore	pvalue	adjP
suloctidil	A549	-4.90385	2.66464e-60	3.59193e-57
suloctidil	AGS	-4.22139	8.29762e-42	1.59788e-39
suloctidil	HT29	-4.11501	3.05934e-39	4.58221e-37
Myeloperoxidase Inhibitor-I	HT29	-4.07104	3.32188e-38	4.47789e-36
suloctidil	HEPG2	-4.0369	2.06891e-37	2.53535e-35
suloctidil	MCF7	-3.75942	2.79417e-31	1.98239e-29
NALOXONE HYDROCHLORIDE	HT29	-3.71083	2.88565e-30	1.85231e-28
DORZOLAMIDE HYDROCHLORIDE	A673	-3.70806	3.29284e-30	2.01761e-28
suloctidil	SH-SY5Y	-3.61899	2.12964e-28	1.10414e-26
suloctidil	A673	-3.57816	1.37515e-27	5.9797e-26
trazodone	A549	-3.54883	5.16056e-27	2.10801e-25
prenylamine	A549	-3.54697	5.60933e-27	2.22394e-25
SORAFENIB	SH-SY5Y	-3.51034	2.86003e-26	1.04198e-24
ILOPERIDONE	MCF7	-3.45659	2.99482e-25	9.17504e-24
RISPERIDONE	AGS	-3.414	1.85876e-24	5.44698e-23
QUIPAZINE, N-METHYL-, DIMALEATE	A673	-3.28968	3.20462e-22	8.47026e-21
SORAFENIB	MCF7	-3.27957	4.81408e-22	1.20174e-20
BUFLOMEDIL HYDROCHLORIDE	SH-SY5Y	-3.26651	8.12339e-22	1.99097e-20
BUFLOMEDIL HYDROCHLORIDE	MCF7	-3.19591	1.30621e-20	2.88651e-19
nadolol	VCAP	-3.1238	2.03933e-19	4.04266e-18
Amoxapine	MCF7	-3.09526	5.90476e-19	1.13709e-17
diltiazem	A549	-3.05248	2.82943e-18	5.01852e-17
suloctidil	VCAP	-3.0192	9.36897e-18	1.61915e-16
EQUILENIN	AGS	-3.01584	1.05621e-17	1.77971e-16
isoniazid	A549	-2.90067	5.70565e-16	7.3954e-15
DL-thiorphan	VCAP	-2.8649	1.88037e-15	2.34697e-14
DL-thiorphan	A549	-2.85384	2.70755e-15	3.28809e-14
Loxapine	HT29	-2.79075	2.0784e-14	2.24135e-13
Quetiapine	HT29	-2.78399	2.57515e-14	2.69093e-13
vigabatrin	A549	-2.77699	3.21241e-14	3.25588e-13
NALOXONE HYDROCHLORIDE	A673	-2.75863	5.71335e-14	5.54072e-13
ANDROSTERONE	A673	-2.75774	5.8747e-14	5.6565e-13
isoniazid	VCAP	-2.75187	7.05217e-14	6.74207e-13
ILOPERIDONE	SH-SY5Y	-2.75071	7.31162e-14	6.94089e-13
arcaine	A549	-2.74319	9.23333e-14	8.70387e-13
PK11195	VCAP	-2.72805	1.47195e-13	1.3684e-12
Amoxapine	VCAP	-2.70967	2.57991e-13	2.28797e-12
melatonin	A549	-2.68727	5.0725e-13	4.35524e-12
LAMIVUDINE	HEPG2	-2.66921	8.69584e-13	7.28074e-12
Primidone	HEPG2	-2.6636	1.02667e-12	8.38759e-12
spiradoline	HEPG2	-2.62939	2.79709e-12	2.24433e-11
NALTREXONE HYDROCHLORIDE	MCF7	-2.59862	6.77171e-12	5.33816e-11
MEMANTINE HYDROCHLORIDE	MCF7	-2.585	9.9648e-12	7.76448e-11
GT-2394 RAC	MCF7	-2.57553	1.3008e-11	9.96296e-11
ANDROSTERONE	SH-SY5Y	-2.57021	1.51017e-11	1.15012e-10
POTASSIUM ESTRONE SULFATE	VCAP	-2.56838	1.58941e-11	1.19029e-10
VANDETANIB	MCF7	-2.5601	2.00241e-11	1.4831e-10
KANPAULLONE	HT29	-2.54157	3.34215e-11	2.44616e-10
trazodone	HEPG2	-2.54141	3.35712e-11	2.44616e-10
SB-242235	MCF7	-2.53271	4.26165e-11	3.07204e-10
HARMINE HYDROCHLORIDE	HT29	-2.52019	5.99406e-11	4.15005e-10
MOCLOBEMIDE	MCF7	-2.50229	9.71536e-11	6.64787e-10
salsolidin	MCF7	-2.49049	1.33197e-10	9.06813e-10
sotalol	SH-SY5Y	-2.46309	2.74498e-10	1.8318e-09
VATALANIB	SH-SY5Y	-2.45829	3.11122e-10	2.05585e-09
MDL 29951	A549	-2.44986	3.8742e-10	2.52291e-09
SB-242235	VCAP	-2.44297	4.63046e-10	2.97232e-09
carbimazole	SH-SY5Y	-2.44244	4.69436e-10	2.99905e-09
chlorcyclizine	MCF7	-2.4377	5.3048e-10	3.35721e-09
ronidazole	VCAP	-2.43594	5.55011e-10	3.49605e-09
CONESSINE	MCF7	-2.39275	1.65742e-09	1.01555e-08
arcaine	MCF7	-2.38985	1.78189e-09	1.07712e-08
SPIRONOLACTONE	HEPG2	-2.3842	2.05038e-09	1.22297e-08
UNC0638	VCAP	-2.36609	3.20525e-09	1.88676e-08
prenylamine	VCAP	-2.35831	3.87674e-09	2.25213e-08
URAPIDIL, 5-METHYL-	A549	-2.35814	3.89278e-09	2.25213e-08
arachidonyltrifluoromethane	SH-SY5Y	-2.35268	4.44583e-09	2.5611e-08
NOGESTREL	MCF7	-2.35094	4.63703e-09	2.65988e-08
trimethobenzamide	HEPG2	-2.34771	5.01478e-09	2.85229e-08
flecainide	VCAP	-2.34619	5.20316e-09	2.93467e-08
tyloxapol	SH-SY5Y	-2.33712	6.47396e-09	3.62112e-08
zardaverine	A673	-2.33303	7.14075e-09	3.92887e-08
Loxapine	HEPG2	-2.32097	9.52045e-09	5.17482e-08
carbimazole	HT29	-2.32069	9.58453e-09	5.18873e-08
diltiazem	HT29	-2.3015	1.50693e-08	7.93494e-08
isoniazid	HEPG2	-2.30053	1.54121e-08	8.08387e-08
bumetanide	HEPG2	-2.29835	1.62192e-08	8.47423e-08
PK11195	A549	-2.29575	1.72344e-08	8.93536e-08
nadolol	A549	-2.29032	1.95575e-08	1.00624e-07
UNC0638	A673	-2.28777	2.0749e-08	1.06348e-07
Loxapine	AGS	-2.28389	2.2701e-08	1.15913e-07
phenazone	HT29	-2.27871	2.55806e-08	1.30123e-07
TRANYLCYPROMINE HYDROCHLORIDE	SH-SY5Y	-2.27729	2.64312e-08	1.33945e-07
BENZYLOXYCARBONYL-L-GLYCYL-L-PHENYLALANYL-L-PHENYLALANYL-L-TYROSINEBENZYL ESTER	HT29	-2.27455	2.81491e-08	1.42116e-07
SB 43152	A673	-2.27134	3.02956e-08	1.51816e-07
Myeloperoxidase Inhibitor-I	MCF7	-2.269	3.19671e-08	1.59599e-07
4-hydroxyphenazone	HEPG2	-2.26576	3.44218e-08	1.70591e-07
trimethobenzamide	HT29	-2.26292	3.67193e-08	1.8131e-07
moxonidine	MCF7	-2.24758	5.19636e-08	2.51967e-07
VATALANIB	VCAP	-2.2317	7.41256e-08	3.54331e-07
MDL 29951	HT29	-2.22839	7.97775e-08	3.77981e-07
MDL 29951	AGS	-2.22321	8.94644e-08	4.20202e-07
alpha-ergocryptine	SH-SY5Y	-2.22185	9.22044e-08	4.31568e-07
haloperidol	VCAP	-2.19924	1.51219e-07	6.81748e-07
CM ZA 0576	HT29	-2.19252	1.7486e-07	7.83093e-07
SPIRONOLACTONE	A673	-2.18814	1.92157e-07	8.52064e-07
SORAFENIB	HT29	-2.18757	1.94519e-07	8.59709e-07
isoniazid	HT29	-2.18489	2.06069e-07	9.04824e-07
tyloxapol	HT29	-2.18372	2.11286e-07	9.2472e-07
phenelzine	A673	-2.17963	2.30601e-07	1.00584e-06
diphemanil metilsulfate	A549	-2.17649	2.46564e-07	1.06871e-06
DIHYDROSTILBESTROL	SH-SY5Y	-2.1646	3.17256e-07	1.36198e-06
IOFETAMINE HYDROCHLORIDE	MCF7	-2.16361	3.23993e-07	1.38649e-06
ronidazole	A549	-2.16343	3.2518e-07	1.38716e-06
BENZYLOXYCARBONYL-L-GLYCYL-L-PHENYLALANYL-L-PHENYLALANYL-L-TYROSINEBENZYL ESTER	A673	-2.15882	3.58358e-07	1.52387e-06
ETHOXZOLAMIDE	SH-SY5Y	-2.157	3.72258e-07	1.57435e-06
Loxapine	MCF7	-2.15438	3.93308e-07	1.65681e-06
norethindrone	SH-SY5Y	-2.15221	4.11539e-07	1.72284e-06
BENZYLOXYCARBONYL-L-GLYCYL-L-PHENYLALANYL-L-PHENYLALANYL-L-TYROSINEBENZYL ESTER	AGS	-2.13518	5.8598e-07	2.39364e-06
MAFENIDE HYDROCHLORIDE	AGS	-2.12953	6.58179e-07	2.67236e-06
EQUILENIN	MCF7	-2.12671	6.97435e-07	2.8148e-06
nordihydroguaiaretic acid	A549	-2.12591	7.08851e-07	2.85233e-06
isoniazid	AGS	-2.12352	7.44295e-07	2.95962e-06
ronidazole	HEPG2	-2.11684	8.52768e-07	3.38097e-06
UNC0638	SH-SY5Y	-2.11081	9.63558e-07	3.79789e-06
liothyronine	HEPG2	-2.10012	1.19463e-06	4.68129e-06
Myeloperoxidase Inhibitor-I	VCAP	-2.09775	1.25262e-06	4.89428e-06
arcaine	SH-SY5Y	-2.08269	1.68924e-06	6.48747e-06
ILOPERIDONE	HEPG2	-2.08073	1.75581e-06	6.72395e-06
DL-thiorphan	MCF7	-2.07947	1.79993e-06	6.85398e-06
prenylamine	MCF7	-2.06713	2.29127e-06	8.65162e-06
N6-CYCLOPENTYLADENOSINE	MCF7	-2.04191	3.7237e-06	1.35663e-05
MDL 29951	A673	-2.03124	4.55862e-06	1.63431e-05
QUIPAZINE, N-METHYL-, DIMALEATE	HEPG2	-2.03068	4.6071e-06	1.64731e-05
CLOZAPINE	A673	-2.02965	4.69693e-06	1.67499e-05
LAMIVUDINE	VCAP	-2.0225	5.37211e-06	1.90569e-05
niflumic acid	A673	-2.01938	5.69501e-06	2.01493e-05
spiradoline	A549	-2.01637	6.02343e-06	2.12555e-05
SB 43152	HEPG2	-2.01554	6.11796e-06	2.15327e-05
Myeloperoxidase Inhibitor-I	A549	-2.01203	6.52995e-06	2.29229e-05
Nimodipine	SH-SY5Y	-2.00458	7.49409e-06	2.61711e-05
ethionamide	HT29	-1.99536	8.87407e-06	3.06724e-05
TRANYLCYPROMINE HYDROCHLORIDE	MCF7	-1.99421	9.06328e-06	3.12463e-05
PK11195	SH-SY5Y	-1.99066	9.66857e-06	3.3248e-05
ANDROSTERONE	MCF7	-1.98024	1.16757e-05	3.99462e-05
IOFETAMINE HYDROCHLORIDE	A673	-1.97968	1.17938e-05	4.02481e-05
DIPHENYLAMINOTRIAZINE	HEPG2	-1.97503	1.28223e-05	4.35378e-05
furosemide	MCF7	-1.97464	1.29104e-05	4.37267e-05
chlorcyclizine	A549	-1.97229	1.34668e-05	4.54968e-05
BAS-012416453	A673	-1.9655	1.5199e-05	5.10561e-05
RISPERIDONE	A673	-1.9654	1.52259e-05	5.10561e-05
pizotifen	HT29	-1.95944	1.6923e-05	5.63265e-05
DIHYDROSTILBESTROL	HEPG2	-1.95572	1.80709e-05	5.97047e-05
phenazone	MCF7	-1.95429	1.85297e-05	6.0922e-05
ronidazole	HT29	-1.95237	1.91665e-05	6.27098e-05
salsolidin	HEPG2	-1.94078	2.34615e-05	7.62075e-05
Amoxapine	HT29	-1.93841	2.44459e-05	7.9214e-05
CORTICOSTERONE	A549	-1.93425	2.62695e-05	8.47161e-05
SB 43152	HT29	-1.93132	2.76311e-05	8.86825e-05
PERCEPTIN	HEPG2	-1.92278	3.19847e-05	0.000101204
diltiazem	VCAP	-1.9217	3.25787e-05	0.000102454
PK11195	HEPG2	-1.9188	3.42278e-05	0.000106803
CORTICOSTERONE	VCAP	-1.91615	3.58012e-05	0.000110943
CLOZAPINE	VCAP	-1.90479	4.33547e-05	0.00013343
MDL 29951	HEPG2	-1.88933	5.60689e-05	0.000171385
alpha-ergocryptine	MCF7	-1.88308	6.21442e-05	0.000189526
TIAGABINE	HEPG2	-1.88096	6.434e-05	0.000195339
lansoprazole	SH-SY5Y	-1.87584	6.99505e-05	0.00021142
niflumic acid	VCAP	-1.87213	7.42971e-05	0.000223555
furosemide	VCAP	-1.87037	7.64487e-05	0.000228498
zardaverine	AGS	-1.8699	7.7033e-05	0.000229228
liothyronine	A549	-1.86701	8.07129e-05	0.000238077
arcaine	VCAP	-1.86692	8.08327e-05	0.000238077
sulconazole	SH-SY5Y	-1.85827	9.28819e-05	0.000272184
BUCLADESINE SODIUM	HEPG2	-1.85165	0.000103224	0.000301181
Loxapine	SH-SY5Y	-1.84968	0.000106507	0.000310088
melatonin	SH-SY5Y	-1.84897	0.000107708	0.00031291
spiradoline	A673	-1.83521	0.000133728	0.00038273
CONESSINE	SH-SY5Y	-1.82806	0.000149477	0.000425995
CM ZA 0576	VCAP	-1.82711	0.000151686	0.000429566
CETOCYCLINE' 'A-13428'	MCF7	-1.82334	0.000160774	0.000453395
NALOXONE HYDROCHLORIDE	A549	-1.81551	0.000181316	0.000509196
cephaeline	HT29	-1.81229	0.000190459	0.00053155
VATALANIB	A673	-1.80988	0.00019756	0.000550229
LAMIVUDINE	MCF7	-1.80866	0.000201267	0.000559397
SPIRONOLACTONE	MCF7	-1.80591	0.000209825	0.000581984
Aripiprazole	HEPG2	-1.80509	0.000212454	0.000588065
BAS-012416453	MCF7	-1.79845	0.000234813	0.000647296
SPIRONOLACTONE	AGS	-1.79418	0.000250325	0.000687246
arcaine	AGS	-1.79255	0.000256502	0.000702773
liothyronine	HT29	-1.78983	0.000267079	0.000730269
N6-CYCLOPENTYLADENOSINE	A673	-1.78762	0.000276013	0.000750133
hydroquinine	SH-SY5Y	-1.78724	0.000277558	0.000752814
vigabatrin	MCF7	-1.78007	0.000308553	0.000828545
quinpirole	SH-SY5Y	-1.77651	0.000325143	0.000867906
bumetanide	A549	-1.76815	0.000367293	0.000974629
pizotifen	A549	-1.76197	0.000401614	0.00105944
diflorasone	MCF7	-1.76022	0.000411914	0.00108449
nordihydroguaiaretic acid	MCF7	-1.75991	0.000413705	0.00108709
naringenin	SH-SY5Y	-1.7524	0.000460729	0.00120128
TIAGABINE	SH-SY5Y	-1.74745	0.000494286	0.00128381
N6-CYCLOPENTYLADENOSINE	AGS	-1.74549	0.000508204	0.00131237
URAPIDIL, 5-METHYL-	VCAP	-1.743	0.000526409	0.00135162
NALTREXONE HYDROCHLORIDE	AGS	-1.74119	0.000540017	0.00138129
GABAZINE	SH-SY5Y	-1.73263	0.000608848	0.00154854
METHYLPARABEN	HT29	-1.72966	0.000634538	0.00160782
CETOCYCLINE' 'A-13428'	SH-SY5Y	-1.72747	0.000654039	0.00165412
spiradoline	MCF7	-1.72472	0.000679446	0.00171195
KANPAULLONE	MCF7	-1.72069	0.000718236	0.00180295
tyloxapol	A673	-1.71748	0.000750568	0.0018806
PERCEPTIN	A549	-1.71714	0.000754036	0.00188579
RISPERIDONE	MCF7	-1.71236	0.00080485	0.00200173
spiradoline	VCAP	-1.70809	0.000852974	0.00210974
QUIPAZINE, N-METHYL-, DIMALEATE	MCF7	-1.70779	0.000856414	0.00211437
mebendazole	MCF7	-1.69457	0.00102276	0.00250214
mebendazole	A673	-1.68954	0.00109347	0.00266064
sotalol	MCF7	-1.6845	0.00116874	0.00283866
DIPHENYLAMINOTRIAZINE	SH-SY5Y	-1.67725	0.00128515	0.00310462
Chlorpromazine	HT29	-1.67419	0.00133733	0.00322491
carbimazole	VCAP	-1.66854	0.00143889	0.00344517
ETIFENIN	MCF7	-1.66668	0.00147371	0.00351605
GABAZINE	HEPG2	-1.65154	0.00178753	0.0042175
MOCLOBEMIDE	VCAP	-1.65089	0.0018024	0.0042402
tyloxapol	VCAP	-1.64591	0.00191897	0.00449093
BUFLOMEDIL HYDROCHLORIDE	HEPG2	-1.64305	0.00198876	0.00464618
ronidazole	AGS	-1.64123	0.00203436	0.00473629
EPLERENONE	MCF7	-1.64055	0.0020517	0.00476844
POTASSIUM ESTRONE SULFATE	HEPG2	-1.63688	0.00214753	0.00498256
MAFENIDE HYDROCHLORIDE	MCF7	-1.6367	0.00215242	0.00498533
nadolol	SH-SY5Y	-1.63509	0.00219554	0.00507649
QUIPAZINE, N-METHYL-, DIMALEATE	HT29	-1.63298	0.00225356	0.0052017
LAMIVUDINE	A549	-1.63103	0.00230852	0.00531038
methylbenzethonium chloride	MCF7	-1.63064	0.00231934	0.0053262
PK11195	A673	-1.63043	0.00232561	0.00533151
TRANYLCYPROMINE HYDROCHLORIDE	HEPG2	-1.62152	0.00259313	0.00590463
zardaverine	VCAP	-1.61991	0.00264412	0.00600045
ETHOXZOLAMIDE	HEPG2	-1.61232	0.00289772	0.00655391
phenelzine	HT29	-1.60971	0.00298965	0.0067392
ANDROSTERONE	HEPG2	-1.60347	0.0032206	0.00721157
Amoxapine	A549	-1.59827	0.00342477	0.00763073
arcaine	HT29	-1.59642	0.00349992	0.0077853
Amoxapine	HEPG2	-1.59453	0.00357834	0.00792053
PODOPHYLLOTOXIN	VCAP	-1.59425	0.00359039	0.00793416
BUCLADESINE SODIUM	HT29	-1.59395	0.00360303	0.00794908
PK11195	MCF7	-1.57535	0.00446726	0.00974413
MAFENIDE HYDROCHLORIDE	SH-SY5Y	-1.57093	0.00469815	0.0101982
trimethadione	SH-SY5Y	-1.55772	0.00545038	0.0117174
PK11195	AGS	-1.55758	0.00545885	0.0117174
MEMANTINE HYDROCHLORIDE	SH-SY5Y	-1.55097	0.00587342	0.0124683
phenelzine	SH-SY5Y	-1.53747	0.00680728	0.0142047
GLAXO	MCF7	-1.53566	0.00694183	0.0144407
Aripiprazole	HT29	-1.53483	0.00700383	0.0145472
BUFLOMEDIL HYDROCHLORIDE	AGS	-1.51877	0.00831049	0.0170251
zardaverine	HT29	-1.51347	0.00878539	0.0178879
KANPAULLONE	HEPG2	-1.51334	0.00879797	0.0178879
BAS-012416453	VCAP	-1.50454	0.00963849	0.0194793
diflorasone	SH-SY5Y	-1.50025	0.0100731	0.0201998
UNC0638	MCF7	-1.50023	0.0100749	0.0201998
MAFENIDE HYDROCHLORIDE	HEPG2	-1.4944	0.0106922	0.0213212
BOSUTINIB	SH-SY5Y	-1.49274	0.0108732	0.0216309
liothyronine	VCAP	-1.49268	0.0108802	0.0216309
salsolidin	HT29	-1.48958	0.0112264	0.0222546
QUIPAZINE, N-METHYL-, DIMALEATE	VCAP	-1.48763	0.0114484	0.0226614
Ziprasidone	HT29	-1.48048	0.0122962	0.0242683
flecainide	MCF7	-1.47989	0.0123684	0.0243752
DORZOLAMIDE HYDROCHLORIDE	A549	-1.47615	0.0128344	0.0251464
hydroquinine	MCF7	-1.47072	0.0135372	0.0264083
Ziprasidone	AGS	-1.46682	0.0140623	0.0273142
CORTICOSTERONE	MCF7	-1.46331	0.0145495	0.0282198
melatonin	MCF7	-1.44366	0.0175404	0.0334907
sulconazole	HEPG2	-1.44333	0.0175951	0.0335476
TIAGABINE	VCAP	-1.44124	0.0179419	0.0340644
bergenin	VCAP	-1.43427	0.0191402	0.0361516
Nimodipine	MCF7	-1.43415	0.0191626	0.0361516
Amoxapine	A673	-1.43408	0.0191754	0.0361516
BAS-012416453	HEPG2	-1.42982	0.0199392	0.0374869
nordihydroguaiaretic acid	A673	-1.42865	0.0201537	0.0378373
nefopam	HT29	-1.42379	0.0210666	0.0393422
VATALANIB	HT29	-1.42376	0.021072	0.0393422
DORZOLAMIDE HYDROCHLORIDE	HEPG2	-1.42283	0.0212499	0.0396195
Nimodipine	HT29	-1.42219	0.0213727	0.0397541
NOGESTREL	HT29	-1.41487	0.0228268	0.0420363
celastrol	HEPG2	-1.41093	0.0236414	0.0434178
BOSUTINIB	MCF7	-1.40923	0.0239996	0.0439558
arachidonyltrifluoromethane	MCF7	-1.40371	0.0251948	0.0460198
N6-CYCLOPENTYLADENOSINE	HT29	-1.40123	0.0257458	0.0469626
NALTREXONE HYDROCHLORIDE	HT29	-1.39659	0.0268057	0.048764
ethionamide	HEPG2	-1.38999	0.0283723	0.0512679
carbimazole	A549	-1.38848	0.0287392	0.0518613
ETIFENIN	A673	-1.38808	0.0288378	0.0519697
PERCEPTIN	A673	-1.38557	0.0294599	0.05302
VATALANIB	MCF7	-1.38518	0.0295595	0.0531283
BMS-250904	A673	-1.37843	0.0312886	0.0559377
diflorasone	AGS	-1.37748	0.0315404	0.0562388
Quetiapine	MCF7	-1.371	0.0332852	0.0590374
WB-4101 HYDROCHLORIDE	AGS	-1.35719	0.0372603	0.0658282
alpha-ergocryptine	AGS	-1.35144	0.0390202	0.0685778
sulconazole	MCF7	-1.34226	0.0419604	0.072984
BAS-012416453	AGS	-1.33981	0.0427721	0.0743
Aripiprazole	SH-SY5Y	-1.33491	0.0444306	0.0768838
MDL 29951	VCAP	-1.33278	0.0451673	0.0780195
EQUILENIN	SH-SY5Y	-1.33268	0.0452027	0.0780195
URAPIDIL, 5-METHYL-	HT29	-1.31841	0.0503802	0.0864246
PODOPHYLLOTOXIN	HEPG2	-1.31628	0.0511885	0.0874551
trazodone	AGS	-1.31056	0.0534119	0.091023
NALTREXONE HYDROCHLORIDE	A673	-1.31015	0.0535718	0.0911803
nordihydroguaiaretic acid	AGS	-1.3075	0.0546251	0.0927798
WB-4101 HYDROCHLORIDE	SH-SY5Y	-1.30727	0.0547181	0.0927798
sulconazole	A549	-1.30543	0.0554627	0.0936889
prenylamine	HT29	-1.30511	0.0555887	0.0937842
haloperidol	A549	-1.30167	0.0569994	0.0959241
furosemide	SH-SY5Y	-1.301	0.0572784	0.0962735
PODOPHYLLOTOXIN	AGS	-1.29999	0.0576974	0.0968568
METHYLPARABEN	SH-SY5Y	-1.28519	0.0641126	0.106462
NORFLOXACIN	HT29	-1.28412	0.0645909	0.107095
MOCLOBEMIDE	A673	-1.28092	0.0660514	0.109114
EQUILENIN	A673	-1.27589	0.0683909	0.112703
bumetanide	MCF7	-1.27465	0.0689754	0.113404
celastrol	MCF7	-1.27463	0.0689849	0.113404
METHYLPARABEN	HEPG2	-1.26699	0.072668	0.118879
VANDETANIB	VCAP	-1.26405	0.074123	0.12082
Prestwick-675	HEPG2	-1.26171	0.0752944	0.122433
levothyroxine sodium	SH-SY5Y	-1.25821	0.0770668	0.125013
BENZYLOXYCARBONYL-L-GLYCYL-L-PHENYLALANYL-L-PHENYLALANYL-L-TYROSINEBENZYL ESTER	MCF7	-1.24091	0.086252	0.13891
POTASSIUM ESTRONE SULFATE	A673	-1.24013	0.0866874	0.139445
salsolidin	AGS	-1.23858	0.0875462	0.140491
LAMIVUDINE	HT29	-1.23734	0.0882348	0.141427
budesonide	MCF7	-1.23228	0.0910984	0.145326
N6-CYCLOPENTYLADENOSINE	SH-SY5Y	-1.22787	0.0936375	0.149099
chenodeoxycholic acid	SH-SY5Y	-1.22432	0.0957132	0.151433
MDL100907	SH-SY5Y	-1.21817	0.0993824	0.156871
CETOCYCLINE' 'A-13428'	A673	-1.21525	0.101156	0.159297
budesonide	VCAP	-1.20974	0.104552	0.164069
NOGESTREL	A673	-1.2094	0.104765	0.164213
pizotifen	AGS	-1.20842	0.105378	0.164981
DIPHENYLAMINOTRIAZINE	A673	-1.20495	0.107558	0.167422
TIAGABINE	MCF7	-1.1973	0.112472	0.174067
ronidazole	MCF7	-1.19301	0.115286	0.177404
CORTICOSTERONE	HEPG2	-1.19249	0.115628	0.177579
trimethobenzamide	VCAP	-1.19202	0.115941	0.177579
DL-thiorphan	AGS	-1.18844	0.11833	0.180628
trimethobenzamide	MCF7	-1.1871	0.119231	0.181403
vigabatrin	HEPG2	-1.18019	0.123935	0.188136
BAS-012416453	HT29	-1.17951	0.124405	0.188637
BAS-012416453	SH-SY5Y	-1.17335	0.128699	0.194595
BENZYLOXYCARBONYL-L-GLYCYL-L-PHENYLALANYL-L-PHENYLALANYL-L-TYROSINEBENZYL ESTER	HEPG2	-1.16446	0.13503	0.203148
BMS-250904	AGS	-1.14888	0.146526	0.218734
vigabatrin	AGS	-1.14737	0.147668	0.219952
BUCLADESINE SODIUM	SH-SY5Y	-1.14696	0.147978	0.22017
trimethobenzamide	A549	-1.14452	0.149826	0.222675
haloperidol	MCF7	-1.14311	0.150909	0.22379
arcaine	A673	-1.13448	0.157574	0.23265
METHYLPARABEN	A549	-1.13169	0.159759	0.23507
HARMINE HYDROCHLORIDE	A549	-1.1315	0.15991	0.23507
VATALANIB	HEPG2	-1.12935	0.161601	0.23678
phenyl biguanide	MCF7	-1.12703	0.163441	0.239217
GLAXO	HEPG2	-1.12516	0.164922	0.241123
3-acetamidocoumarin	A549	-1.1243	0.165616	0.241874
BMS-250904	A549	-1.12261	0.166963	0.243579
niflumic acid	HEPG2	-1.12153	0.167832	0.24458
NORFLOXACIN	A673	-1.12094	0.168304	0.245004
BOSUTINIB	HEPG2	-1.1178	0.170841	0.248161
ESTRIOL	MCF7	-1.10253	0.183392	0.264251
EPLERENONE	HT29	-1.10208	0.183765	0.264371
phenelzine	VCAP	-1.1004	0.185172	0.265828
CLOZAPINE	SH-SY5Y	-1.09297	0.191431	0.273923
flecainide	HT29	-1.09156	0.192625	0.27477
POTASSIUM ESTRONE SULFATE	AGS	-1.0897	0.194213	0.276615
prenylamine	SH-SY5Y	-1.08368	0.199359	0.282314
Quetiapine	HEPG2	-1.08366	0.199379	0.282314
methylbenzethonium chloride	SH-SY5Y	-1.08166	0.201106	0.283568
isoniazid	A673	-1.07919	0.203232	0.286266
PERCEPTIN	SH-SY5Y	-1.07816	0.204129	0.28723
Vorinostat	MCF7	-1.0769	0.20522	0.288163
niclosamide	MCF7	-1.06835	0.212682	0.298021
ANDROSTERONE	VCAP	-1.06044	0.219657	0.307156
isoniazid	MCF7	-1.04773	0.23098	0.321322
Ziprasidone	HEPG2	-1.04646	0.232114	0.322567
haloperidol	SH-SY5Y	-1.04532	0.233139	0.323658
trimethobenzamide	A673	-1.04255	0.235625	0.326772
CM ZA 0576	MCF7	-1.04202	0.236106	0.327103
CORTICOSTERONE	HT29	-1.04097	0.237054	0.328078
BMS-250904	HEPG2	-1.04014	0.237797	0.32877
ILOPERIDONE	HT29	-1.03693	0.240693	0.332092
nefopam	HEPG2	-1.03644	0.241137	0.332364
ESTRONE	VCAP	-1.02984	0.247111	0.339903
BUCLADESINE SODIUM	AGS	-1.029	0.247876	0.340262
niflumic acid	A549	-1.02863	0.248206	0.340367
chenodeoxycholic acid	MCF7	-1.02542	0.25112	0.34293
KANPAULLONE	A549	-1.02313	0.253203	0.344458
PK11195	HT29	-1.01194	0.263403	0.356852
RISPERIDONE	SH-SY5Y	-0.995819	0.278132	0.373429
N6-CYCLOPENTYLADENOSINE	VCAP	-0.99489	0.278981	0.374044
ESTRONE	SH-SY5Y	-0.988014	0.285261	0.38148
repaglinide	SH-SY5Y	-0.980682	0.291947	0.389263
cephaeline	SH-SY5Y	-0.978375	0.294047	0.391607
Primidone	A549	-0.97448	0.29759	0.395223
norethindrone	MCF7	-0.968608	0.302918	0.401508
salsolidin	VCAP	-0.966285	0.305022	0.403503
dihydroergocristine	HT29	-0.955587	0.314669	0.415857
SB-242235	A549	-0.933589	0.334236	0.43658
furosemide	AGS	-0.926617	0.340342	0.443696
WB-4101 HYDROCHLORIDE	MCF7	-0.886795	0.374044	0.481578
MDL 29951	MCF7	-0.886173	0.374553	0.481772
4-hydroxyphenazone	MCF7	-0.880366	0.379265	0.486784
BMS-250904	MCF7	-0.880034	0.379533	0.486784
DIHYDROSTILBESTROL	HT29	-0.873619	0.384669	0.491502
carbimazole	MCF7	-0.842682	0.408385	0.516904
Nimodipine	A673	-0.829276	0.418077	0.52704
prenylamine	HEPG2	-0.826473	0.420055	0.528204
PERCEPTIN	HT29	-0.818987	0.425258	0.53177
KANPAULLONE	VCAP	-0.804825	0.434768	0.540045
niflumic acid	HT29	-0.804108	0.435237	0.540045
BOSUTINIB	VCAP	-0.783565	0.448203	0.5548
MOCLOBEMIDE	AGS	-0.760915	0.461382	0.568978
ILOPERIDONE	VCAP	-0.760221	0.461767	0.568978
nefopam	MCF7	-0.759105	0.462384	0.569218
carbimazole	HEPG2	-0.742858	0.471043	0.577767
niclosamide	SH-SY5Y	-0.7391	0.472959	0.57959
CM ZA 0576	A549	-0.730439	0.477254	0.583374
CM ZA 0576	AGS	-0.724014	0.48033	0.58543
KANPAULLONE	SH-SY5Y	-0.713898	0.484987	0.590039
RISPERIDONE	HT29	-0.710654	0.486432	0.591263
alpha-ergocryptine	HEPG2	-0.698792	0.491522	0.596375
MAFENIDE HYDROCHLORIDE	VCAP	-0.69525	0.492984	0.596824
TRANYLCYPROMINE HYDROCHLORIDE	A673	-0.694669	0.493221	0.596824
mebendazole	SH-SY5Y	-0.645438	0.510836	0.615155
Loxapine	VCAP	-0.587687	0.526071	0.624797
VANDETANIB	SH-SY5Y	-0.541446	0.535189	0.631729
WB-4101 HYDROCHLORIDE	A549	-0.520755	0.538709	0.635081
URAPIDIL, 5-METHYL-	HEPG2	-0.519162	0.538971	0.635081
tyloxapol	MCF7	-0.514167	0.539786	0.635486
ETIFENIN	AGS	-0.501062	0.541891	0.635782
Ziprasidone	A673	-0.494771	0.542891	0.635782
HARMINE HYDROCHLORIDE	HEPG2	-0.493995	0.543014	0.635782
melatonin	HEPG2	-0.49098	0.543493	0.635782
ETHOXZOLAMIDE	A673	-0.485774	0.544321	0.635782
CLOZAPINE	HEPG2	-0.483057	0.544754	0.635782
spiradoline	SH-SY5Y	-0.461955	0.548187	0.63824
norethindrone	VCAP	-0.461394	0.54828	0.63824
phenazone	SH-SY5Y	-0.456645	0.549081	0.638621
moxonidine	SH-SY5Y	-0.452095	0.549862	0.638978
Aripiprazole	MCF7	-0.442086	0.551636	0.639936
repaglinide	MCF7	-0.433372	0.553255	0.640795
VANDETANIB	HEPG2	-0.432991	0.553328	0.640795
methylbenzethonium chloride	HT29	-0.428796	0.554138	0.641091
Quetiapine	AGS	-0.421826	0.555532	0.641241
Myeloperoxidase Inhibitor-I	HEPG2	-0.407068	0.558709	0.64426
ESTRIOL	HT29	-0.39713	0.561051	0.644899
NORFLOXACIN	A549	-0.389081	0.563086	0.646542
DIHYDROSTILBESTROL	MCF7	-0.384515	0.564301	0.647385
celastrol	AGS	-0.381111	0.565236	0.647907
WB-4101 HYDROCHLORIDE	HT29	-0.374607	0.567099	0.64949
DIPHENYLAMINOTRIAZINE	MCF7	-0.372511	0.567721	0.649594
chlorcyclizine	AGS	-0.371077	0.568154	0.649594
zardaverine	HEPG2	-0.362096	0.570983	0.651841
METHYLPARABEN	MCF7	-0.355796	0.573102	0.653589
CLOZAPINE	HT29	-0.354121	0.573685	0.6537
METHYLPARABEN	VCAP	-0.346022	0.576625	0.656495
WB-4101 HYDROCHLORIDE	HEPG2	-0.34057	0.578722	0.658327
Ziprasidone	VCAP	-0.335231	0.580873	0.660216
haloperidol	HT29	-0.325491	0.585058	0.662491
chlorcyclizine	VCAP	-0.319876	0.587631	0.664536
DIHYDROSTILBESTROL	A673	-0.301804	0.596779	0.673186
SB 43152	VCAP	-0.295175	0.600487	0.67511
celastrol	VCAP	-0.28144	0.608817	0.683904
trazodone	MCF7	-0.280299	0.60955	0.684157
bumetanide	HT29	-0.273988	0.613721	0.687694
celastrol	HT29	-0.26572	0.619492	0.693083
phenazone	A549	-0.265628	0.619559	0.693083
pizotifen	VCAP	-0.263874	0.62083	0.693828
VATALANIB	AGS	-0.248444	0.632731	0.704311
naringenin	HEPG2	-0.244677	0.635837	0.706602
LY379268	A549	-0.24395	0.636446	0.706696
POTASSIUM ESTRONE SULFATE	HT29	-0.241647	0.638395	0.708277
NALTREXONE HYDROCHLORIDE	VCAP	-0.236116	0.643199	0.711383
GT-2394 RAC	HEPG2	-0.235996	0.643306	0.711383
CLOZAPINE	AGS	-0.233865	0.645205	0.712899
DORZOLAMIDE HYDROCHLORIDE	VCAP	-0.225806	0.652634	0.719658
QUIPAZINE, N-METHYL-, DIMALEATE	AGS	-0.225176	0.653231	0.719658
trimethobenzamide	AGS	-0.224938	0.653458	0.719658
Loxapine	A673	-0.223419	0.65491	0.720269
GT-2394 RAC	A549	-0.21932	0.658896	0.722919
WB-4101 HYDROCHLORIDE	A673	-0.218042	0.66016	0.723493
RISPERIDONE	VCAP	-0.196605	0.682861	0.747156
bumetanide	AGS	-0.188486	0.692207	0.754931
GABAZINE	MCF7	-0.185952	0.695209	0.75696
SORAFENIB	A673	-0.185497	0.695752	0.75696
EPLERENONE	HEPG2	-0.184371	0.697103	0.757818
salsolidin	A673	-0.173251	0.710865	0.769676
ESTRIOL	A673	-0.170379	0.714545	0.773039
VANDETANIB	A549	-0.165385	0.721069	0.779189
haloperidol	HEPG2	-0.165042	0.721523	0.779189
furosemide	A549	-0.164709	0.721963	0.779189
melatonin	VCAP	-0.163816	0.723151	0.77947
diclofenamide	A549	-0.155486	0.734459	0.788671
Ziprasidone	MCF7	-0.155207	0.734845	0.788671
VATALANIB	A549	-0.149732	0.742518	0.795639
EPLERENONE	VCAP	-0.145869	0.748042	0.799652
Amoxapine	AGS	-0.138983	0.758113	0.807216
BMS-250904	VCAP	-0.114168	0.79668	0.840975
bumetanide	SH-SY5Y	-0.111293	0.80137	0.845201
trazodone	SH-SY5Y	-0.110094	0.803338	0.846016
trazodone	A673	-0.107561	0.807521	0.849094
ethionamide	A549	-0.103134	0.814912	0.8542
ETIFENIN	HEPG2	-0.0966706	0.825877	0.863679
GLAXO	HT29	-0.095161	0.828468	0.86443
N6-CYCLOPENTYLADENOSINE	HEPG2	-0.0898192	0.83772	0.870661
MEMANTINE HYDROCHLORIDE	HEPG2	-0.0888392	0.839432	0.871768
celastrol	A673	-0.076194	0.861898	0.891664
TRANYLCYPROMINE HYDROCHLORIDE	HT29	-0.0754	0.863331	0.892462
SB 43152	A549	-0.0735699	0.866643	0.895199
NALOXONE HYDROCHLORIDE	AGS	-0.071981	0.86953	0.897493
ronidazole	SH-SY5Y	-0.071512	0.870384	0.897687
SORAFENIB	VCAP	-0.0637443	0.884646	0.907536
trazodone	VCAP	-0.055792	0.899465	0.917849
trimethobenzamide	SH-SY5Y	-0.0535004	0.903774	0.919462
diflorasone	HT29	-0.0497669	0.910826	0.92524
BAY K8644	AGS	-0.040495	0.928506	0.940365
bumetanide	VCAP	-0.0401176	0.92923	0.940392
norethindrone	AGS	-0.0347873	0.939494	0.94802
diflorasone	VCAP	-0.0128912	0.982188	0.985844
TRANYLCYPROMINE HYDROCHLORIDE	VCAP	-0.00697156	0.993828	0.996045
nefopam	VCAP	-0.00578241	0.99617	0.997411
BUFLOMEDIL HYDROCHLORIDE	A673	-0.00552775	0.996671	0.997411
nadolol	HEPG2	-0.000952866	1	1
WB-4101 HYDROCHLORIDE	VCAP	0.00454022	0.983426	0.986353
bergenin	MCF7	0.0196397	0.953496	0.960622
phenyl biguanide	SH-SY5Y	0.0220071	0.948817	0.956623
GLIPIZIDE	MCF7	0.041594	0.910397	0.92524
nefopam	AGS	0.045795	0.902248	0.918603
flecainide	SH-SY5Y	0.045809	0.902221	0.918603
niclosamide	HT29	0.046644	0.900606	0.918318
Myeloperoxidase Inhibitor-I	SH-SY5Y	0.0497706	0.894574	0.913549
GLAXO	AGS	0.050738	0.892712	0.91234
liothyronine	A673	0.0513732	0.891491	0.911783
NORFLOXACIN	VCAP	0.0517639	0.890741	0.911708
EPLERENONE	AGS	0.0527836	0.888784	0.910396
repaglinide	HEPG2	0.0535845	0.887249	0.909515
chlorcyclizine	HEPG2	0.0549579	0.884621	0.907536
mebendazole	HT29	0.056144	0.882356	0.906567
arcaine	HEPG2	0.0564644	0.881745	0.906567
furosemide	HEPG2	0.0577763	0.879245	0.90475
repaglinide	HT29	0.0750887	0.846774	0.878039
BAY K8644	HT29	0.0757019	0.845643	0.877542
BUPROPION HYDROCHLORIDE	A549	0.0808636	0.836181	0.869731
nordihydroguaiaretic acid	SH-SY5Y	0.0812968	0.835391	0.869581
Quetiapine	A549	0.0825327	0.833144	0.867912
vigabatrin	A673	0.0830093	0.832278	0.867681
BOSUTINIB	AGS	0.085133	0.828435	0.86443
nadolol	AGS	0.0868136	0.825406	0.863679
ESTRIOL	SH-SY5Y	0.0874448	0.824272	0.86334
4-hydroxyphenazone	VCAP	0.0927234	0.814854	0.8542
DL-thiorphan	HT29	0.0950095	0.810814	0.851229
DORZOLAMIDE HYDROCHLORIDE	HT29	0.100081	0.801938	0.845201
UNC0638	A549	0.105709	0.79223	0.83759
furosemide	HT29	0.106218	0.791361	0.837327
pizotifen	SH-SY5Y	0.108026	0.788279	0.834721
NALTREXONE HYDROCHLORIDE	HEPG2	0.113443	0.77915	0.825703
GLIPIZIDE	HEPG2	0.114091	0.778068	0.825205
GABAZINE	VCAP	0.117573	0.772291	0.821016
CLOZAPINE	A549	0.118907	0.770096	0.819329
diflorasone	HEPG2	0.126859	0.757208	0.807216
NOGESTREL	SH-SY5Y	0.128031	0.755337	0.806171
4-hydroxyphenazone	A549	0.133132	0.747289	0.799481
diltiazem	AGS	0.143196	0.731855	0.786715
sulconazole	AGS	0.147338	0.725677	0.78132
dihydroergocristine	HEPG2	0.148896	0.72338	0.77947
diphemanil metilsulfate	A673	0.159426	0.708245	0.768072
BAS-012416453	A549	0.162624	0.703783	0.763849
ETHOXZOLAMIDE	AGS	0.164812	0.700768	0.761188
phenelzine	A549	0.170331	0.693296	0.755508
Myeloperoxidase Inhibitor-I	A673	0.173782	0.688723	0.75174
3-acetamidocoumarin	HT29	0.174037	0.688388	0.75174
CETOCYCLINE' 'A-13428'	VCAP	0.175254	0.686794	0.75085
Prestwick-675	MCF7	0.180544	0.67998	0.744609
ETIFENIN	VCAP	0.207752	0.647758	0.715133
pizotifen	MCF7	0.212103	0.643044	0.711383
POTASSIUM ESTRONE SULFATE	MCF7	0.222721	0.632039	0.704123
tyloxapol	A549	0.226727	0.628071	0.700281
flecainide	HEPG2	0.233855	0.621254	0.693828
trimethadione	MCF7	0.245401	0.610866	0.685064
TIAGABINE	A549	0.258235	0.600241	0.67511
ethionamide	SH-SY5Y	0.260467	0.598489	0.674551
nordihydroguaiaretic acid	HT29	0.266326	0.594025	0.670641
EPLERENONE	A549	0.268887	0.592133	0.669066
SPIRONOLACTONE	VCAP	0.278525	0.585331	0.662491
ETHOXZOLAMIDE	A549	0.278677	0.585228	0.662491
HARMINE HYDROCHLORIDE	MCF7	0.283062	0.582299	0.66128
Aripiprazole	VCAP	0.301417	0.571086	0.651841
ethionamide	VCAP	0.321533	0.560602	0.644899
spiradoline	AGS	0.356046	0.546409	0.637162
nefopam	A549	0.36147	0.544556	0.635782
chlorcyclizine	A673	0.365409	0.543269	0.635782
nordihydroguaiaretic acid	HEPG2	0.372529	0.541058	0.635782
GLAXO	SH-SY5Y	0.396542	0.534595	0.631729
PERCEPTIN	VCAP	0.423904	0.528766	0.626341
CETOCYCLINE' 'A-13428'	HT29	0.427601	0.528079	0.626077
bergenin	HEPG2	0.434255	0.526893	0.625221
LAMIVUDINE	A673	0.448551	0.524539	0.623526
QUIPAZINE, N-METHYL-, DIMALEATE	A549	0.450135	0.524292	0.623526
NALOXONE HYDROCHLORIDE	HEPG2	0.469843	0.521415	0.620908
Quetiapine	VCAP	0.475701	0.520615	0.620503
NALTREXONE HYDROCHLORIDE	A549	0.47802	0.520304	0.620503
MAFENIDE HYDROCHLORIDE	HT29	0.495374	0.518043	0.618532
DORZOLAMIDE HYDROCHLORIDE	MCF7	0.49617	0.517942	0.618532
nadolol	HT29	0.503218	0.517046	0.618437
Vorinostat	SH-SY5Y	0.525975	0.514153	0.615708
vigabatrin	SH-SY5Y	0.535256	0.512941	0.615164
CORTICOSTERONE	A673	0.53874	0.512477	0.615155
Vorinostat	HT29	0.539982	0.512311	0.615155
ethionamide	A673	0.543433	0.511844	0.615155
4-hydroxyphenazone	A673	0.595993	0.503622	0.607229
bergenin	SH-SY5Y	0.60119	0.502655	0.606606
niclosamide	AGS	0.615808	0.499745	0.603635
repaglinide	A673	0.642237	0.493669	0.59683
alpha-ergocryptine	A673	0.644281	0.49315	0.596824
Amoxapine	SH-SY5Y	0.656445	0.489908	0.594952
ESTRONE	HT29	0.675414	0.484285	0.589716
diclofenamide	SH-SY5Y	0.687643	0.480266	0.58543
3-acetamidocoumarin	A673	0.695508	0.477509	0.583374
niclosamide	A549	0.700494	0.475689	0.582405
niclosamide	VCAP	0.737541	0.460316	0.568229
diphemanil metilsulfate	HEPG2	0.761187	0.448706	0.554914
bumetanide	A673	0.774027	0.44179	0.547365
ESTRONE	A673	0.78509	0.435482	0.540045
IOFETAMINE HYDROCHLORIDE	HEPG2	0.786336	0.434751	0.540045
SPIRONOLACTONE	A549	0.794977	0.429569	0.534681
phenyl biguanide	HEPG2	0.796927	0.428372	0.534095
UNC0638	HEPG2	0.797698	0.427897	0.534078
alpha-ergocryptine	HT29	0.802482	0.424909	0.53177
4-hydroxyphenazone	SH-SY5Y	0.805328	0.423102	0.530058
diclofenamide	HEPG2	0.805412	0.423049	0.530058
LY379268	HT29	0.806629	0.42227	0.53
EQUILENIN	HT29	0.809058	0.420703	0.528525
ILOPERIDONE	A673	0.810491	0.419771	0.528204
ESTRIOL	VCAP	0.814237	0.417311	0.526718
ronidazole	A673	0.8276	0.408239	0.516904
naringenin	A673	0.841283	0.398481	0.50627
quinpirole	HEPG2	0.843548	0.39682	0.504636
CONESSINE	AGS	0.843756	0.396667	0.504636
furosemide	A673	0.845511	0.395372	0.503744
GABAZINE	A673	0.855653	0.387739	0.494486
cephaeline	A549	0.857244	0.38652	0.493399
zardaverine	MCF7	0.88271	0.36623	0.472419
BAY K8644	VCAP	0.891184	0.359174	0.464206
TRANYLCYPROMINE HYDROCHLORIDE	A549	0.899595	0.352035	0.455853
phenelzine	AGS	0.904279	0.348002	0.451065
MOCLOBEMIDE	HT29	0.904291	0.347991	0.451065
liothyronine	AGS	0.904867	0.347493	0.451065
GT-2394 RAC	VCAP	0.905469	0.346971	0.451065
TCB-2	SH-SY5Y	0.908031	0.344744	0.448999
diclofenamide	MCF7	0.920959	0.33334	0.435831
phenazone	HEPG2	0.922884	0.33162	0.434004
ESTRONE	HEPG2	0.922884	0.33162	0.434004
MAFENIDE HYDROCHLORIDE	A549	0.928453	0.326613	0.4287
ethionamide	MCF7	0.930959	0.324346	0.426139
ETIFENIN	HT29	0.931378	0.323966	0.426055
PODOPHYLLOTOXIN	HT29	0.931877	0.323514	0.425876
chlorcyclizine	SH-SY5Y	0.932052	0.323355	0.425876
CETOCYCLINE' 'A-13428'	HEPG2	0.952346	0.304689	0.403459
ANDROSTERONE	AGS	0.958256	0.299174	0.396935
Myeloperoxidase Inhibitor-I	AGS	0.963032	0.294696	0.391765
Prestwick-675	SH-SY5Y	0.970191	0.287952	0.384316
Chlorpromazine	A673	0.980985	0.277729	0.373259
BENZYLOXYCARBONYL-L-GLYCYL-L-PHENYLALANYL-L-PHENYLALANYL-L-TYROSINEBENZYL ESTER	SH-SY5Y	0.989344	0.26978	0.362938
NOGESTREL	A549	0.991041	0.268165	0.361486
BOSUTINIB	A549	0.991362	0.267858	0.361434
EPLERENONE	A673	0.99484	0.264545	0.357321
PERCEPTIN	AGS	0.995169	0.264231	0.357256
DIHYDROSTILBESTROL	AGS	0.995602	0.263819	0.357056
EQUILENIN	HEPG2	0.997431	0.262076	0.35541
NOGESTREL	HEPG2	0.999792	0.259825	0.352713
fendiline	SH-SY5Y	1.00671	0.253233	0.344458
GT-2394 RAC	AGS	1.00928	0.250782	0.342855
Prestwick-675	HT29	1.00934	0.250725	0.342855
quinpirole	MCF7	1.01283	0.247402	0.339957
NOGESTREL	AGS	1.01776	0.242717	0.3342
SB-242235	SH-SY5Y	1.02087	0.239763	0.331148
repaglinide	AGS	1.03169	0.22953	0.319635
niflumic acid	MCF7	1.03896	0.222691	0.310432
pizotifen	A673	1.04096	0.22081	0.308448
bergenin	A673	1.0491	0.213218	0.298461
IOFETAMINE HYDROCHLORIDE	HT29	1.05111	0.211352	0.296464
BUPROPION HYDROCHLORIDE	SH-SY5Y	1.06347	0.199978	0.282865
BUPROPION HYDROCHLORIDE	VCAP	1.0658	0.197856	0.280747
SPIRONOLACTONE	SH-SY5Y	1.06729	0.196499	0.279115
LAMIVUDINE	AGS	1.07245	0.191828	0.273923
sotalol	HT29	1.07264	0.191654	0.273923
DL-thiorphan	A673	1.07412	0.190322	0.272639
NORFLOXACIN	MCF7	1.07916	0.185804	0.266451
nadolol	A673	1.08008	0.184991	0.265828
Quetiapine	A673	1.08177	0.183486	0.264251
VANDETANIB	HT29	1.08312	0.182289	0.26309
budesonide	HEPG2	1.0888	0.177285	0.256417
UNC0638	AGS	1.09079	0.175537	0.254162
EQUILENIN	A549	1.09439	0.172408	0.249899
TIAGABINE	A673	1.09456	0.172262	0.249899
flecainide	AGS	1.09699	0.170154	0.24743
Chlorpromazine	SH-SY5Y	1.10768	0.161038	0.236212
zardaverine	A549	1.11098	0.158263	0.233157
Chlorpromazine	MCF7	1.11156	0.157777	0.232695
BAY K8644	MCF7	1.11449	0.155341	0.229605
alpha-ergocryptine	A549	1.11545	0.154545	0.228679
ILOPERIDONE	A549	1.11733	0.152993	0.226632
diltiazem	HEPG2	1.12038	0.150487	0.22341
bergenin	A549	1.12601	0.145916	0.218065
DIPHENYLAMINOTRIAZINE	A549	1.13436	0.139272	0.20883
NORFLOXACIN	HEPG2	1.13918	0.135496	0.203395
phenyl biguanide	AGS	1.13949	0.135257	0.203263
GABAZINE	HT29	1.14613	0.130161	0.196261
trimethadione	HEPG2	1.14775	0.128928	0.194619
BUCLADESINE SODIUM	A549	1.14796	0.128767	0.194595
Vorinostat	HEPG2	1.15522	0.123342	0.187446
Ziprasidone	A549	1.16192	0.118453	0.180628
LY379268	MCF7	1.16476	0.11641	0.177915
CM ZA 0576	HEPG2	1.16525	0.116059	0.177579
liothyronine	SH-SY5Y	1.16528	0.116039	0.177579
diltiazem	MCF7	1.1653	0.116026	0.177579
TCB-2	A549	1.1679	0.114176	0.175897
GLIPIZIDE	A673	1.16901	0.113391	0.174887
cephaeline	HEPG2	1.16952	0.113037	0.17454
fendiline	HT29	1.17007	0.11265	0.174143
LY379268	SH-SY5Y	1.17214	0.111199	0.172295
liothyronine	MCF7	1.17911	0.106405	0.166012
VANDETANIB	A673	1.17917	0.10637	0.166012
diflorasone	A549	1.17959	0.106085	0.165896
MEMANTINE HYDROCHLORIDE	A549	1.18469	0.102663	0.161293
DORZOLAMIDE HYDROCHLORIDE	SH-SY5Y	1.18623	0.101642	0.159876
CONESSINE	HEPG2	1.19699	0.0946882	0.150341
levothyroxine sodium	AGS	1.19858	0.0936847	0.149099
GLIPIZIDE	SH-SY5Y	1.20394	0.0903616	0.144493
pizotifen	HEPG2	1.20689	0.0885597	0.14178
ESTRONE	MCF7	1.20955	0.0869588	0.139715
BENZYLOXYCARBONYL-L-GLYCYL-L-PHENYLALANYL-L-PHENYLALANYL-L-TYROSINEBENZYL ESTER	VCAP	1.21203	0.0854789	0.13783
Prestwick-675	A673	1.22141	0.0800451	0.129377
quinpirole	A549	1.22462	0.0782381	0.126761
DL-thiorphan	SH-SY5Y	1.23229	0.0740278	0.12081
levothyroxine sodium	HEPG2	1.23285	0.0737272	0.120466
lansoprazole	MCF7	1.23863	0.0706682	0.115748
SB 43152	SH-SY5Y	1.24086	0.069514	0.113996
BUCLADESINE SODIUM	VCAP	1.24167	0.0690934	0.113444
ethionamide	AGS	1.24464	0.0675798	0.111503
norethindrone	HEPG2	1.24796	0.0659136	0.10902
ETIFENIN	A549	1.24856	0.0656159	0.108661
BMS-250904	SH-SY5Y	1.25159	0.0641297	0.106462
MEMANTINE HYDROCHLORIDE	A673	1.25343	0.0632348	0.105235
tyloxapol	AGS	1.25862	0.0607648	0.101375
DORZOLAMIDE HYDROCHLORIDE	AGS	1.25952	0.0603434	0.100797
MEMANTINE HYDROCHLORIDE	HT29	1.26165	0.0593542	0.0992674
bergenin	HT29	1.262	0.0591898	0.0991154
budesonide	HT29	1.26861	0.0561998	0.0946967
Vorinostat	A549	1.27206	0.0546838	0.0927798
methylbenzethonium chloride	A549	1.27922	0.0516308	0.0880992
IOFETAMINE HYDROCHLORIDE	VCAP	1.2805	0.0510955	0.0874071
TIAGABINE	HT29	1.28221	0.050393	0.0864246
SORAFENIB	A549	1.29095	0.0469008	0.0807437
UNC0638	HT29	1.2942	0.0456486	0.0786884
naringenin	AGS	1.29866	0.0439728	0.0761894
SB 43152	AGS	1.30468	0.0417818	0.0727673
CONESSINE	A549	1.30876	0.0403451	0.0705385
moxonidine	A673	1.3102	0.0398488	0.0697612
levothyroxine sodium	MCF7	1.31035	0.0397966	0.0697604
Primidone	SH-SY5Y	1.31137	0.0394453	0.0692347
nadolol	MCF7	1.31264	0.0390145	0.0685778
Aripiprazole	AGS	1.31626	0.0378036	0.0666135
fendiline	HEPG2	1.31711	0.0375225	0.0662046
phenelzine	HEPG2	1.32933	0.0336676	0.0596373
diphemanil metilsulfate	MCF7	1.33619	0.0316427	0.0562722
GLAXO	A549	1.33628	0.0316176	0.0562722
phenelzine	MCF7	1.33811	0.0310937	0.0556631
flecainide	A549	1.34002	0.030553	0.0547679
nefopam	A673	1.34263	0.029829	0.0535413
CORTICOSTERONE	AGS	1.35035	0.0277636	0.0502354
Vorinostat	AGS	1.35124	0.0275354	0.0498894
nefopam	SH-SY5Y	1.35262	0.0271787	0.0493093
fendiline	MCF7	1.35294	0.0270971	0.0492276
PODOPHYLLOTOXIN	SH-SY5Y	1.36171	0.024935	0.0456071
BMS-250904	HT29	1.36695	0.023708	0.0434807
ESTRIOL	HEPG2	1.36728	0.0236339	0.0434178
3-acetamidocoumarin	MCF7	1.3716	0.0226624	0.0417906
norethindrone	A673	1.37417	0.0220997	0.0408648
Aripiprazole	A549	1.37673	0.0215519	0.0399066
moxonidine	HEPG2	1.37678	0.0215413	0.0399066
levothyroxine sodium	A673	1.3774	0.0214106	0.0397541
URAPIDIL, 5-METHYL-	SH-SY5Y	1.38615	0.0196277	0.0369527
URAPIDIL, 5-METHYL-	MCF7	1.39244	0.0184224	0.0348784
celastrol	SH-SY5Y	1.39411	0.0181124	0.0343397
PERCEPTIN	MCF7	1.39664	0.0176506	0.0335586
BUPROPION HYDROCHLORIDE	AGS	1.39951	0.0171404	0.0327733
zardaverine	SH-SY5Y	1.40466	0.0162535	0.0311659
Primidone	VCAP	1.40588	0.0160485	0.0308608
phenazone	A673	1.40661	0.0159278	0.0307162
METHYLPARABEN	A673	1.41491	0.0146013	0.0282796
URAPIDIL, 5-METHYL-	A673	1.41854	0.0140511	0.0273142
methylbenzethonium chloride	VCAP	1.41941	0.0139214	0.0271186
dihydroergocristine	MCF7	1.42452	0.0131824	0.0257534
LY379268	A673	1.42738	0.0127831	0.0250824
Primidone	A673	1.42877	0.0125928	0.0247451
DL-thiorphan	HEPG2	1.42896	0.0125665	0.0247294
CM ZA 0576	A673	1.43721	0.0114865	0.0227035
melatonin	HT29	1.44201	0.0108957	0.0216309
NALOXONE HYDROCHLORIDE	VCAP	1.4444	0.0106104	0.0211894
DIPHENYLAMINOTRIAZINE	VCAP	1.44896	0.0100849	0.0201998
Prestwick-675	AGS	1.44924	0.0100534	0.0201998
CLOZAPINE	MCF7	1.44979	0.00999155	0.0201325
sotalol	A549	1.45948	0.00895531	0.018153
ETHOXZOLAMIDE	MCF7	1.4596	0.00894349	0.018153
URAPIDIL, 5-METHYL-	AGS	1.46445	0.00846044	0.0172537
moxonidine	VCAP	1.46455	0.00845134	0.0172537
Prestwick-675	VCAP	1.46463	0.00844381	0.0172537
MOCLOBEMIDE	HEPG2	1.47078	0.00786446	0.0161852
mebendazole	AGS	1.47156	0.00779435	0.0160654
N6-CYCLOPENTYLADENOSINE	A549	1.47794	0.00723446	0.0149801
phenazone	AGS	1.48009	0.00705389	0.0146287
TCB-2	MCF7	1.48161	0.00692809	0.0144344
KANPAULLONE	AGS	1.48508	0.00664994	0.0139194
BUCLADESINE SODIUM	MCF7	1.48718	0.00648524	0.013617
SORAFENIB	HEPG2	1.49429	0.0059557	0.0125835
CM ZA 0576	SH-SY5Y	1.495	0.0059055	0.012497
haloperidol	A673	1.495	0.00590517	0.012497
IOFETAMINE HYDROCHLORIDE	A549	1.49628	0.00581448	0.0123626
CONESSINE	A673	1.49765	0.00571931	0.0121795
GT-2394 RAC	HT29	1.4989	0.00563294	0.0120336
ILOPERIDONE	AGS	1.49962	0.00558435	0.0119487
trazodone	HT29	1.50079	0.00550499	0.0117977
HARMINE HYDROCHLORIDE	AGS	1.50258	0.00538611	0.0115982
diphemanil metilsulfate	SH-SY5Y	1.51015	0.00490815	0.0106199
chenodeoxycholic acid	VCAP	1.51215	0.00478822	0.010377
TIAGABINE	AGS	1.51672	0.00452368	0.00983535
4-hydroxyphenazone	AGS	1.51682	0.00451793	0.00983535
Chlorpromazine	HEPG2	1.51962	0.0043627	0.00953148
3-acetamidocoumarin	HEPG2	1.52143	0.00426464	0.00934754
BENZYLOXYCARBONYL-L-GLYCYL-L-PHENYLALANYL-L-PHENYLALANYL-L-TYROSINEBENZYL ESTER	A549	1.52614	0.00401893	0.00882332
alpha-ergocryptine	VCAP	1.52794	0.00392785	0.00863743
cephaeline	MCF7	1.53216	0.00372236	0.00819893
MEMANTINE HYDROCHLORIDE	AGS	1.5357	0.00355753	0.00788741
spiradoline	HT29	1.53608	0.00354028	0.0078621
SPIRONOLACTONE	HT29	1.53868	0.00342387	0.00763073
lycorine	HEPG2	1.54526	0.00314391	0.00705157
Quetiapine	SH-SY5Y	1.54634	0.00309965	0.00696389
GLAXO	A673	1.54738	0.00305797	0.00688171
SB-242235	HT29	1.55107	0.00291356	0.0065787
norethindrone	HT29	1.55806	0.00265662	0.00601869
IOFETAMINE HYDROCHLORIDE	SH-SY5Y	1.55953	0.00260535	0.00592246
3-acetamidocoumarin	VCAP	1.56285	0.00249242	0.00568492
MDL100907	MCF7	1.56324	0.00247965	0.00566536
chenodeoxycholic acid	A673	1.56877	0.00230227	0.00530506
GABAZINE	AGS	1.57903	0.00200284	0.00467098
ETHOXZOLAMIDE	HT29	1.5851	0.00184239	0.00432673
isoniazid	SH-SY5Y	1.59537	0.00159735	0.00378424
lansoprazole	A549	1.59551	0.00159435	0.00378378
DIPHENYLAMINOTRIAZINE	AGS	1.59862	0.00152619	0.0036284
ESTRONE	AGS	1.60396	0.00141533	0.00339478
NOGESTREL	VCAP	1.60569	0.00138104	0.00332436
IOFETAMINE HYDROCHLORIDE	AGS	1.61592	0.00119321	0.0028877
GABAZINE	A549	1.62616	0.00102852	0.00251167
mebendazole	A549	1.63551	0.000896499	0.00219724
Ziprasidone	SH-SY5Y	1.63617	0.000887779	0.00218666
NALOXONE HYDROCHLORIDE	MCF7	1.6463	0.000763429	0.00190575
Nimodipine	VCAP	1.65049	0.000716829	0.00180277
TCB-2	A673	1.65474	0.000672282	0.00169707
budesonide	A673	1.66106	0.000610546	0.00154994
PODOPHYLLOTOXIN	MCF7	1.66481	0.000576479	0.00146899
SORAFENIB	AGS	1.67036	0.000529206	0.00135622
tyloxapol	HEPG2	1.67142	0.000520574	0.00133919
SB-242235	A673	1.67242	0.00051259	0.00132117
NORFLOXACIN	AGS	1.67773	0.000471955	0.00122818
naringenin	HT29	1.6794	0.000459806	0.0012012
carbimazole	AGS	1.68021	0.000454005	0.00118835
sotalol	AGS	1.6896	0.000391569	0.00103497
BUFLOMEDIL HYDROCHLORIDE	A549	1.69287	0.000371756	0.000984532
lansoprazole	HT29	1.70408	0.000310608	0.000832405
fendiline	A549	1.7097	0.000283586	0.000767618
budesonide	A549	1.71319	0.000267943	0.000731148
TCB-2	HT29	1.72024	0.000238682	0.000656618
chenodeoxycholic acid	A549	1.72515	0.000220123	0.000608044
budesonide	AGS	1.73533	0.000185779	0.000519564
3-acetamidocoumarin	AGS	1.7415	0.000167467	0.000471284
haloperidol	AGS	1.7521	0.00013988	0.000399487
VANDETANIB	AGS	1.75499	0.000133119	0.000381797
emetine	SH-SY5Y	1.75776	0.000126944	0.000364861
BUPROPION HYDROCHLORIDE	A673	1.76613	0.000109834	0.000317719
LY379268	VCAP	1.78047	8.54379e-05	0.000250916
dihydroergocristine	SH-SY5Y	1.7843	7.98503e-05	0.000236567
moxonidine	A549	1.78652	7.67517e-05	0.000228897
4-hydroxyphenazone	HT29	1.78697	7.61525e-05	0.000228119
QUIPAZINE, N-METHYL-, DIMALEATE	SH-SY5Y	1.78731	7.568e-05	0.000227208
moxonidine	AGS	1.81394	4.67888e-05	0.000143671
Primidone	MCF7	1.81885	4.27489e-05	0.000131866
BUCLADESINE SODIUM	A673	1.82082	4.1222e-05	0.000127448
diltiazem	A673	1.82979	3.49024e-05	0.000108406
niclosamide	A673	1.83123	3.39804e-05	0.000106277
MDL100907	HEPG2	1.83298	3.28839e-05	0.000103087
TCB-2	AGS	1.83343	3.2606e-05	0.000102454
dihydroergocristine	AGS	1.83434	3.20578e-05	0.000101204
chenodeoxycholic acid	HT29	1.83707	3.04545e-05	9.68224e-05
hydroquinine	VCAP	1.83737	3.02849e-05	9.65108e-05
melatonin	AGS	1.8421	2.77038e-05	8.87047e-05
arachidonyltrifluoromethane	VCAP	1.84365	2.69001e-05	8.65426e-05
RISPERIDONE	HEPG2	1.84585	2.58043e-05	8.34153e-05
METHYLPARABEN	AGS	1.85343	2.23336e-05	7.27191e-05
carbimazole	A673	1.86193	1.89708e-05	6.22205e-05
NALTREXONE HYDROCHLORIDE	SH-SY5Y	1.86427	1.81299e-05	5.97532e-05
emetine	MCF7	1.86521	1.78035e-05	5.89658e-05
ANDROSTERONE	A549	1.86699	1.72009e-05	5.71102e-05
nordihydroguaiaretic acid	VCAP	1.8705	1.60679e-05	5.36125e-05
Aripiprazole	A673	1.87182	1.56596e-05	5.23799e-05
levothyroxine sodium	VCAP	1.88371	1.24011e-05	4.22137e-05
repaglinide	A549	1.89	1.09496e-05	3.75574e-05
hydroquinine	A549	1.90131	8.73572e-06	3.02719e-05
repaglinide	VCAP	1.91079	7.21392e-06	2.52581e-05
dihydroergocristine	A549	1.93339	4.53789e-06	1.63122e-05
Vorinostat	VCAP	1.93745	4.17043e-06	1.50314e-05
vigabatrin	HT29	1.93966	3.98279e-06	1.43936e-05
levothyroxine sodium	A549	1.94041	3.92082e-06	1.42077e-05
phenyl biguanide	A549	1.94267	3.73991e-06	1.35887e-05
moxonidine	HT29	1.94318	3.7004e-06	1.3518e-05
Primidone	HT29	1.94618	3.47439e-06	1.27269e-05
KANPAULLONE	A673	1.95014	3.19698e-06	1.17747e-05
GLAXO	VCAP	1.95244	3.04544e-06	1.12473e-05
DIPHENYLAMINOTRIAZINE	HT29	1.95999	2.59479e-06	9.68913e-06
NALOXONE HYDROCHLORIDE	SH-SY5Y	1.97138	2.03354e-06	7.70005e-06
CONESSINE	HT29	1.97446	1.90302e-06	7.22611e-06
vigabatrin	VCAP	1.97765	1.7762e-06	6.78279e-06
cephaeline	AGS	1.98551	1.49745e-06	5.78383e-06
SB-242235	AGS	1.98664	1.46111e-06	5.65969e-06
GLIPIZIDE	AGS	1.99109	1.32557e-06	5.14949e-06
hydroquinine	AGS	1.99335	1.26147e-06	4.91463e-06
CONESSINE	VCAP	1.99601	1.18992e-06	4.67641e-06
GT-2394 RAC	A673	2.01741	7.39408e-07	2.94888e-06
SB 43152	MCF7	2.01855	7.2064e-07	2.89114e-06
ETHOXZOLAMIDE	VCAP	2.02141	6.7574e-07	2.73543e-06
Vorinostat	A673	2.0361	4.84266e-07	1.9963e-06
methylbenzethonium chloride	HEPG2	2.03772	4.66651e-07	1.92959e-06
anisomycin	SH-SY5Y	2.03871	4.56219e-07	1.89226e-06
norethindrone	A549	2.04305	4.1303e-07	1.72373e-06
diphemanil metilsulfate	HT29	2.04458	3.98722e-07	1.67438e-06
MAFENIDE HYDROCHLORIDE	A673	2.04753	3.72566e-07	1.57435e-06
SB-242235	HEPG2	2.06122	2.71166e-07	1.16783e-06
TRANYLCYPROMINE HYDROCHLORIDE	AGS	2.06242	2.63645e-07	1.13908e-06
arachidonyltrifluoromethane	HEPG2	2.06801	2.31313e-07	1.00584e-06
chenodeoxycholic acid	HEPG2	2.07375	2.02079e-07	8.90204e-07
lansoprazole	HEPG2	2.07593	1.91902e-07	8.52064e-07
EQUILENIN	VCAP	2.08366	1.59756e-07	7.17836e-07
quinpirole	VCAP	2.09353	1.26188e-07	5.7273e-07
arachidonyltrifluoromethane	HT29	2.09383	1.25282e-07	5.7054e-07
lycorine	SH-SY5Y	2.09562	1.20004e-07	5.50223e-07
POTASSIUM ESTRONE SULFATE	SH-SY5Y	2.10078	1.05971e-07	4.87538e-07
3-acetamidocoumarin	SH-SY5Y	2.10225	1.02271e-07	4.72126e-07
lycorine	MCF7	2.10343	9.93841e-08	4.60377e-07
flecainide	A673	2.10505	9.55601e-08	4.4419e-07
GLIPIZIDE	VCAP	2.10934	8.60998e-08	4.05813e-07
BOSUTINIB	A673	2.1124	7.99144e-08	3.77981e-07
dihydroergocristine	A673	2.11393	7.69931e-08	3.66738e-07
naringenin	MCF7	2.11916	6.77353e-08	3.24937e-07
phenyl biguanide	A673	2.12251	6.23811e-08	3.0032e-07
ESTRONE	A549	2.12707	5.57568e-08	2.69391e-07
emetine	HEPG2	2.13026	5.15271e-08	2.50753e-07
PODOPHYLLOTOXIN	A673	2.14039	4.00539e-08	1.95626e-07
NORFLOXACIN	SH-SY5Y	2.14218	3.83025e-08	1.87752e-07
Primidone	AGS	2.1428	3.77162e-08	1.85553e-07
Prestwick-675	A549	2.17267	1.76997e-08	9.14147e-08
trimethadione	A673	2.17417	1.70343e-08	8.86572e-08
anisomycin	MCF7	2.17981	1.4731e-08	7.78722e-08
PODOPHYLLOTOXIN	A549	2.19002	1.13112e-08	6.0267e-08
GLIPIZIDE	A549	2.19333	1.03766e-08	5.55067e-08
LAMIVUDINE	SH-SY5Y	2.19486	9.97088e-09	5.35488e-08
BUPROPION HYDROCHLORIDE	HEPG2	2.20372	7.90827e-09	4.33347e-08
arachidonyltrifluoromethane	A549	2.21956	5.20289e-09	2.93467e-08
BUPROPION HYDROCHLORIDE	MCF7	2.23244	3.68749e-09	2.15184e-08
ETIFENIN	SH-SY5Y	2.23408	3.52813e-09	2.06779e-08
salsolidin	SH-SY5Y	2.24757	2.4497e-09	1.44833e-08
quinpirole	AGS	2.25512	1.99461e-09	1.19499e-08
chenodeoxycholic acid	AGS	2.25763	1.86209e-09	1.12058e-08
bergenin	AGS	2.25963	1.76266e-09	1.0703e-08
sotalol	HEPG2	2.26299	1.60727e-09	9.89313e-09
MDL 29951	SH-SY5Y	2.2781	1.05848e-09	6.54511e-09
anisomycin	AGS	2.28049	9.90326e-10	6.15188e-09
arachidonyltrifluoromethane	A673	2.281	9.7652e-10	6.09421e-09
phenyl biguanide	VCAP	2.28158	9.60665e-10	6.02315e-09
MEMANTINE HYDROCHLORIDE	VCAP	2.30447	5.04816e-10	3.20987e-09
methylbenzethonium chloride	A673	2.30923	4.41004e-10	2.84437e-09
naringenin	VCAP	2.32399	2.8912e-10	1.91987e-09
diphemanil metilsulfate	AGS	2.34347	1.64529e-10	1.10892e-09
lycorine	VCAP	2.36645	8.37179e-11	5.75774e-10
Loxapine	A549	2.37763	6.00341e-11	4.15005e-10
MDL100907	HT29	2.37926	5.71848e-11	3.99405e-10
diphemanil metilsulfate	VCAP	2.37997	5.59776e-11	3.93009e-10
HARMINE HYDROCHLORIDE	SH-SY5Y	2.38598	4.67467e-11	3.29919e-10
quinpirole	A673	2.38619	4.64608e-11	3.29627e-10
EPLERENONE	SH-SY5Y	2.38762	4.45018e-11	3.19088e-10
diflorasone	A673	2.39568	3.49023e-11	2.52948e-10
BUFLOMEDIL HYDROCHLORIDE	VCAP	2.42276	1.52749e-11	1.15677e-10
HARMINE HYDROCHLORIDE	A673	2.43331	1.10256e-11	8.49286e-11
hydroquinine	HT29	2.43348	1.09668e-11	8.49286e-11
prenylamine	AGS	2.44082	8.72911e-12	6.84119e-11
HARMINE HYDROCHLORIDE	VCAP	2.46222	4.45901e-12	3.55665e-11
Nimodipine	HEPG2	2.50206	1.24468e-12	1.00469e-11
DIHYDROSTILBESTROL	VCAP	2.50626	1.08564e-12	8.81595e-12
emetine	A549	2.50827	1.01691e-12	8.35854e-12
diltiazem	SH-SY5Y	2.51026	9.53178e-13	7.93138e-12
MOCLOBEMIDE	A549	2.53798	3.82891e-13	3.30857e-12
BAY K8644	A673	2.54532	2.99884e-13	2.62496e-12
hydroquinine	HEPG2	2.5518	2.41559e-13	2.15643e-12
salsolidin	A549	2.55829	1.94269e-13	1.74583e-12
fendiline	VCAP	2.55977	1.84829e-13	1.67613e-12
diclofenamide	A673	2.56415	1.59495e-13	1.4726e-12
quinpirole	HT29	2.5965	5.29758e-14	5.17474e-13
BAY K8644	HEPG2	2.59697	5.21178e-14	5.12809e-13
diclofenamide	HT29	2.60259	4.29419e-14	4.2563e-13
ESTRIOL	AGS	2.60476	3.98443e-14	4.00822e-13
dihydroergocristine	VCAP	2.61172	3.13058e-14	3.19699e-13
niflumic acid	SH-SY5Y	2.61491	2.80139e-14	2.88265e-13
budesonide	SH-SY5Y	2.6178	2.53362e-14	2.66822e-13
arachidonyltrifluoromethane	AGS	2.63097	1.59803e-14	1.75134e-13
celastrol	A549	2.63728	1.28e-14	1.4143e-13
phenazone	VCAP	2.64045	1.14443e-14	1.27495e-13
CETOCYCLINE' 'A-13428'	AGS	2.64082	1.12954e-14	1.26885e-13
prenylamine	A673	2.64907	8.4339e-15	9.5537e-14
sulconazole	A673	2.65017	8.11092e-15	9.26569e-14
emetine	HT29	2.65787	6.16514e-15	7.16432e-14
diclofenamide	VCAP	2.65971	5.77298e-15	6.76693e-14
POTASSIUM ESTRONE SULFATE	A549	2.65984	5.74769e-15	6.76693e-14
trimethadione	HT29	2.67168	3.7597e-15	4.48502e-14
lansoprazole	VCAP	2.67404	3.4532e-15	4.15617e-14
levothyroxine sodium	HT29	2.68526	2.3017e-15	2.82063e-14
lansoprazole	A673	2.68712	2.1517e-15	2.66101e-14
cephaeline	VCAP	2.70071	1.31146e-15	1.65219e-14
Chlorpromazine	A549	2.70304	1.20409e-15	1.53124e-14
lycorine	HT29	2.70456	1.13895e-15	1.46219e-14
anisomycin	HT29	2.72504	5.35269e-16	7.00526e-15
BAY K8644	SH-SY5Y	2.73449	3.76649e-16	4.97767e-15
mebendazole	VCAP	2.7374	3.37856e-16	4.5092e-15
lansoprazole	AGS	2.746	2.4485e-16	3.33392e-15
anisomycin	HEPG2	2.74734	2.32863e-16	3.20306e-15
melatonin	A673	2.75357	1.8425e-16	2.56051e-15
MDL100907	A673	2.75698	1.6197e-16	2.27434e-15
diclofenamide	AGS	2.75738	1.59586e-16	2.26444e-15
anisomycin	A549	2.76274	1.30265e-16	1.86805e-15
lycorine	A673	2.76853	1.04604e-16	1.5162e-15
hydroquinine	A673	2.77443	8.35546e-17	1.22426e-15
CETOCYCLINE' 'A-13428'	A549	2.77858	7.13207e-17	1.05649e-15
GT-2394 RAC	SH-SY5Y	2.78583	5.40427e-17	8.0944e-16
LY379268	HEPG2	2.79639	3.59993e-17	5.45247e-16
sotalol	A673	2.80075	3.04183e-17	4.65952e-16
lycorine	A549	2.80508	2.57226e-17	3.98553e-16
naringenin	A549	2.80605	2.47758e-17	3.88347e-16
niflumic acid	AGS	2.80724	2.36533e-17	3.75113e-16
BOSUTINIB	HT29	2.81472	1.76853e-17	2.87226e-16
BUPROPION HYDROCHLORIDE	HT29	2.82536	1.16737e-17	1.91905e-16
mebendazole	HEPG2	2.82697	1.09563e-17	1.82335e-16
lycorine	AGS	2.82823	1.04274e-17	1.77925e-16
Nimodipine	AGS	2.86231	2.70555e-18	4.86278e-17
trimethadione	VCAP	2.86477	2.45159e-18	4.46587e-17
Chlorpromazine	VCAP	2.87298	1.76399e-18	3.30258e-17
BUFLOMEDIL HYDROCHLORIDE	HT29	2.93644	1.32115e-19	2.65808e-18
sulconazole	HT29	2.9402	1.12995e-19	2.30784e-18
sotalol	VCAP	2.96922	3.35112e-20	7.05829e-19
CORTICOSTERONE	SH-SY5Y	2.98909	1.44334e-20	3.1381e-19
ANDROSTERONE	HT29	3.01041	5.79092e-21	1.30103e-19
MDL100907	VCAP	3.0348	2.01394e-21	4.60134e-20
cephaeline	A673	3.03514	1.9841e-21	4.60134e-20
trimethadione	A549	3.04655	1.20552e-21	2.85095e-20
Chlorpromazine	AGS	3.05508	8.28779e-22	1.99499e-20
GLIPIZIDE	HT29	3.07602	3.28505e-22	8.51586e-21
TCB-2	HEPG2	3.15893	7.68113e-24	2.15712e-22
MDL100907	A549	3.18512	2.27645e-24	6.52906e-23
anisomycin	A673	3.22176	4.05274e-25	1.21402e-23
MOCLOBEMIDE	SH-SY5Y	3.24526	1.32036e-25	4.34109e-24
RISPERIDONE	A549	3.25524	8.17024e-26	2.75337e-24
anisomycin	VCAP	3.26565	4.94203e-26	1.70817e-24
methylbenzethonium chloride	AGS	3.27144	3.73242e-26	1.32403e-24
niclosamide	HEPG2	3.28417	2.00914e-26	7.73804e-25
BAY K8644	A549	3.31841	3.73443e-27	1.57313e-25
emetine	A673	3.34251	1.12555e-27	5.05748e-26
chlorcyclizine	HT29	3.35032	7.61116e-28	3.53788e-26
Nimodipine	A549	3.36308	4.00392e-28	1.9276e-26
DIHYDROSTILBESTROL	A549	3.391	9.71296e-29	5.23723e-27
phenyl biguanide	HT29	3.45553	3.45126e-30	2.02274e-28
emetine	VCAP	3.49321	4.72232e-31	3.18285e-29
fendiline	A673	3.52718	7.66053e-32	5.73688e-30
fendiline	AGS	3.55742	1.48665e-32	1.17882e-30
MDL100907	AGS	3.74111	4.65211e-37	4.82388e-35
LY379268	AGS	4.053	2.05531e-45	5.5411e-43
TCB-2	VCAP	4.06566	9.01997e-46	3.03973e-43
trimethadione	AGS	4.14686	4.21141e-48	1.89233e-45
sulconazole	VCAP	4.34455	4.99086e-54	3.36384e-51

## Sheet: iPSC_NPC_grouped_normalize_SZ_D
compound	cell	experiment	normScore	pvalue	adjP	cellType
3-acetamidocoumarin	1275-B-3	MSA101_H22	-2.30072	8.13449e-08	4.02565e-07	cases
3-acetamidocoumarin	2962-2-1	MSA203_J13	2.41268	2.31526e-09	1.44042e-08	cases
3-acetamidocoumarin	3182-2-4	MSA206_I14	-1.97205	3.48564e-05	0.00011	controls
3-acetamidocoumarin	9319-2-A	MSA107_G22	0.87403	0.347464	0.442571	controls
4-hydroxyphenazone	1275-B-3	MSA101_H12	0.418157	0.507175	0.600692	cases
4-hydroxyphenazone	1792-1-E	MSA105_H12	2.30479	2.81539e-08	1.49161e-07	cases
4-hydroxyphenazone	1835-1-5	MSA103_G12	2.39934	3.18526e-09	1.95103e-08	cases
4-hydroxyphenazone	2011-3-12	MSA102_G12	0.423327	0.506075	0.599553	cases
4-hydroxyphenazone	2038-1-A	MSA106_G11	1.831	0.000181927	0.000506256	cases
4-hydroxyphenazone	2476-D1-2	MSA103_H11	-1.58105	0.00597473	0.0124082	cases
4-hydroxyphenazone	2484-2-A	MSA101_G12	-1.59626	0.00509538	0.0107459	cases
4-hydroxyphenazone	2497-1-C	MSA107_H11	2.16969	4.94048e-07	2.15589e-06	cases
4-hydroxyphenazone	2513-2-4	MSA105_G12	1.22825	0.0882522	0.138321	cases
4-hydroxyphenazone	2607-3-1	MSA104_G11	1.0186	0.234662	0.318465	controls
4-hydroxyphenazone	3084-2-2	MSA105_G11	1.85865	0.000120158	0.000345177	controls
4-hydroxyphenazone	3113-6-3	MSA101_H11	1.02645	0.228325	0.311418	controls
4-hydroxyphenazone	3121-2-1	MSA102_G11	-1.37591	0.037486	0.0648081	controls
4-hydroxyphenazone	3234-2-4	MSA108_G11	1.13196	0.147734	0.215178	controls
4-hydroxyphenazone	3440-5-A	MSA106_G12	1.79173	0.000321305	0.000855308	controls
4-hydroxyphenazone	3651-A-A	MSA103_G11	-1.19209	0.121401	0.183132	controls
4-hydroxyphenazone	449-2-12	MSA108_G12	1.34205	0.0410347	0.0703014	cases
4-hydroxyphenazone	4506-B-A	MSA107_G11	1.2308	0.0869129	0.136808	controls
4-hydroxyphenazone	553-3-1	MSA107_H12	0.315968	0.541428	0.626629	controls
4-hydroxyphenazone	581-2-1	MSA105_H11	0.33474	0.532755	0.621143	cases
4-hydroxyphenazone	676-2-3	MSA104_G12	-1.82517	0.000311969	0.000831982	cases
4-hydroxyphenazone	690-2-1	MSA103_H12	1.31802	0.0489473	0.0822398	controls
4-hydroxyphenazone	9319-2-A	MSA107_G12	1.74645	0.000600974	0.00151548	controls
4-hydroxyphenazone	BJ-2-A	MSA101_G11	-0.899339	0.353464	0.449441	controls
alpha-ergocryptine	1275-B-3	MSA101_D04	-1.51418	0.0115808	0.0225355	cases
alpha-ergocryptine	1792-1-E	MSA105_D04	-0.248035	0.634845	0.704575	cases
alpha-ergocryptine	1835-1-5	MSA103_C04	0.258068	0.578082	0.655755	cases
alpha-ergocryptine	2011-3-12	MSA102_C04	0.285938	0.558395	0.640248	cases
alpha-ergocryptine	2038-1-A	MSA106_C03	1.58336	0.00442077	0.00943285	cases
alpha-ergocryptine	2476-D1-2	MSA103_D03	0.01037	0.949156	0.961499	cases
alpha-ergocryptine	2484-2-A	MSA101_C04	-2.57595	1.46133e-10	1.06245e-09	cases
alpha-ergocryptine	2497-1-C	MSA107_D03	0.726728	0.432916	0.531495	cases
alpha-ergocryptine	2513-2-4	MSA105_C04	1.60978	0.0032884	0.00726216	cases
alpha-ergocryptine	2607-3-1	MSA104_C03	-2.35277	2.68609e-08	1.43182e-07	controls
alpha-ergocryptine	3084-2-2	MSA105_C03	1.87632	9.16039e-05	0.000269187	controls
alpha-ergocryptine	3113-6-3	MSA101_D03	-0.113094	0.812322	0.850545	controls
alpha-ergocryptine	3121-2-1	MSA102_C03	-1.13057	0.164029	0.234806	controls
alpha-ergocryptine	3234-2-4	MSA108_C03	1.2072	0.099775	0.154614	controls
alpha-ergocryptine	3440-5-A	MSA106_C04	1.30319	0.0543591	0.0899104	controls
alpha-ergocryptine	3651-A-A	MSA103_C03	-2.31817	5.63529e-08	2.84706e-07	controls
alpha-ergocryptine	449-2-12	MSA108_C04	-1.18676	0.124831	0.187462	cases
alpha-ergocryptine	4506-B-A	MSA107_C03	-1.44806	0.0209727	0.0385874	controls
alpha-ergocryptine	553-3-1	MSA107_D04	-1.41463	0.0276855	0.0494142	controls
alpha-ergocryptine	581-2-1	MSA105_D03	1.53281	0.00756436	0.0153651	cases
alpha-ergocryptine	676-2-3	MSA104_C04	1.04874	0.210487	0.289903	cases
alpha-ergocryptine	690-2-1	MSA103_D04	-3.32655	1.36453e-20	3.88399e-19	controls
alpha-ergocryptine	9319-2-A	MSA107_C04	-1.49503	0.0138386	0.0265611	controls
alpha-ergocryptine	BJ-2-A	MSA101_C03	-1.9839	2.88085e-05	9.2934e-05	controls
Amoxapine	1275-B-3	MSA101_L10	-1.43552	0.0233172	0.0425058	cases
Amoxapine	1792-1-E	MSA105_L10	-1.90799	9.42459e-05	0.000276019	cases
Amoxapine	1835-1-5	MSA103_K10	2.50593	2.29769e-10	1.62442e-09	cases
Amoxapine	2011-3-12	MSA102_K10	1.5935	0.00395107	0.00851408	cases
Amoxapine	2038-1-A	MSA106_K09	-0.310676	0.589435	0.665839	cases
Amoxapine	2476-D1-2	MSA103_L09	1.71248	0.000941643	0.0022974	cases
Amoxapine	2484-2-A	MSA101_K10	-1.90356	0.000100741	0.000294053	cases
Amoxapine	2497-1-C	MSA107_L09	2.49731	2.86145e-10	1.97804e-09	cases
Amoxapine	2513-2-4	MSA105_K10	1.8498	0.000137406	0.000390094	cases
Amoxapine	2607-3-1	MSA104_K09	0.369962	0.519777	0.610636	controls
Amoxapine	3084-2-2	MSA105_K09	1.84454	0.000148713	0.000420003	controls
Amoxapine	3113-6-3	MSA101_L09	1.03432	0.222001	0.303839	controls
Amoxapine	3121-2-1	MSA102_K09	1.09874	0.171827	0.244146	controls
Amoxapine	3234-2-4	MSA108_K09	-1.7019	0.00154098	0.00362168	controls
Amoxapine	3440-5-A	MSA106_K10	-0.0759571	0.879442	0.903373	controls
Amoxapine	3651-A-A	MSA103_K09	-1.52717	0.0102333	0.0201748	controls
Amoxapine	449-2-12	MSA108_K10	0.203616	0.62934	0.699276	cases
Amoxapine	4506-B-A	MSA107_K09	2.23424	1.30341e-07	6.27916e-07	controls
Amoxapine	553-3-1	MSA107_L10	1.22989	0.0873876	0.137292	controls
Amoxapine	581-2-1	MSA105_L09	-0.374986	0.560831	0.641392	cases
Amoxapine	676-2-3	MSA104_K10	-0.790342	0.429891	0.528118	cases
Amoxapine	690-2-1	MSA103_L10	-1.4761	0.0164224	0.0309743	controls
Amoxapine	9319-2-A	MSA107_K10	2.63634	7.17686e-12	6.3398e-11	controls
Amoxapine	BJ-2-A	MSA101_K09	1.25594	0.0744302	0.119083	controls
ANDROSTERONE	1792-1-E	MSA201_A08	-0.327037	0.580701	0.658067	cases
ANDROSTERONE	1835-1-5	MSA202_A08	-2.1176	2.90358e-06	1.09766e-05	cases
ANDROSTERONE	2011-3-12	MSA205_B08	2.83032	2.48542e-14	3.35109e-13	cases
ANDROSTERONE	2038-1-A	MSA201_B07	2.31454	2.26391e-08	1.22173e-07	cases
ANDROSTERONE	2476-D1-2	MSA208_A08	-2.15885	1.35584e-06	5.46732e-06	cases
ANDROSTERONE	2484-2-A	MSA206_B07	1.10261	0.16894	0.240515	cases
ANDROSTERONE	2497-1-C	MSA203_A08	-2.08303	5.39064e-06	1.96783e-05	cases
ANDROSTERONE	2513-2-4	MSA208_B07	-1.73248	0.00105812	0.00256007	cases
ANDROSTERONE	2607-3-1	MSA205_B07	-1.63588	0.00331456	0.00730881	controls
ANDROSTERONE	2962-2-1	MSA203_B07	1.34131	0.0412609	0.0705779	cases
ANDROSTERONE	3084-2-2	MSA208_B08	0.0859171	0.802954	0.844858	controls
ANDROSTERONE	3113-6-3	MSA204_A08	1.59844	0.00373825	0.00811569	controls
ANDROSTERONE	3121-2-1	MSA207_B08	-0.334816	0.576932	0.654818	controls
ANDROSTERONE	3182-2-4	MSA206_A08	-1.75582	0.000787181	0.00194672	controls
ANDROSTERONE	3234-2-4	MSA207_A08	-0.358403	0.566852	0.646748	controls
ANDROSTERONE	3440-5-A	MSA202_B08	-1.93974	5.80048e-05	0.000177271	controls
ANDROSTERONE	3651-A-A	MSA202_B07	1.2459	0.079266	0.125941	controls
ANDROSTERONE	449-2-12	MSA206_B08	1.54753	0.00649476	0.0134178	cases
ANDROSTERONE	4506-B-A	MSA204_B08	-1.24496	0.0904237	0.141196	controls
ANDROSTERONE	553-3-1	MSA205_A08	1.93363	3.67389e-05	0.000115522	controls
ANDROSTERONE	581-2-1	MSA207_B07	-1.92249	7.56431e-05	0.000225325	cases
ANDROSTERONE	676-2-3	MSA203_B08	3.36385	1.79917e-22	6.26832e-21	cases
ANDROSTERONE	690-2-1	MSA204_B07	1.67306	0.00155079	0.00364277	controls
ANDROSTERONE	BJ-2-A	MSA201_B08	-2.47556	1.67418e-09	1.06129e-08	controls
anisomycin	1275-B-3	MSA101_F20	2.37991	5.04347e-09	2.96415e-08	cases
anisomycin	1792-1-E	MSA201_M20	2.83417	2.20745e-14	3.0042e-13	cases
anisomycin	2513-2-4	MSA208_N19	1.85437	0.000128223	0.000365931	cases
anisomycin	2607-3-1	MSA205_N19	2.46104	7.11007e-10	4.67739e-09	controls
anisomycin	2962-2-1	MSA203_N19	0.0252475	0.91926	0.936901	cases
anisomycin	3084-2-2	MSA208_N20	1.5058	0.00992408	0.0195828	controls
anisomycin	3113-6-3	MSA204_M20	0.00675729	0.956451	0.966928	controls
anisomycin	3182-2-4	MSA206_M20	-1.23038	0.09841	0.15279	controls
anisomycin	3234-2-4	MSA207_M20	0.906368	0.323766	0.417037	controls
anisomycin	449-2-12	MSA206_N20	1.16495	0.125465	0.188219	cases
anisomycin	4506-B-A	MSA204_N20	2.09693	2.04872e-06	7.96624e-06	controls
anisomycin	553-3-1	MSA205_M20	0.102512	0.773643	0.820559	controls
anisomycin	9319-2-A	MSA107_E20	2.79528	7.23592e-14	8.90182e-13	controls
anisomycin	BJ-2-A	MSA201_N20	3.5404	1.30773e-25	7.49362e-24	controls
arachidonyltrifluoromethane	1275-B-3	MSA101_B08	1.41328	0.0231991	0.0423437	cases
arachidonyltrifluoromethane	1792-1-E	MSA105_B08	-1.94388	5.4382e-05	0.000167019	cases
arachidonyltrifluoromethane	1835-1-5	MSA103_A08	1.07758	0.187895	0.262944	cases
arachidonyltrifluoromethane	2011-3-12	MSA102_A08	-0.751208	0.452015	0.550791	cases
arachidonyltrifluoromethane	2038-1-A	MSA106_A07	0.636863	0.464841	0.563267	cases
arachidonyltrifluoromethane	2476-D1-2	MSA103_B07	-0.309234	0.59026	0.666289	cases
arachidonyltrifluoromethane	2484-2-A	MSA101_A08	-0.0906954	0.852068	0.882253	cases
arachidonyltrifluoromethane	2497-1-C	MSA107_B07	1.02733	0.227619	0.310746	cases
arachidonyltrifluoromethane	2513-2-4	MSA105_A08	-0.519562	0.527704	0.617285	cases
arachidonyltrifluoromethane	2607-3-1	MSA104_A07	1.2964	0.056978	0.0936375	controls
arachidonyltrifluoromethane	3084-2-2	MSA105_A07	3.5313	1.92155e-25	1.0868e-23	controls
arachidonyltrifluoromethane	3113-6-3	MSA101_B07	0.82783	0.378584	0.476375	controls
arachidonyltrifluoromethane	3121-2-1	MSA102_A07	1.59295	0.00397542	0.00854961	controls
arachidonyltrifluoromethane	3234-2-4	MSA108_A07	0.0951633	0.786458	0.831317	controls
arachidonyltrifluoromethane	3440-5-A	MSA106_A08	1.64461	0.00219061	0.00500531	controls
arachidonyltrifluoromethane	3651-A-A	MSA103_A07	0.296231	0.552115	0.63459	controls
arachidonyltrifluoromethane	449-2-12	MSA108_A08	-0.978043	0.288805	0.379067	cases
arachidonyltrifluoromethane	4506-B-A	MSA107_A07	-1.92361	7.43669e-05	0.000222696	controls
arachidonyltrifluoromethane	553-3-1	MSA107_B08	1.3911	0.0279216	0.0497947	controls
arachidonyltrifluoromethane	581-2-1	MSA105_B07	-1.02524	0.248793	0.334	cases
arachidonyltrifluoromethane	676-2-3	MSA104_A08	-0.0854896	0.861636	0.888989	cases
arachidonyltrifluoromethane	690-2-1	MSA103_B08	-1.36319	0.0412297	0.0705523	controls
arachidonyltrifluoromethane	9319-2-A	MSA107_A08	0.99671	0.252376	0.337872	controls
arachidonyltrifluoromethane	BJ-2-A	MSA101_A07	0.756511	0.418994	0.517064	controls
arcaine	1275-B-3	MSA101_L12	-0.381173	0.558781	0.640248	cases
arcaine	1792-1-E	MSA105_L12	-0.778322	0.437011	0.535957	cases
arcaine	1835-1-5	MSA103_K12	1.46285	0.0149478	0.0284766	cases
arcaine	2011-3-12	MSA102_K12	-1.30304	0.0628651	0.102423	cases
arcaine	2038-1-A	MSA106_K11	0.326701	0.536303	0.623051	cases
arcaine	2476-D1-2	MSA103_L11	1.28277	0.0624997	0.101866	cases
arcaine	2484-2-A	MSA101_K12	-2.65013	2.18587e-11	1.78602e-10	cases
arcaine	2497-1-C	MSA107_L11	1.2711	0.0675127	0.108936	cases
arcaine	2513-2-4	MSA105_K12	-1.84318	0.000242517	0.000658866	cases
arcaine	2607-3-1	MSA104_K11	0.959284	0.282543	0.371632	controls
arcaine	3084-2-2	MSA105_K11	2.02314	7.95463e-06	2.81189e-05	controls
arcaine	3113-6-3	MSA101_L11	-1.92396	7.3962e-05	0.000221988	controls
arcaine	3121-2-1	MSA102_K11	-1.03535	0.24027	0.324962	controls
arcaine	3234-2-4	MSA108_K11	2.2024	2.53603e-07	1.16135e-06	controls
arcaine	3440-5-A	MSA106_K12	0.380239	0.516665	0.608643	controls
arcaine	3651-A-A	MSA103_K11	0.99912	0.250424	0.335982	controls
arcaine	449-2-12	MSA108_K12	-1.62441	0.00376253	0.00816027	cases
arcaine	4506-B-A	MSA107_K11	1.56307	0.00550962	0.0115302	controls
arcaine	553-3-1	MSA107_L12	1.58074	0.00454966	0.00966996	controls
arcaine	581-2-1	MSA105_L11	0.789453	0.401552	0.499645	cases
arcaine	676-2-3	MSA104_K12	0.137845	0.716113	0.774248	cases
arcaine	690-2-1	MSA103_L12	0.0316101	0.906576	0.925924	controls
arcaine	9319-2-A	MSA107_K12	3.00158	1.00501e-16	1.81611e-15	controls
arcaine	BJ-2-A	MSA101_K11	0.242574	0.590863	0.666289	controls
Aripiprazole	1275-B-3	MSA101_B16	0.793973	0.398993	0.497319	cases
Aripiprazole	2962-2-1	MSA203_N13	1.66101	0.00179787	0.00416917	cases
Aripiprazole	3182-2-4	MSA206_M14	-1.48244	0.0155163	0.0294232	controls
Aripiprazole	9319-2-A	MSA107_A16	1.97934	1.70871e-05	5.77304e-05	controls
BAS-012416453	1275-B-3	MSA101_D12	-2.44277	3.59191e-09	2.1817e-08	cases
BAS-012416453	1792-1-E	MSA105_D12	-1.7498	0.000850207	0.00208953	cases
BAS-012416453	1835-1-5	MSA103_C12	1.30186	0.0548655	0.0906447	cases
BAS-012416453	2011-3-12	MSA102_C12	0.329632	0.534982	0.622328	cases
BAS-012416453	2038-1-A	MSA106_C11	-2.03261	1.28752e-05	4.45366e-05	cases
BAS-012416453	2476-D1-2	MSA103_D11	-1.68794	0.00182111	0.00421858	cases
BAS-012416453	2484-2-A	MSA101_C12	-2.81848	2.14872e-13	2.418e-12	cases
BAS-012416453	2497-1-C	MSA107_D11	0.75797	0.418267	0.516313	cases
BAS-012416453	2513-2-4	MSA105_C12	-2.24747	2.4224e-07	1.11048e-06	cases
BAS-012416453	2607-3-1	MSA104_C11	0.210462	0.621895	0.692674	controls
BAS-012416453	3084-2-2	MSA105_C11	2.04244	5.62491e-06	2.04307e-05	controls
BAS-012416453	3113-6-3	MSA101_D11	-1.36026	0.0421316	0.0718697	controls
BAS-012416453	3121-2-1	MSA102_C11	-1.01734	0.255472	0.340447	controls
BAS-012416453	3234-2-4	MSA108_C11	-1.56044	0.00737486	0.0150433	controls
BAS-012416453	3440-5-A	MSA106_C12	-2.0769	6.00421e-06	2.16639e-05	controls
BAS-012416453	3651-A-A	MSA103_C11	-1.04944	0.228474	0.311426	controls
BAS-012416453	449-2-12	MSA108_C12	0.792003	0.400113	0.498568	cases
BAS-012416453	4506-B-A	MSA107_C11	-1.51833	0.0111348	0.0217942	controls
BAS-012416453	553-3-1	MSA107_D12	-1.55753	0.00759447	0.0154119	controls
BAS-012416453	581-2-1	MSA105_D11	-1.38323	0.0354537	0.0616617	cases
BAS-012416453	676-2-3	MSA104_C12	1.07803	0.187547	0.26271	cases
BAS-012416453	690-2-1	MSA103_D12	-2.23436	3.14856e-07	1.41361e-06	controls
BAS-012416453	9319-2-A	MSA107_C12	-2.79229	4.53744e-13	4.85518e-12	controls
BAS-012416453	BJ-2-A	MSA101_C11	-2.68941	7.7259e-12	6.75628e-11	controls
BAY K8644	1275-B-3	MSA101_N24	1.84266	0.000152946	0.000431119	cases
BAY K8644	2962-2-1	MSA203_N23	-0.0131449	1	1	cases
BAY K8644	3182-2-4	MSA206_M24	3.37772	1.03882e-22	3.77005e-21	controls
BAY K8644	9319-2-A	MSA107_M24	-1.49305	0.0140919	0.0269997	controls
BENZYLOXYCARBONYL-L-GLYCYL-L-PHENYLALANYL-L-PHENYLALANYL-L-TYROSINEBENZYL ESTER	1792-1-E	MSA201_C20	2.77618	1.28483e-13	1.51629e-12	cases
BENZYLOXYCARBONYL-L-GLYCYL-L-PHENYLALANYL-L-PHENYLALANYL-L-TYROSINEBENZYL ESTER	1835-1-5	MSA202_C20	2.23737	1.2198e-07	5.89592e-07	cases
BENZYLOXYCARBONYL-L-GLYCYL-L-PHENYLALANYL-L-PHENYLALANYL-L-TYROSINEBENZYL ESTER	2011-3-12	MSA205_D20	-0.934599	0.325105	0.418391	cases
BENZYLOXYCARBONYL-L-GLYCYL-L-PHENYLALANYL-L-PHENYLALANYL-L-TYROSINEBENZYL ESTER	2038-1-A	MSA201_D19	-2.13615	2.06795e-06	8.03338e-06	cases
BENZYLOXYCARBONYL-L-GLYCYL-L-PHENYLALANYL-L-PHENYLALANYL-L-TYROSINEBENZYL ESTER	2476-D1-2	MSA208_C20	-2.20485	5.62803e-07	2.42915e-06	cases
BENZYLOXYCARBONYL-L-GLYCYL-L-PHENYLALANYL-L-PHENYLALANYL-L-TYROSINEBENZYL ESTER	2484-2-A	MSA206_D19	1.05004	0.209456	0.288847	cases
BENZYLOXYCARBONYL-L-GLYCYL-L-PHENYLALANYL-L-PHENYLALANYL-L-TYROSINEBENZYL ESTER	2497-1-C	MSA203_C20	-3.20905	8.95423e-19	2.09654e-17	cases
BENZYLOXYCARBONYL-L-GLYCYL-L-PHENYLALANYL-L-PHENYLALANYL-L-TYROSINEBENZYL ESTER	2513-2-4	MSA208_D19	0.480137	0.495806	0.592545	cases
BENZYLOXYCARBONYL-L-GLYCYL-L-PHENYLALANYL-L-PHENYLALANYL-L-TYROSINEBENZYL ESTER	2607-3-1	MSA205_D19	-1.14034	0.156832	0.226761	controls
BENZYLOXYCARBONYL-L-GLYCYL-L-PHENYLALANYL-L-PHENYLALANYL-L-TYROSINEBENZYL ESTER	2962-2-1	MSA203_D19	-1.41746	0.0270592	0.0485341	cases
BENZYLOXYCARBONYL-L-GLYCYL-L-PHENYLALANYL-L-PHENYLALANYL-L-TYROSINEBENZYL ESTER	3084-2-2	MSA208_D20	2.15317	6.87434e-07	2.9322e-06	controls
BENZYLOXYCARBONYL-L-GLYCYL-L-PHENYLALANYL-L-PHENYLALANYL-L-TYROSINEBENZYL ESTER	3113-6-3	MSA204_C20	-0.787725	0.431466	0.529902	controls
BENZYLOXYCARBONYL-L-GLYCYL-L-PHENYLALANYL-L-PHENYLALANYL-L-TYROSINEBENZYL ESTER	3121-2-1	MSA207_D20	0.769096	0.412584	0.509876	controls
BENZYLOXYCARBONYL-L-GLYCYL-L-PHENYLALANYL-L-PHENYLALANYL-L-TYROSINEBENZYL ESTER	3182-2-4	MSA206_C20	-1.67939	0.00201466	0.00463488	controls
BENZYLOXYCARBONYL-L-GLYCYL-L-PHENYLALANYL-L-PHENYLALANYL-L-TYROSINEBENZYL ESTER	3234-2-4	MSA207_C20	1.55532	0.00598309	0.0124196	controls
BENZYLOXYCARBONYL-L-GLYCYL-L-PHENYLALANYL-L-PHENYLALANYL-L-TYROSINEBENZYL ESTER	3440-5-A	MSA202_D20	2.14776	7.65243e-07	3.23557e-06	controls
BENZYLOXYCARBONYL-L-GLYCYL-L-PHENYLALANYL-L-PHENYLALANYL-L-TYROSINEBENZYL ESTER	3651-A-A	MSA202_D19	-1.41641	0.0272901	0.0488083	controls
BENZYLOXYCARBONYL-L-GLYCYL-L-PHENYLALANYL-L-PHENYLALANYL-L-TYROSINEBENZYL ESTER	449-2-12	MSA206_D20	-1.02936	0.245317	0.330161	cases
BENZYLOXYCARBONYL-L-GLYCYL-L-PHENYLALANYL-L-PHENYLALANYL-L-TYROSINEBENZYL ESTER	4506-B-A	MSA204_D20	-3.18836	1.82969e-18	4.21603e-17	controls
BENZYLOXYCARBONYL-L-GLYCYL-L-PHENYLALANYL-L-PHENYLALANYL-L-TYROSINEBENZYL ESTER	553-3-1	MSA205_C20	-1.50532	0.0125834	0.0243668	controls
BENZYLOXYCARBONYL-L-GLYCYL-L-PHENYLALANYL-L-PHENYLALANYL-L-TYROSINEBENZYL ESTER	581-2-1	MSA207_D19	0.0696818	0.832841	0.865431	cases
BENZYLOXYCARBONYL-L-GLYCYL-L-PHENYLALANYL-L-PHENYLALANYL-L-TYROSINEBENZYL ESTER	676-2-3	MSA203_D20	0.0553756	0.860029	0.887962	cases
BENZYLOXYCARBONYL-L-GLYCYL-L-PHENYLALANYL-L-PHENYLALANYL-L-TYROSINEBENZYL ESTER	690-2-1	MSA204_D19	-2.88834	2.78084e-14	3.70354e-13	controls
BENZYLOXYCARBONYL-L-GLYCYL-L-PHENYLALANYL-L-PHENYLALANYL-L-TYROSINEBENZYL ESTER	BJ-2-A	MSA201_D20	2.14083	8.77363e-07	3.69171e-06	controls
bergenin	1275-B-3	MSA101_L22	-2.72302	3.11552e-12	2.94318e-11	cases
bergenin	1792-1-E	MSA105_L22	2.21038	2.14939e-07	9.94752e-07	cases
bergenin	1835-1-5	MSA103_K22	1.59952	0.00369341	0.00803437	cases
bergenin	2011-3-12	MSA102_K22	2.60776	1.57083e-11	1.30802e-10	cases
bergenin	2038-1-A	MSA106_K21	-0.828241	0.405623	0.503704	cases
bergenin	2476-D1-2	MSA103_L21	1.73181	0.000730832	0.00181355	cases
bergenin	2484-2-A	MSA101_K22	-0.236192	0.645874	0.713251	cases
bergenin	2497-1-C	MSA107_L21	-2.18165	8.80321e-07	3.70005e-06	cases
bergenin	2513-2-4	MSA105_K22	-1.92697	7.06319e-05	0.000212873	cases
bergenin	2607-3-1	MSA104_K21	-0.0219404	0.985517	0.990292	controls
bergenin	3084-2-2	MSA105_K21	-1.42337	0.025785	0.0464984	controls
bergenin	3113-6-3	MSA101_L21	-2.42618	5.25305e-09	3.07901e-08	controls
bergenin	3121-2-1	MSA102_K21	2.56277	5.24717e-11	4.07334e-10	controls
bergenin	3234-2-4	MSA108_K21	-2.0622	7.7592e-06	2.7495e-05	controls
bergenin	3440-5-A	MSA106_K22	2.26575	6.63913e-08	3.33488e-07	controls
bergenin	3651-A-A	MSA103_K21	0.028184	0.913397	0.932016	controls
bergenin	449-2-12	MSA108_K22	2.38006	5.02582e-09	2.95776e-08	cases
bergenin	4506-B-A	MSA107_K21	-3.42427	3.57921e-22	1.18988e-20	controls
bergenin	553-3-1	MSA107_L22	-1.04256	0.234216	0.318058	controls
bergenin	581-2-1	MSA105_L21	-0.865035	0.379603	0.477243	cases
bergenin	676-2-3	MSA104_K22	1.09849	0.172013	0.24433	cases
bergenin	690-2-1	MSA103_L22	0.204609	0.628241	0.698491	controls
bergenin	9319-2-A	MSA107_K22	-0.900868	0.352263	0.448045	controls
bergenin	BJ-2-A	MSA101_K21	-2.93376	7.07104e-15	1.03685e-13	controls
BMS-250904	1792-1-E	MSA201_G14	1.00255	0.247646	0.332767	cases
BMS-250904	1835-1-5	MSA202_G14	-1.4418	0.0221174	0.0405392	cases
BMS-250904	2011-3-12	MSA205_H14	1.00843	0.242882	0.327852	cases
BMS-250904	2038-1-A	MSA201_H13	0.897505	0.330397	0.424198	cases
BMS-250904	2476-D1-2	MSA208_G14	-1.79247	0.000486867	0.00124871	cases
BMS-250904	2484-2-A	MSA206_H13	0.154316	0.691808	0.753583	cases
BMS-250904	2497-1-C	MSA203_G14	-1.26735	0.078996	0.125603	cases
BMS-250904	2513-2-4	MSA208_H13	-1.65947	0.00253888	0.00572595	cases
BMS-250904	2607-3-1	MSA205_H13	-0.934261	0.325383	0.418501	controls
BMS-250904	2962-2-1	MSA203_H13	-1.37806	0.0368794	0.0638353	cases
BMS-250904	3084-2-2	MSA208_H14	-0.555252	0.52054	0.611203	controls
BMS-250904	3113-6-3	MSA204_G14	-1.1939	0.12025	0.18171	controls
BMS-250904	3121-2-1	MSA207_H14	0.383728	0.515668	0.607941	controls
BMS-250904	3182-2-4	MSA206_G14	-1.09389	0.19225	0.268092	controls
BMS-250904	3234-2-4	MSA207_G14	-0.0381232	0.953057	0.964126	controls
BMS-250904	3440-5-A	MSA202_H14	-1.93805	5.95391e-05	0.000181451	controls
BMS-250904	3651-A-A	MSA202_H13	1.60635	0.0034192	0.00750535	controls
BMS-250904	449-2-12	MSA206_H14	1.05627	0.204524	0.282942	cases
BMS-250904	4506-B-A	MSA204_H14	-0.848983	0.391233	0.490026	controls
BMS-250904	553-3-1	MSA205_G14	-0.909527	0.345406	0.440352	controls
BMS-250904	581-2-1	MSA207_H13	-0.219691	0.662667	0.726931	cases
BMS-250904	676-2-3	MSA203_H14	0.998958	0.250556	0.336025	cases
BMS-250904	690-2-1	MSA204_H13	-1.01881	0.254228	0.3393	controls
BMS-250904	BJ-2-A	MSA201_H14	-1.18153	0.12824	0.191327	controls
BOSUTINIB	1792-1-E	MSA201_M02	2.12556	1.18236e-06	4.83945e-06	cases
BOSUTINIB	1835-1-5	MSA202_M02	-2.72565	2.89891e-12	2.7565e-11	cases
BOSUTINIB	2011-3-12	MSA205_N02	2.85036	1.33683e-14	1.85411e-13	cases
BOSUTINIB	2038-1-A	MSA201_N01	-2.25628	2.02843e-07	9.41773e-07	cases
BOSUTINIB	2476-D1-2	MSA208_M02	-4.45411	1.02801e-42	6.39567e-40	cases
BOSUTINIB	2484-2-A	MSA206_N01	-2.00059	2.19452e-05	7.25676e-05	cases
BOSUTINIB	2497-1-C	MSA203_M02	3.30564	1.74328e-21	5.30909e-20	cases
BOSUTINIB	2513-2-4	MSA208_N01	0.991797	0.256355	0.341205	cases
BOSUTINIB	2607-3-1	MSA205_N01	-1.10328	0.184858	0.259444	controls
BOSUTINIB	2962-2-1	MSA203_N01	1.2261	0.0893881	0.139729	cases
BOSUTINIB	3084-2-2	MSA208_N02	-1.82999	0.00029174	0.000781383	controls
BOSUTINIB	3113-6-3	MSA204_M02	1.76067	0.000495354	0.00126675	controls
BOSUTINIB	3121-2-1	MSA207_N02	1.19684	0.105762	0.16241	controls
BOSUTINIB	3182-2-4	MSA206_M02	-1.57839	0.00614114	0.0127174	controls
BOSUTINIB	3234-2-4	MSA207_M02	-0.101497	0.832601	0.865389	controls
BOSUTINIB	3440-5-A	MSA202_N02	-2.30484	7.46175e-08	3.7266e-07	controls
BOSUTINIB	3651-A-A	MSA202_N01	-2.63132	3.56656e-11	2.80875e-10	controls
BOSUTINIB	449-2-12	MSA206_N02	0.477773	0.496192	0.592624	cases
BOSUTINIB	4506-B-A	MSA204_N02	2.44881	9.61751e-10	6.24207e-09	controls
BOSUTINIB	553-3-1	MSA205_M02	2.03081	6.93565e-06	2.4758e-05	controls
BOSUTINIB	581-2-1	MSA207_N01	-1.65923	0.00254574	0.00573549	cases
BOSUTINIB	676-2-3	MSA203_N02	2.97993	2.07055e-16	3.53617e-15	cases
BOSUTINIB	690-2-1	MSA204_N01	1.70311	0.00106246	0.0025677	controls
BOSUTINIB	BJ-2-A	MSA201_N02	-1.1781	0.130509	0.194181	controls
BUCLADESINE SODIUM	1275-B-3	MSA101_P12	2.74893	2.88489e-13	3.17265e-12	cases
BUCLADESINE SODIUM	1792-1-E	MSA105_P12	1.09657	0.173448	0.246039	cases
BUCLADESINE SODIUM	1835-1-5	MSA103_O12	2.62716	9.24258e-12	8.01821e-11	cases
BUCLADESINE SODIUM	2011-3-12	MSA102_O12	-0.168912	0.725164	0.781512	cases
BUCLADESINE SODIUM	2038-1-A	MSA106_O11	-2.41967	6.09024e-09	3.51298e-08	cases
BUCLADESINE SODIUM	2476-D1-2	MSA103_P11	0.455956	0.499871	0.594304	cases
BUCLADESINE SODIUM	2484-2-A	MSA101_O12	0.822369	0.382021	0.480006	cases
BUCLADESINE SODIUM	2497-1-C	MSA107_P11	0.0623858	0.846616	0.877024	cases
BUCLADESINE SODIUM	2513-2-4	MSA105_O12	-2.00423	2.06701e-05	6.87689e-05	cases
BUCLADESINE SODIUM	2607-3-1	MSA104_O11	-1.10253	0.185444	0.260183	controls
BUCLADESINE SODIUM	3084-2-2	MSA105_O11	2.07163	3.29376e-06	1.23765e-05	controls
BUCLADESINE SODIUM	3113-6-3	MSA101_P11	1.59129	0.00404935	0.00869572	controls
BUCLADESINE SODIUM	3121-2-1	MSA102_O11	2.95163	5.26762e-16	8.65678e-15	controls
BUCLADESINE SODIUM	3234-2-4	MSA108_O11	-2.26761	1.61144e-07	7.61152e-07	controls
BUCLADESINE SODIUM	3440-5-A	MSA106_O12	-1.46547	0.018041	0.0337059	controls
BUCLADESINE SODIUM	3651-A-A	MSA103_O11	0.403905	0.510421	0.603881	controls
BUCLADESINE SODIUM	449-2-12	MSA108_O12	0.932059	0.304055	0.395272	cases
BUCLADESINE SODIUM	4506-B-A	MSA107_O11	1.44008	0.0183722	0.034222	controls
BUCLADESINE SODIUM	553-3-1	MSA107_P12	-0.130235	0.783634	0.829338	controls
BUCLADESINE SODIUM	581-2-1	MSA105_P11	-1.4768	0.0163203	0.0307951	cases
BUCLADESINE SODIUM	676-2-3	MSA104_O12	1.17106	0.12155	0.183293	cases
BUCLADESINE SODIUM	690-2-1	MSA103_P12	-1.55944	0.00744954	0.0151744	controls
BUCLADESINE SODIUM	9319-2-A	MSA107_O12	0.000163915	0.969784	0.97606	controls
BUCLADESINE SODIUM	BJ-2-A	MSA101_O11	1.16803	0.123485	0.185825	controls
budesonide	1275-B-3	MSA101_L02	-0.446238	0.541919	0.627007	cases
budesonide	1792-1-E	MSA105_L02	-2.82947	1.56539e-13	1.80351e-12	cases
budesonide	1835-1-5	MSA103_K02	-1.6916	0.00174367	0.00405863	cases
budesonide	2011-3-12	MSA102_K02	3.31561	1.18585e-21	3.71538e-20	cases
budesonide	2038-1-A	MSA106_K01	0.35524	0.524732	0.614304	cases
budesonide	2476-D1-2	MSA103_L01	-0.194909	0.691108	0.753008	cases
budesonide	2484-2-A	MSA101_K02	1.70327	0.00106024	0.00256376	cases
budesonide	2497-1-C	MSA107_L01	-1.63354	0.00340164	0.00747057	cases
budesonide	2513-2-4	MSA105_K02	-2.04055	1.12526e-05	3.92356e-05	cases
budesonide	2607-3-1	MSA104_K01	-1.44624	0.0212997	0.0391392	controls
budesonide	3084-2-2	MSA105_K01	1.45676	0.0158077	0.0299055	controls
budesonide	3113-6-3	MSA101_L01	2.85515	1.15153e-14	1.60734e-13	controls
budesonide	3121-2-1	MSA102_K01	2.73821	3.95226e-13	4.27099e-12	controls
budesonide	3234-2-4	MSA108_K01	-2.16522	1.20262e-06	4.90852e-06	controls
budesonide	3440-5-A	MSA106_K02	-2.30149	8.00395e-08	3.97007e-07	controls
budesonide	3651-A-A	MSA103_K01	0.648915	0.461368	0.559837	controls
budesonide	449-2-12	MSA108_K02	1.59463	0.00390149	0.00843645	cases
budesonide	4506-B-A	MSA107_K01	-0.971733	0.294136	0.384977	controls
budesonide	553-3-1	MSA107_L02	1.95752	2.47263e-05	8.06291e-05	controls
budesonide	581-2-1	MSA105_L01	-1.45916	0.0190617	0.0354457	cases
budesonide	676-2-3	MSA104_K02	-1.15695	0.144953	0.211978	cases
budesonide	690-2-1	MSA103_L02	-0.286293	0.604696	0.678375	controls
budesonide	9319-2-A	MSA107_K02	1.88231	8.34681e-05	0.000247281	controls
budesonide	BJ-2-A	MSA101_K01	1.69322	0.00120511	0.00288757	controls
BUFLOMEDIL HYDROCHLORIDE	1792-1-E	MSA201_O12	-3.12216	1.72389e-17	3.39709e-16	cases
BUFLOMEDIL HYDROCHLORIDE	1835-1-5	MSA202_O12	-2.35487	2.56665e-08	1.37261e-07	cases
BUFLOMEDIL HYDROCHLORIDE	2011-3-12	MSA205_P12	1.56861	0.00519136	0.0109325	cases
BUFLOMEDIL HYDROCHLORIDE	2038-1-A	MSA201_P11	-1.97826	3.15504e-05	0.000100725	cases
BUFLOMEDIL HYDROCHLORIDE	2476-D1-2	MSA208_O12	-1.02567	0.248425	0.333712	cases
BUFLOMEDIL HYDROCHLORIDE	2484-2-A	MSA206_P11	-0.844083	0.3947	0.493374	cases
BUFLOMEDIL HYDROCHLORIDE	2497-1-C	MSA203_O12	2.34449	1.14747e-08	6.44801e-08	cases
BUFLOMEDIL HYDROCHLORIDE	2513-2-4	MSA208_P11	2.54327	8.76015e-11	6.61186e-10	cases
BUFLOMEDIL HYDROCHLORIDE	2607-3-1	MSA205_P11	0.712131	0.439104	0.537767	controls
BUFLOMEDIL HYDROCHLORIDE	2962-2-1	MSA203_P11	1.96314	2.24979e-05	7.40016e-05	cases
BUFLOMEDIL HYDROCHLORIDE	3084-2-2	MSA208_P12	1.81239	0.000238905	0.000650677	controls
BUFLOMEDIL HYDROCHLORIDE	3113-6-3	MSA204_O12	-0.851927	0.389131	0.487814	controls
BUFLOMEDIL HYDROCHLORIDE	3121-2-1	MSA207_P12	2.87129	6.94464e-15	1.02522e-13	controls
BUFLOMEDIL HYDROCHLORIDE	3182-2-4	MSA206_O12	1.57104	0.00505659	0.0106745	controls
BUFLOMEDIL HYDROCHLORIDE	3234-2-4	MSA207_O12	0.99889	0.250611	0.336025	controls
BUFLOMEDIL HYDROCHLORIDE	3440-5-A	MSA202_P12	-2.19852	6.3636e-07	2.73039e-06	controls
BUFLOMEDIL HYDROCHLORIDE	3651-A-A	MSA202_P11	-2.77564	7.25814e-13	7.61667e-12	controls
BUFLOMEDIL HYDROCHLORIDE	449-2-12	MSA206_P12	0.0996866	0.778539	0.824547	cases
BUFLOMEDIL HYDROCHLORIDE	4506-B-A	MSA204_P12	1.32999	0.0448762	0.0758974	controls
BUFLOMEDIL HYDROCHLORIDE	553-3-1	MSA205_O12	0.0806859	0.812461	0.850545	controls
BUFLOMEDIL HYDROCHLORIDE	581-2-1	MSA207_P11	-1.60977	0.00441122	0.00941709	cases
BUFLOMEDIL HYDROCHLORIDE	676-2-3	MSA203_P12	-0.148508	0.754882	0.80458	cases
BUFLOMEDIL HYDROCHLORIDE	690-2-1	MSA204_P11	-3.84976	8.4425e-30	7.20923e-28	controls
BUFLOMEDIL HYDROCHLORIDE	BJ-2-A	MSA201_P12	-2.41719	6.44229e-09	3.68675e-08	controls
bumetanide	1275-B-3	MSA101_F08	-0.740002	0.457786	0.556732	cases
bumetanide	1792-1-E	MSA105_F08	0.891821	0.334598	0.428329	cases
bumetanide	1835-1-5	MSA103_E08	-1.16306	0.140697	0.206865	cases
bumetanide	2011-3-12	MSA102_E08	1.80827	0.000253593	0.000685962	cases
bumetanide	2038-1-A	MSA106_E07	1.1353	0.145396	0.212554	cases
bumetanide	2476-D1-2	MSA103_F07	-2.36183	2.20564e-08	1.19324e-07	cases
bumetanide	2484-2-A	MSA101_E08	1.13385	0.146405	0.213528	cases
bumetanide	2497-1-C	MSA107_F07	2.10084	1.90197e-06	7.46897e-06	cases
bumetanide	2513-2-4	MSA105_E08	0.118702	0.74641	0.798365	cases
bumetanide	2607-3-1	MSA104_E07	2.0679	3.52949e-06	1.31939e-05	controls
bumetanide	3084-2-2	MSA105_E07	1.20598	0.100471	0.155435	controls
bumetanide	3113-6-3	MSA101_F07	-1.8168	0.00035011	0.00092626	controls
bumetanide	3121-2-1	MSA102_E07	-0.203442	0.680873	0.743531	controls
bumetanide	3234-2-4	MSA108_E07	0.826256	0.37958	0.477243	controls
bumetanide	3440-5-A	MSA106_E08	-1.15033	0.149633	0.217653	controls
bumetanide	3651-A-A	MSA103_E07	-0.169459	0.724402	0.781078	controls
bumetanide	449-2-12	MSA108_E08	-2.32344	5.03965e-08	2.573e-07	cases
bumetanide	4506-B-A	MSA107_E07	1.53677	0.00726288	0.0148636	controls
bumetanide	553-3-1	MSA107_F08	1.30663	0.0530669	0.0879735	controls
bumetanide	581-2-1	MSA105_F07	1.02146	0.232347	0.315946	cases
bumetanide	676-2-3	MSA104_E08	-2.08261	5.43084e-06	1.97963e-05	cases
bumetanide	690-2-1	MSA103_F08	1.66671	0.00167691	0.00391798	controls
bumetanide	9319-2-A	MSA107_E08	1.9371	3.4704e-05	0.000109598	controls
bumetanide	BJ-2-A	MSA101_E07	-1.01616	0.256473	0.341259	controls
BUPROPION HYDROCHLORIDE	1792-1-E	MSA201_O06	-3.00311	8.22346e-16	1.33631e-14	cases
BUPROPION HYDROCHLORIDE	1835-1-5	MSA202_O06	-2.36673	1.98192e-08	1.07756e-07	cases
BUPROPION HYDROCHLORIDE	2011-3-12	MSA205_P06	2.60194	1.83943e-11	1.52111e-10	cases
BUPROPION HYDROCHLORIDE	2038-1-A	MSA201_P05	2.71441	7.89817e-13	8.22884e-12	cases
BUPROPION HYDROCHLORIDE	2476-D1-2	MSA208_O06	0.749502	0.422428	0.520564	cases
BUPROPION HYDROCHLORIDE	2484-2-A	MSA206_P05	1.39745	0.0264968	0.0475849	cases
BUPROPION HYDROCHLORIDE	2497-1-C	MSA203_O06	-1.40113	0.030842	0.0544233	cases
BUPROPION HYDROCHLORIDE	2513-2-4	MSA208_P05	-0.894163	0.35751	0.453791	cases
BUPROPION HYDROCHLORIDE	2607-3-1	MSA205_P05	2.21495	1.95471e-07	9.11431e-07	controls
BUPROPION HYDROCHLORIDE	2962-2-1	MSA203_P05	1.75928	0.000504907	0.0012889	cases
BUPROPION HYDROCHLORIDE	3084-2-2	MSA208_P06	1.64554	0.00216643	0.00496046	controls
BUPROPION HYDROCHLORIDE	3113-6-3	MSA204_O06	2.41971	1.95478e-09	1.22592e-08	controls
BUPROPION HYDROCHLORIDE	3121-2-1	MSA207_P06	1.73337	0.000715921	0.00177959	controls
BUPROPION HYDROCHLORIDE	3182-2-4	MSA206_O06	-1.65005	0.00282656	0.00631914	controls
BUPROPION HYDROCHLORIDE	3234-2-4	MSA207_O06	2.08985	2.34199e-06	8.97873e-06	controls
BUPROPION HYDROCHLORIDE	3440-5-A	MSA202_P06	-3.08845	5.26435e-17	9.75585e-16	controls
BUPROPION HYDROCHLORIDE	3651-A-A	MSA202_P05	-2.46922	1.94263e-09	1.2208e-08	controls
BUPROPION HYDROCHLORIDE	449-2-12	MSA206_P06	-1.65166	0.00277543	0.00621967	cases
BUPROPION HYDROCHLORIDE	4506-B-A	MSA204_P06	2.06695	3.59227e-06	1.34056e-05	controls
BUPROPION HYDROCHLORIDE	553-3-1	MSA205_O06	1.20015	0.103828	0.159891	controls
BUPROPION HYDROCHLORIDE	581-2-1	MSA207_P05	-1.06504	0.215562	0.295769	cases
BUPROPION HYDROCHLORIDE	676-2-3	MSA203_P06	2.76663	1.7081e-13	1.96274e-12	cases
BUPROPION HYDROCHLORIDE	690-2-1	MSA204_P05	2.42519	1.71218e-09	1.08223e-08	controls
BUPROPION HYDROCHLORIDE	BJ-2-A	MSA201_P06	1.36367	0.0347741	0.0605765	controls
carbimazole	1275-B-3	MSA101_P06	-1.60711	0.00453922	0.0096577	cases
carbimazole	1792-1-E	MSA105_P06	-1.44544	0.0214453	0.0393404	cases
carbimazole	1835-1-5	MSA103_O06	1.47267	0.0136444	0.0262231	cases
carbimazole	2011-3-12	MSA102_O06	1.93086	3.84437e-05	0.000120275	cases
carbimazole	2038-1-A	MSA106_O05	-1.66216	0.00246158	0.00556893	cases
carbimazole	2476-D1-2	MSA103_P05	-0.969859	0.295717	0.386509	cases
carbimazole	2484-2-A	MSA101_O06	0.894084	0.33293	0.426821	cases
carbimazole	2497-1-C	MSA107_P05	1.70536	0.00103217	0.00250285	cases
carbimazole	2513-2-4	MSA105_O06	-1.18123	0.12844	0.191429	cases
carbimazole	2607-3-1	MSA104_O05	1.79272	0.000316819	0.000844397	controls
carbimazole	3084-2-2	MSA105_O05	1.30093	0.055224	0.0911333	controls
carbimazole	3113-6-3	MSA101_P05	2.28432	4.4276e-08	2.27653e-07	controls
carbimazole	3121-2-1	MSA102_O05	2.52508	1.40514e-10	1.02674e-09	controls
carbimazole	3234-2-4	MSA108_O05	-0.964344	0.30036	0.391168	controls
carbimazole	3440-5-A	MSA106_O06	1.58553	0.0043161	0.00923214	controls
carbimazole	3651-A-A	MSA103_O05	-1.55112	0.00809591	0.0163837	controls
carbimazole	449-2-12	MSA108_O06	-1.40129	0.0308033	0.0543772	cases
carbimazole	4506-B-A	MSA107_O05	3.31754	1.10068e-21	3.47352e-20	controls
carbimazole	553-3-1	MSA107_P06	-0.820476	0.410814	0.508266	controls
carbimazole	581-2-1	MSA105_P05	-2.82164	1.96218e-13	2.23115e-12	cases
carbimazole	676-2-3	MSA104_O06	-1.55922	0.00746606	0.0151938	cases
carbimazole	690-2-1	MSA103_P06	-1.21376	0.108033	0.165547	controls
carbimazole	9319-2-A	MSA107_O06	-2.56111	2.11571e-10	1.50309e-09	controls
carbimazole	BJ-2-A	MSA101_O05	2.56957	4.382e-11	3.41388e-10	controls
celastrol	1275-B-3	MSA101_L18	2.61424	1.31668e-11	1.11776e-10	cases
celastrol	2962-2-1	MSA203_L17	3.30065	2.11238e-21	6.34441e-20	cases
celastrol	3182-2-4	MSA206_K18	-0.45616	0.539861	0.62579	controls
celastrol	9319-2-A	MSA107_K18	3.17532	2.30187e-19	5.69583e-18	controls
cephaeline	1275-B-3	MSA101_N20	-0.933775	0.325782	0.418767	cases
cephaeline	1792-1-E	MSA105_N20	1.4433	0.0178526	0.0334114	cases
cephaeline	1835-1-5	MSA103_M20	1.24019	0.0821026	0.130076	cases
cephaeline	2011-3-12	MSA102_M20	1.4032	0.0252594	0.0456262	cases
cephaeline	2038-1-A	MSA106_M19	-1.43979	0.0224949	0.0411793	cases
cephaeline	2476-D1-2	MSA103_N19	2.1649	5.43906e-07	2.35693e-06	cases
cephaeline	2484-2-A	MSA101_M20	1.53123	0.00768793	0.015587	cases
cephaeline	2497-1-C	MSA107_N19	1.36448	0.0345529	0.0602394	cases
cephaeline	2513-2-4	MSA105_M20	1.56913	0.00516218	0.0108763	cases
cephaeline	2607-3-1	MSA104_M19	-1.8642	0.0001797	0.00050134	controls
cephaeline	3084-2-2	MSA105_M19	0.0633327	0.844817	0.876203	controls
cephaeline	3113-6-3	MSA101_N19	1.6792	0.00143716	0.00339785	controls
cephaeline	3121-2-1	MSA102_M19	1.61222	0.00319796	0.00708758	controls
cephaeline	3234-2-4	MSA108_M19	-1.09457	0.191709	0.267423	controls
cephaeline	3440-5-A	MSA106_M20	1.78002	0.000378911	0.00099467	controls
cephaeline	3651-A-A	MSA103_M19	1.32902	0.0451964	0.0764093	controls
cephaeline	449-2-12	MSA108_M20	-2.42372	5.55574e-09	3.23466e-08	cases
cephaeline	4506-B-A	MSA107_M19	-1.66014	0.00251948	0.00568515	controls
cephaeline	553-3-1	MSA107_N20	-1.18335	0.12705	0.189942	controls
cephaeline	581-2-1	MSA105_N19	0.142989	0.708343	0.767563	cases
cephaeline	676-2-3	MSA104_M20	-0.063099	0.90399	0.923932	cases
cephaeline	690-2-1	MSA103_N20	2.12937	1.09789e-06	4.54095e-06	controls
cephaeline	9319-2-A	MSA107_M20	-1.20893	0.110937	0.169639	controls
cephaeline	BJ-2-A	MSA101_M19	-2.96423	2.77262e-15	4.2667e-14	controls
CETOCYCLINE' 'A-13428'	1792-1-E	MSA201_O10	-1.0303	0.244522	0.329458	cases
CETOCYCLINE' 'A-13428'	1835-1-5	MSA202_O10	-2.10429	3.69246e-06	1.37559e-05	cases
CETOCYCLINE' 'A-13428'	2011-3-12	MSA205_P10	2.15053	7.24356e-07	3.07164e-06	cases
CETOCYCLINE' 'A-13428'	2038-1-A	MSA201_P09	-1.59147	0.00535883	0.0112471	cases
CETOCYCLINE' 'A-13428'	2476-D1-2	MSA208_O10	-1.08539	0.199033	0.276312	cases
CETOCYCLINE' 'A-13428'	2484-2-A	MSA206_P09	-1.44867	0.0208628	0.0384337	cases
CETOCYCLINE' 'A-13428'	2497-1-C	MSA203_O10	3.85766	8.29872e-32	9.03523e-30	cases
CETOCYCLINE' 'A-13428'	2513-2-4	MSA208_P09	0.214041	0.618122	0.689706	cases
CETOCYCLINE' 'A-13428'	2607-3-1	MSA205_P09	0.140643	0.711868	0.770807	controls
CETOCYCLINE' 'A-13428'	2962-2-1	MSA203_P09	-2.33883	3.62822e-08	1.88555e-07	cases
CETOCYCLINE' 'A-13428'	3084-2-2	MSA208_P10	-0.0490146	0.931469	0.947128	controls
CETOCYCLINE' 'A-13428'	3113-6-3	MSA204_O10	1.04597	0.212686	0.292192	controls
CETOCYCLINE' 'A-13428'	3121-2-1	MSA207_P10	3.60554	7.9885e-27	5.3523e-25	controls
CETOCYCLINE' 'A-13428'	3182-2-4	MSA206_O10	0.201037	0.632221	0.70202	controls
CETOCYCLINE' 'A-13428'	3234-2-4	MSA207_O10	-1.24766	0.0889883	0.139204	controls
CETOCYCLINE' 'A-13428'	3440-5-A	MSA202_P10	-1.11173	0.178294	0.251248	controls
CETOCYCLINE' 'A-13428'	3651-A-A	MSA202_P09	-3.13037	1.31005e-17	2.63477e-16	controls
CETOCYCLINE' 'A-13428'	449-2-12	MSA206_P10	-2.09655	4.241e-06	1.56389e-05	cases
CETOCYCLINE' 'A-13428'	4506-B-A	MSA204_P10	-2.33324	4.09054e-08	2.1107e-07	controls
CETOCYCLINE' 'A-13428'	553-3-1	MSA205_O10	1.39226	0.0276574	0.0494044	controls
CETOCYCLINE' 'A-13428'	581-2-1	MSA207_P09	-2.20805	5.28782e-07	2.29367e-06	cases
CETOCYCLINE' 'A-13428'	676-2-3	MSA203_P10	-2.19011	7.4852e-07	3.17102e-06	cases
CETOCYCLINE' 'A-13428'	690-2-1	MSA204_P09	0.170668	0.669362	0.732983	controls
CETOCYCLINE' 'A-13428'	BJ-2-A	MSA201_P10	-2.69503	6.64531e-12	5.91804e-11	controls
chenodeoxycholic acid	1275-B-3	MSA101_B14	1.23824	0.0830865	0.13134	cases
chenodeoxycholic acid	2962-2-1	MSA203_H21	-1.04987	0.228111	0.311223	cases
chenodeoxycholic acid	3182-2-4	MSA206_G22	1.06668	0.196351	0.273024	controls
chenodeoxycholic acid	9319-2-A	MSA107_A14	-1.61568	0.00413806	0.00886	controls
chlorcyclizine	1275-B-3	MSA101_J08	1.46605	0.0145125	0.027708	cases
chlorcyclizine	1792-1-E	MSA105_J08	0.0836097	0.807133	0.847411	cases
chlorcyclizine	1835-1-5	MSA103_I08	-1.58928	0.0054838	0.0114974	cases
chlorcyclizine	2011-3-12	MSA102_I08	0.0769695	0.819288	0.855841	cases
chlorcyclizine	2038-1-A	MSA106_I07	-2.3749	1.65641e-08	9.11968e-08	cases
chlorcyclizine	2476-D1-2	MSA103_J07	-2.16411	1.22792e-06	5.00241e-06	cases
chlorcyclizine	2484-2-A	MSA101_I08	-2.17164	1.06514e-06	4.42621e-06	cases
chlorcyclizine	2497-1-C	MSA107_J07	1.89676	6.65213e-05	0.000201181	cases
chlorcyclizine	2513-2-4	MSA105_I08	-1.13856	0.158129	0.228333	cases
chlorcyclizine	2607-3-1	MSA104_I07	1.1856	0.112494	0.171718	controls
chlorcyclizine	3084-2-2	MSA105_I07	1.59399	0.00392945	0.00847586	controls
chlorcyclizine	3113-6-3	MSA101_J07	1.73022	0.000746382	0.00185002	controls
chlorcyclizine	3121-2-1	MSA102_I07	1.37618	0.0315039	0.0554565	controls
chlorcyclizine	3234-2-4	MSA108_I07	-0.796078	0.426394	0.524265	controls
chlorcyclizine	3440-5-A	MSA106_I08	-2.80663	3.0176e-13	3.31024e-12	controls
chlorcyclizine	3651-A-A	MSA103_I07	-2.14568	1.73354e-06	6.87573e-06	controls
chlorcyclizine	449-2-12	MSA108_I08	1.44341	0.0178361	0.0333947	cases
chlorcyclizine	4506-B-A	MSA107_I07	-1.20082	0.11591	0.17613	controls
chlorcyclizine	553-3-1	MSA107_J08	1.442	0.0180616	0.0337299	controls
chlorcyclizine	581-2-1	MSA105_J07	1.92629	4.14207e-05	0.000128848	cases
chlorcyclizine	676-2-3	MSA104_I08	-2.01767	1.65432e-05	5.59427e-05	cases
chlorcyclizine	690-2-1	MSA103_J08	-2.19733	6.51112e-07	2.78545e-06	controls
chlorcyclizine	9319-2-A	MSA107_I08	-1.68068	0.00198432	0.00456992	controls
chlorcyclizine	BJ-2-A	MSA101_I07	0.399682	0.511452	0.604771	controls
Chlorpromazine	1275-B-3	MSA101_B06	2.05605	4.38986e-06	1.61231e-05	cases
Chlorpromazine	2962-2-1	MSA203_J21	-1.96664	3.79963e-05	0.000119132	cases
Chlorpromazine	3182-2-4	MSA206_I22	0.310761	0.544083	0.628843	controls
Chlorpromazine	9319-2-A	MSA107_A06	-0.0566005	0.9166	0.934627	controls
CLOZAPINE	1792-1-E	MSA201_M22	-1.72304	0.00119009	0.00285398	cases
CLOZAPINE	1835-1-5	MSA202_M22	-1.347	0.0464031	0.0782671	cases
CLOZAPINE	2011-3-12	MSA205_N22	1.88927	7.48561e-05	0.000223593	cases
CLOZAPINE	2038-1-A	MSA201_N21	-1.4854	0.0151076	0.0287183	cases
CLOZAPINE	2476-D1-2	MSA208_M22	1.77092	0.000430098	0.00111493	cases
CLOZAPINE	2484-2-A	MSA206_N21	3.41476	2.35894e-23	9.09131e-22	cases
CLOZAPINE	2497-1-C	MSA203_M22	0.255263	0.580295	0.657779	cases
CLOZAPINE	2513-2-4	MSA208_N21	0.498558	0.492835	0.589804	cases
CLOZAPINE	2607-3-1	MSA205_N21	-1.76668	0.000684036	0.00170617	controls
CLOZAPINE	2962-2-1	MSA203_N21	-1.08416	0.200015	0.277409	cases
CLOZAPINE	3084-2-2	MSA208_N22	3.00041	1.04519e-16	1.88092e-15	controls
CLOZAPINE	3113-6-3	MSA204_M22	-0.947027	0.314838	0.407223	controls
CLOZAPINE	3121-2-1	MSA207_N22	2.17648	4.30801e-07	1.89509e-06	controls
CLOZAPINE	3182-2-4	MSA206_M22	1.74335	0.000626571	0.00157365	controls
CLOZAPINE	3234-2-4	MSA207_M22	1.1124	0.161733	0.232458	controls
CLOZAPINE	3440-5-A	MSA202_N22	-1.41464	0.0276831	0.0494142	controls
CLOZAPINE	3651-A-A	MSA202_N21	-2.66743	1.38653e-11	1.17022e-10	controls
CLOZAPINE	449-2-12	MSA206_N22	-1.07729	0.205563	0.28429	cases
CLOZAPINE	4506-B-A	MSA204_N22	2.65612	4.14136e-12	3.83737e-11	controls
CLOZAPINE	553-3-1	MSA205_M22	1.90266	6.05775e-05	0.000184486	controls
CLOZAPINE	581-2-1	MSA207_N21	-0.308253	0.590827	0.666289	cases
CLOZAPINE	676-2-3	MSA203_N22	-0.0544902	0.920721	0.937951	cases
CLOZAPINE	690-2-1	MSA204_N21	0.220722	0.611292	0.683135	controls
CLOZAPINE	BJ-2-A	MSA201_N22	-1.54458	0.00863814	0.0172961	controls
CM ZA 0576	1792-1-E	MSA201_G02	1.78485	0.000354065	0.000935083	cases
CM ZA 0576	1835-1-5	MSA202_G02	0.0326111	0.904588	0.924327	cases
CM ZA 0576	2011-3-12	MSA205_H02	-1.36208	0.0415711	0.0709691	cases
CM ZA 0576	2038-1-A	MSA201_H01	0.0738779	0.825011	0.859954	cases
CM ZA 0576	2476-D1-2	MSA208_G02	-2.06602	7.26211e-06	2.585e-05	cases
CM ZA 0576	2484-2-A	MSA206_H01	-1.57477	0.00637457	0.013182	cases
CM ZA 0576	2497-1-C	MSA203_G02	1.98532	1.54204e-05	5.25475e-05	cases
CM ZA 0576	2513-2-4	MSA208_H01	0.0922384	0.791633	0.835169	cases
CM ZA 0576	2607-3-1	MSA205_H01	-2.47993	1.51027e-09	9.62992e-09	controls
CM ZA 0576	2962-2-1	MSA203_H01	-1.1447	0.153666	0.222924	cases
CM ZA 0576	3084-2-2	MSA208_H02	0.0290055	0.911759	0.930563	controls
CM ZA 0576	3113-6-3	MSA204_G02	1.16055	0.128331	0.191398	controls
CM ZA 0576	3121-2-1	MSA207_H02	-2.43769	4.03671e-09	2.43489e-08	controls
CM ZA 0576	3182-2-4	MSA206_G02	-1.75593	0.000786	0.0019449	controls
CM ZA 0576	3234-2-4	MSA207_G02	-1.55798	0.00755977	0.015363	controls
CM ZA 0576	3440-5-A	MSA202_H02	-2.7241	3.02471e-12	2.86361e-11	controls
CM ZA 0576	3651-A-A	MSA202_H01	-1.63473	0.00335709	0.00738618	controls
CM ZA 0576	449-2-12	MSA206_H02	-1.80765	0.000396699	0.00103513	cases
CM ZA 0576	4506-B-A	MSA204_H02	-1.8951	0.000114296	0.000329139	controls
CM ZA 0576	553-3-1	MSA205_G02	-1.28514	0.070637	0.113598	controls
CM ZA 0576	581-2-1	MSA207_H01	1.88441	8.0774e-05	0.000239626	cases
CM ZA 0576	676-2-3	MSA203_H02	2.2317	1.37532e-07	6.58911e-07	cases
CM ZA 0576	690-2-1	MSA204_H01	-1.43237	0.0239376	0.0435274	controls
CM ZA 0576	BJ-2-A	MSA201_H02	-1.5839	0.00580057	0.0120984	controls
CONESSINE	1792-1-E	MSA201_G12	-1.56832	0.00680905	0.0140139	cases
CONESSINE	1835-1-5	MSA202_G12	3.19832	9.91927e-20	2.55612e-18	cases
CONESSINE	2011-3-12	MSA205_H12	-2.20842	5.24981e-07	2.27945e-06	cases
CONESSINE	2038-1-A	MSA201_H11	-1.46047	0.0188457	0.0350589	cases
CONESSINE	2476-D1-2	MSA208_G12	-0.423522	0.547022	0.630907	cases
CONESSINE	2484-2-A	MSA206_H11	0.0875465	0.800018	0.842786	cases
CONESSINE	2497-1-C	MSA203_G12	-3.18164	2.3045e-18	5.22714e-17	cases
CONESSINE	2513-2-4	MSA208_H11	0.932839	0.303447	0.394717	cases
CONESSINE	2607-3-1	MSA205_H11	-1.07258	0.209393	0.288847	controls
CONESSINE	2962-2-1	MSA203_H11	0.639453	0.464114	0.562542	cases
CONESSINE	3084-2-2	MSA208_H12	-2.11822	2.87114e-06	1.08824e-05	controls
CONESSINE	3113-6-3	MSA204_G12	1.3832	0.0297745	0.0527535	controls
CONESSINE	3121-2-1	MSA207_H12	-1.62736	0.00364218	0.00793482	controls
CONESSINE	3182-2-4	MSA206_G12	-1.80073	0.000435709	0.00112679	controls
CONESSINE	3234-2-4	MSA207_G12	1.22373	0.0906493	0.141497	controls
CONESSINE	3440-5-A	MSA202_H12	3.39108	6.10184e-23	2.25199e-21	controls
CONESSINE	3651-A-A	MSA202_H11	1.29797	0.0563665	0.0928427	controls
CONESSINE	449-2-12	MSA206_H12	-0.467304	0.537638	0.624044	cases
CONESSINE	4506-B-A	MSA204_H12	-1.95132	4.84083e-05	0.000149835	controls
CONESSINE	553-3-1	MSA205_G12	-2.39055	1.17171e-08	6.57579e-08	controls
CONESSINE	581-2-1	MSA207_H11	1.46518	0.0146293	0.0279187	cases
CONESSINE	676-2-3	MSA203_H12	1.74942	0.000577347	0.00146353	cases
CONESSINE	690-2-1	MSA204_H11	-2.03234	1.29338e-05	4.47038e-05	controls
CONESSINE	BJ-2-A	MSA201_H12	0.0666286	0.838581	0.870773	controls
CORTICOSTERONE	1792-1-E	MSA201_K06	-2.88531	3.04382e-14	4.02913e-13	cases
CORTICOSTERONE	1835-1-5	MSA202_K06	1.14606	0.137999	0.203516	cases
CORTICOSTERONE	2011-3-12	MSA205_L06	-0.238279	0.64387	0.711327	cases
CORTICOSTERONE	2038-1-A	MSA201_L05	0.109218	0.762192	0.810586	cases
CORTICOSTERONE	2476-D1-2	MSA208_K06	-0.255669	0.628176	0.698491	cases
CORTICOSTERONE	2484-2-A	MSA206_L05	-1.60985	0.00440733	0.00941339	cases
CORTICOSTERONE	2497-1-C	MSA203_K06	1.74788	0.000589459	0.0014899	cases
CORTICOSTERONE	2513-2-4	MSA208_L05	-2.83202	1.45426e-13	1.69793e-12	cases
CORTICOSTERONE	2607-3-1	MSA205_L05	-2.43057	4.75182e-09	2.80789e-08	controls
CORTICOSTERONE	2962-2-1	MSA203_L05	-2.5823	1.24607e-10	9.22895e-10	cases
CORTICOSTERONE	3084-2-2	MSA208_L06	-1.93817	5.94313e-05	0.000181249	controls
CORTICOSTERONE	3113-6-3	MSA204_K06	1.03323	0.222872	0.304839	controls
CORTICOSTERONE	3121-2-1	MSA207_L06	0.182811	0.653799	0.720287	controls
CORTICOSTERONE	3182-2-4	MSA206_K06	-1.92363	7.43375e-05	0.000222696	controls
CORTICOSTERONE	3234-2-4	MSA207_K06	-2.78272	5.94646e-13	6.28564e-12	controls
CORTICOSTERONE	3440-5-A	MSA202_L06	-3.11046	2.54462e-17	4.88187e-16	controls
CORTICOSTERONE	3651-A-A	MSA202_L05	-2.0207	1.57267e-05	5.35495e-05	controls
CORTICOSTERONE	449-2-12	MSA206_L06	-1.57187	0.0065671	0.0135608	cases
CORTICOSTERONE	4506-B-A	MSA204_L06	-1.62153	0.0038828	0.0084002	controls
CORTICOSTERONE	553-3-1	MSA205_K06	-3.27609	8.44257e-20	2.18853e-18	controls
CORTICOSTERONE	581-2-1	MSA207_L05	-1.8437	0.000240744	0.000655276	cases
CORTICOSTERONE	676-2-3	MSA203_L06	1.92655	4.12429e-05	0.000128387	cases
CORTICOSTERONE	690-2-1	MSA204_L05	0.519014	0.489528	0.587137	controls
CORTICOSTERONE	BJ-2-A	MSA201_L06	-2.1609	1.30443e-06	5.27955e-06	controls
diclofenamide	1275-B-3	MSA101_B10	1.18166	0.11491	0.174733	cases
diclofenamide	1792-1-E	MSA105_B10	-1.85444	0.000206687	0.000568617	cases
diclofenamide	1835-1-5	MSA103_A10	-0.991274	0.277593	0.366339	cases
diclofenamide	2011-3-12	MSA102_A10	1.57802	0.00468716	0.00993797	cases
diclofenamide	2038-1-A	MSA106_A09	1.10908	0.164162	0.234806	cases
diclofenamide	2476-D1-2	MSA103_B09	1.50695	0.00981211	0.0194136	cases
diclofenamide	2484-2-A	MSA101_A10	2.74311	3.42348e-13	3.71802e-12	cases
diclofenamide	2497-1-C	MSA107_B09	1.25795	0.0734886	0.11782	cases
diclofenamide	2513-2-4	MSA105_A10	0.404624	0.510249	0.603841	cases
diclofenamide	2607-3-1	MSA104_A09	-2.09699	4.20776e-06	1.55295e-05	controls
diclofenamide	3084-2-2	MSA105_A09	1.23283	0.0858616	0.135383	controls
diclofenamide	3113-6-3	MSA101_B09	2.16442	5.49241e-07	2.37768e-06	controls
diclofenamide	3121-2-1	MSA102_A09	3.21772	4.84505e-20	1.29732e-18	controls
diclofenamide	3234-2-4	MSA108_A09	-1.33622	0.0501056	0.0839061	controls
diclofenamide	3440-5-A	MSA106_A10	2.31916	2.04018e-08	1.10785e-07	controls
diclofenamide	3651-A-A	MSA103_A09	0.438481	0.503055	0.597112	controls
diclofenamide	449-2-12	MSA108_A10	-1.61195	0.00430882	0.00922108	cases
diclofenamide	4506-B-A	MSA107_A09	1.69939	0.00111421	0.00268087	controls
diclofenamide	553-3-1	MSA107_B10	1.83062	0.000182944	0.000508113	controls
diclofenamide	581-2-1	MSA105_B09	0.261588	0.575368	0.653895	cases
diclofenamide	676-2-3	MSA104_A10	1.10906	0.164176	0.234806	cases
diclofenamide	690-2-1	MSA103_B10	-2.49059	1.17336e-09	7.57034e-09	controls
diclofenamide	9319-2-A	MSA107_A10	2.39884	3.22344e-09	1.96888e-08	controls
diclofenamide	BJ-2-A	MSA101_A09	2.81458	4.02597e-14	5.21818e-13	controls
diflorasone	1275-B-3	MSA101_H02	-2.46481	2.15388e-09	1.34579e-08	cases
diflorasone	1792-1-E	MSA105_H02	-1.38028	0.0362625	0.0628926	cases
diflorasone	1835-1-5	MSA103_G02	1.94719	2.9378e-05	9.44214e-05	cases
diflorasone	2011-3-12	MSA102_G02	1.70785	0.000999641	0.00243209	cases
diflorasone	2038-1-A	MSA106_G01	0.095446	0.78596	0.830992	cases
diflorasone	2476-D1-2	MSA103_H01	-2.19247	7.15162e-07	3.03561e-06	cases
diflorasone	2484-2-A	MSA101_G02	-1.07038	0.211189	0.290685	cases
diflorasone	2497-1-C	MSA107_H01	-1.14915	0.150476	0.21866	cases
diflorasone	2513-2-4	MSA105_G02	1.63739	0.00238656	0.00541327	cases
diflorasone	2607-3-1	MSA104_G01	-1.67556	0.0021072	0.00483247	controls
diflorasone	3084-2-2	MSA105_G01	2.60172	1.85042e-11	1.52625e-10	controls
diflorasone	3113-6-3	MSA101_H01	1.50691	0.00981602	0.0194136	controls
diflorasone	3121-2-1	MSA102_G01	-1.02022	0.253039	0.33824	controls
diflorasone	3234-2-4	MSA108_G01	-0.770077	0.441729	0.540374	controls
diflorasone	3440-5-A	MSA106_G02	1.0901	0.178326	0.251248	controls
diflorasone	3651-A-A	MSA103_G01	-1.03075	0.244144	0.329077	controls
diflorasone	449-2-12	MSA108_G02	-0.013699	1	1	cases
diflorasone	4506-B-A	MSA107_G01	-2.72975	2.59138e-12	2.49128e-11	controls
diflorasone	553-3-1	MSA107_H02	-0.154097	0.746485	0.798365	controls
diflorasone	581-2-1	MSA105_H01	2.07309	3.20578e-06	1.20771e-05	cases
diflorasone	676-2-3	MSA104_G02	-2.12089	2.73499e-06	1.04242e-05	cases
diflorasone	690-2-1	MSA103_H02	-2.14455	1.77029e-06	7.00875e-06	controls
diflorasone	9319-2-A	MSA107_G02	1.2269	0.0889633	0.139204	controls
diflorasone	BJ-2-A	MSA101_G01	1.1329	0.147075	0.214361	controls
dihydroergocristine	1275-B-3	MSA101_B04	-0.221671	0.660563	0.724856	cases
dihydroergocristine	1792-1-E	MSA105_B04	1.02632	0.228429	0.311426	cases
dihydroergocristine	1835-1-5	MSA103_A04	-2.30566	7.33431e-08	3.67137e-07	cases
dihydroergocristine	2011-3-12	MSA102_A04	0.0100293	0.949843	0.961499	cases
dihydroergocristine	2038-1-A	MSA106_A03	1.61897	0.00295942	0.00658574	cases
dihydroergocristine	2476-D1-2	MSA103_B03	-2.14243	1.84136e-06	7.27687e-06	cases
dihydroergocristine	2497-1-C	MSA107_B03	0.15158	0.69573	0.756908	cases
dihydroergocristine	2513-2-4	MSA105_A04	-1.11224	0.177901	0.250975	cases
dihydroergocristine	2607-3-1	MSA104_A03	2.69854	1.24683e-12	1.24826e-11	controls
dihydroergocristine	3084-2-2	MSA105_A03	-0.0691493	0.892368	0.91334	controls
dihydroergocristine	3113-6-3	MSA101_B03	0.946259	0.292901	0.383749	controls
dihydroergocristine	3121-2-1	MSA102_A03	1.67154	0.00158017	0.00370792	controls
dihydroergocristine	3234-2-4	MSA108_A03	1.95053	2.77881e-05	8.99757e-05	controls
dihydroergocristine	3440-5-A	MSA106_A04	0.852751	0.362236	0.459106	controls
dihydroergocristine	3651-A-A	MSA103_A03	-2.55378	2.53687e-10	1.77052e-09	controls
dihydroergocristine	449-2-12	MSA108_A04	2.39892	3.2177e-09	1.96813e-08	cases
dihydroergocristine	4506-B-A	MSA107_A03	1.59297	0.00397429	0.00854961	controls
dihydroergocristine	553-3-1	MSA107_B04	0.324492	0.537321	0.623842	controls
dihydroergocristine	581-2-1	MSA105_B03	-1.58017	0.00602938	0.0125097	cases
dihydroergocristine	676-2-3	MSA104_A04	-1.04229	0.234447	0.318272	cases
dihydroergocristine	690-2-1	MSA103_B04	1.1456	0.138309	0.203905	controls
dihydroergocristine	9319-2-A	MSA107_A04	-0.517047	0.528186	0.617455	controls
dihydroergocristine	BJ-2-A	MSA101_A03	-1.14634	0.152484	0.221429	controls
DIHYDROSTILBESTROL	1792-1-E	MSA201_I20	1.02571	0.228925	0.311943	cases
DIHYDROSTILBESTROL	1835-1-5	MSA202_I20	3.83156	2.85673e-31	3.0344e-29	cases
DIHYDROSTILBESTROL	2011-3-12	MSA205_J20	1.70102	0.00109123	0.0026314	cases
DIHYDROSTILBESTROL	2038-1-A	MSA201_J19	1.80213	0.000277009	0.000743757	cases
DIHYDROSTILBESTROL	2476-D1-2	MSA208_I20	0.0785254	0.816423	0.853666	cases
DIHYDROSTILBESTROL	2484-2-A	MSA206_J19	2.39382	3.63216e-09	2.20307e-08	cases
DIHYDROSTILBESTROL	2497-1-C	MSA203_I20	1.88396	8.13369e-05	0.000241131	cases
DIHYDROSTILBESTROL	2513-2-4	MSA208_J19	1.83151	0.000180553	0.000503076	cases
DIHYDROSTILBESTROL	2607-3-1	MSA205_J19	0.337018	0.531793	0.620568	controls
DIHYDROSTILBESTROL	2962-2-1	MSA203_J19	-1.8982	0.000109141	0.000316661	cases
DIHYDROSTILBESTROL	3084-2-2	MSA208_J20	2.58657	2.7835e-11	2.22425e-10	controls
DIHYDROSTILBESTROL	3113-6-3	MSA204_I20	2.77225	1.44456e-13	1.69114e-12	controls
DIHYDROSTILBESTROL	3121-2-1	MSA207_J20	0.164416	0.677743	0.740485	controls
DIHYDROSTILBESTROL	3182-2-4	MSA206_I20	0.985457	0.261485	0.346657	controls
DIHYDROSTILBESTROL	3234-2-4	MSA207_I20	2.13906	9.08319e-07	3.79993e-06	controls
DIHYDROSTILBESTROL	3440-5-A	MSA202_J20	2.69151	1.52468e-12	1.50909e-11	controls
DIHYDROSTILBESTROL	3651-A-A	MSA202_J19	1.96278	2.26329e-05	7.43898e-05	controls
DIHYDROSTILBESTROL	449-2-12	MSA206_J20	1.47742	0.0130485	0.025189	cases
DIHYDROSTILBESTROL	4506-B-A	MSA204_J20	1.38203	0.0300571	0.0531892	controls
DIHYDROSTILBESTROL	553-3-1	MSA205_I20	-0.926512	0.331719	0.425645	controls
DIHYDROSTILBESTROL	581-2-1	MSA207_J19	-1.30844	0.0606425	0.0991731	cases
DIHYDROSTILBESTROL	676-2-3	MSA203_J20	-3.87726	2.46496e-30	2.23644e-28	cases
DIHYDROSTILBESTROL	690-2-1	MSA204_J19	1.27376	0.0663464	0.107292	controls
DIHYDROSTILBESTROL	BJ-2-A	MSA201_J20	-1.31575	0.057727	0.094761	controls
diltiazem	1275-B-3	MSA101_J20	0.721438	0.435206	0.533948	cases
diltiazem	2962-2-1	MSA203_F01	1.40343	0.0252105	0.0455567	cases
diltiazem	3182-2-4	MSA206_E02	-1.81493	0.000359224	0.000946414	controls
diltiazem	9319-2-A	MSA107_I20	-0.210214	0.673082	0.736316	controls
diphemanil metilsulfate	1275-B-3	MSA101_F14	1.37624	0.0314876	0.0554503	cases
diphemanil metilsulfate	1792-1-E	MSA105_F14	2.61151	1.41854e-11	1.19032e-10	cases
diphemanil metilsulfate	1835-1-5	MSA103_E14	2.503	2.47642e-10	1.73389e-09	cases
diphemanil metilsulfate	2011-3-12	MSA102_E14	-1.86413	0.000179862	0.000501471	cases
diphemanil metilsulfate	2038-1-A	MSA106_E13	-1.96759	3.74255e-05	0.000117427	cases
diphemanil metilsulfate	2476-D1-2	MSA103_F13	0.0673374	0.837245	0.869593	cases
diphemanil metilsulfate	2484-2-A	MSA101_E14	-2.50459	8.40082e-10	5.48509e-09	cases
diphemanil metilsulfate	2497-1-C	MSA107_F13	2.16715	5.19925e-07	2.25975e-06	cases
diphemanil metilsulfate	2513-2-4	MSA105_E14	-1.15129	0.148946	0.216799	cases
diphemanil metilsulfate	2607-3-1	MSA104_E13	-1.20993	0.11033	0.168828	controls
diphemanil metilsulfate	3084-2-2	MSA105_E13	0.225303	0.606769	0.679904	controls
diphemanil metilsulfate	3113-6-3	MSA101_F13	-1.70746	0.00144059	0.00340411	controls
diphemanil metilsulfate	3121-2-1	MSA102_E13	2.15145	7.11243e-07	3.02272e-06	controls
diphemanil metilsulfate	3234-2-4	MSA108_E13	0.0812247	0.811477	0.85051	controls
diphemanil metilsulfate	3440-5-A	MSA106_E14	-2.26178	1.81435e-07	8.52371e-07	controls
diphemanil metilsulfate	3651-A-A	MSA103_E13	0.413385	0.508225	0.601609	controls
diphemanil metilsulfate	449-2-12	MSA108_E14	-0.99666	0.273021	0.361071	cases
diphemanil metilsulfate	4506-B-A	MSA107_E13	2.23904	1.17727e-07	5.70935e-07	controls
diphemanil metilsulfate	553-3-1	MSA107_F14	1.96493	2.18278e-05	7.22889e-05	controls
diphemanil metilsulfate	581-2-1	MSA105_F13	1.57298	0.00495177	0.0104684	cases
diphemanil metilsulfate	676-2-3	MSA104_E14	-1.47258	0.0169437	0.031916	cases
diphemanil metilsulfate	690-2-1	MSA103_F14	1.35102	0.0383405	0.0661017	controls
diphemanil metilsulfate	9319-2-A	MSA107_E14	-0.0395755	0.950164	0.961499	controls
diphemanil metilsulfate	BJ-2-A	MSA101_E13	-1.33057	0.0521313	0.0867527	controls
DIPHENYLAMINOTRIAZINE	1792-1-E	MSA201_C12	2.33944	1.28802e-08	7.18222e-08	cases
DIPHENYLAMINOTRIAZINE	1835-1-5	MSA202_C12	2.63586	7.27304e-12	6.41175e-11	cases
DIPHENYLAMINOTRIAZINE	2011-3-12	MSA205_D12	0.662286	0.457241	0.556225	cases
DIPHENYLAMINOTRIAZINE	2038-1-A	MSA201_D11	1.29604	0.0571198	0.0938019	cases
DIPHENYLAMINOTRIAZINE	2476-D1-2	MSA208_C12	-2.25369	2.13729e-07	9.90202e-07	cases
DIPHENYLAMINOTRIAZINE	2484-2-A	MSA206_D11	-2.70277	5.39582e-12	4.86517e-11	cases
DIPHENYLAMINOTRIAZINE	2497-1-C	MSA203_C12	-2.81036	2.71268e-13	3.00603e-12	cases
DIPHENYLAMINOTRIAZINE	2513-2-4	MSA208_D11	-0.270161	0.616429	0.688346	cases
DIPHENYLAMINOTRIAZINE	2607-3-1	MSA205_D11	-1.16291	0.140798	0.206906	controls
DIPHENYLAMINOTRIAZINE	2962-2-1	MSA203_D11	-0.104285	0.827665	0.861492	cases
DIPHENYLAMINOTRIAZINE	3084-2-2	MSA208_D12	-1.24969	0.0879218	0.138032	controls
DIPHENYLAMINOTRIAZINE	3113-6-3	MSA204_C12	0.580682	0.478345	0.576742	controls
DIPHENYLAMINOTRIAZINE	3121-2-1	MSA207_D12	-1.64254	0.00307656	0.00683592	controls
DIPHENYLAMINOTRIAZINE	3182-2-4	MSA206_C12	-1.2907	0.0681541	0.109849	controls
DIPHENYLAMINOTRIAZINE	3234-2-4	MSA207_C12	-0.411552	0.55	0.632826	controls
DIPHENYLAMINOTRIAZINE	3440-5-A	MSA202_D12	1.57595	0.00479401	0.0101497	controls
DIPHENYLAMINOTRIAZINE	3651-A-A	MSA202_D11	-2.66098	1.64413e-11	1.36645e-10	controls
DIPHENYLAMINOTRIAZINE	449-2-12	MSA206_D12	0.623479	0.46844	0.566683	cases
DIPHENYLAMINOTRIAZINE	4506-B-A	MSA204_D12	-1.47199	0.0170323	0.032069	controls
DIPHENYLAMINOTRIAZINE	553-3-1	MSA205_C12	-1.97631	3.25564e-05	0.000103567	controls
DIPHENYLAMINOTRIAZINE	581-2-1	MSA207_D11	-1.19224	0.121304	0.183049	cases
DIPHENYLAMINOTRIAZINE	676-2-3	MSA203_D12	-2.09108	4.67432e-06	1.71208e-05	cases
DIPHENYLAMINOTRIAZINE	690-2-1	MSA204_D11	1.41643	0.0225831	0.0412712	controls
DIPHENYLAMINOTRIAZINE	BJ-2-A	MSA201_D12	-1.19755	0.117948	0.178603	controls
DL-thiorphan	1275-B-3	MSA101_H20	-1.82164	0.000327553	0.000870875	cases
DL-thiorphan	2962-2-1	MSA203_N05	1.25731	0.0737876	0.118228	cases
DL-thiorphan	3182-2-4	MSA206_M06	-2.95144	4.11497e-15	6.24415e-14	controls
DL-thiorphan	9319-2-A	MSA107_G20	0.2526	0.582436	0.659691	controls
DORZOLAMIDE HYDROCHLORIDE	1792-1-E	MSA201_C04	0.205108	0.627692	0.698237	cases
DORZOLAMIDE HYDROCHLORIDE	1835-1-5	MSA202_C04	0.100569	0.777006	0.823525	cases
DORZOLAMIDE HYDROCHLORIDE	2011-3-12	MSA205_D04	-1.53702	0.00930179	0.0184721	cases
DORZOLAMIDE HYDROCHLORIDE	2038-1-A	MSA201_D03	2.21686	1.87838e-07	8.78665e-07	cases
DORZOLAMIDE HYDROCHLORIDE	2476-D1-2	MSA208_C04	-2.85879	6.66533e-14	8.24645e-13	cases
DORZOLAMIDE HYDROCHLORIDE	2484-2-A	MSA206_D03	-2.07462	6.24999e-06	2.24577e-05	cases
DORZOLAMIDE HYDROCHLORIDE	2497-1-C	MSA203_C04	1.11264	0.161559	0.232285	cases
DORZOLAMIDE HYDROCHLORIDE	2513-2-4	MSA208_D03	-2.35957	2.31727e-08	1.24743e-07	cases
DORZOLAMIDE HYDROCHLORIDE	2607-3-1	MSA205_D03	-3.05719	1.45977e-16	2.5738e-15	controls
DORZOLAMIDE HYDROCHLORIDE	2962-2-1	MSA203_D03	1.79422	0.00031014	0.000827609	cases
DORZOLAMIDE HYDROCHLORIDE	3084-2-2	MSA208_D04	-2.72114	3.27913e-12	3.0711e-11	controls
DORZOLAMIDE HYDROCHLORIDE	3113-6-3	MSA204_C04	-0.354995	0.568192	0.647938	controls
DORZOLAMIDE HYDROCHLORIDE	3121-2-1	MSA207_D04	-1.45307	0.0200916	0.0371862	controls
DORZOLAMIDE HYDROCHLORIDE	3182-2-4	MSA206_C04	-2.29918	8.39945e-08	4.15205e-07	controls
DORZOLAMIDE HYDROCHLORIDE	3234-2-4	MSA207_C04	-3.14438	8.18202e-18	1.71311e-16	controls
DORZOLAMIDE HYDROCHLORIDE	3440-5-A	MSA202_D04	-4.05957	5.24764e-34	8.78979e-32	controls
DORZOLAMIDE HYDROCHLORIDE	3651-A-A	MSA202_D03	0.750016	0.422179	0.520405	controls
DORZOLAMIDE HYDROCHLORIDE	449-2-12	MSA206_D04	-2.15705	1.40237e-06	5.63406e-06	cases
DORZOLAMIDE HYDROCHLORIDE	4506-B-A	MSA204_D04	-1.1048	0.183667	0.258022	controls
DORZOLAMIDE HYDROCHLORIDE	553-3-1	MSA205_C04	-0.987717	0.28061	0.36976	controls
DORZOLAMIDE HYDROCHLORIDE	581-2-1	MSA207_D03	-2.07477	6.233e-06	2.24151e-05	cases
DORZOLAMIDE HYDROCHLORIDE	676-2-3	MSA203_D04	0.969699	0.274195	0.362183	cases
DORZOLAMIDE HYDROCHLORIDE	690-2-1	MSA204_D03	1.122	0.154788	0.224104	controls
DORZOLAMIDE HYDROCHLORIDE	BJ-2-A	MSA201_D04	-1.39011	0.03362	0.0588249	controls
emetine	1275-B-3	MSA101_H08	2.28361	4.49795e-08	2.30725e-07	cases
emetine	1792-1-E	MSA105_H08	3.05179	1.8248e-17	3.57972e-16	cases
emetine	1835-1-5	MSA103_G08	3.32714	7.58203e-22	2.42792e-20	cases
emetine	2011-3-12	MSA102_G08	2.81152	4.42035e-14	5.69545e-13	cases
emetine	2038-1-A	MSA106_G07	2.24873	9.57678e-08	4.69144e-07	cases
emetine	2484-2-A	MSA101_G08	2.02866	7.20792e-06	2.57088e-05	cases
emetine	2497-1-C	MSA107_H07	2.61762	1.20072e-11	1.02532e-10	cases
emetine	2513-2-4	MSA105_G08	2.63484	7.48065e-12	6.56819e-11	cases
emetine	2607-3-1	MSA104_G07	3.14029	8.15951e-19	1.92079e-17	controls
emetine	3084-2-2	MSA105_G07	3.06324	1.22926e-17	2.5016e-16	controls
emetine	3113-6-3	MSA101_H07	2.83202	2.35839e-14	3.18969e-13	controls
emetine	3121-2-1	MSA102_G07	3.31071	1.43342e-21	4.42734e-20	controls
emetine	3234-2-4	MSA108_G07	2.48063	4.36098e-10	2.93995e-09	controls
emetine	3440-5-A	MSA106_G08	1.87467	9.39739e-05	0.000275594	controls
emetine	3651-A-A	MSA103_G07	2.99196	1.38702e-16	2.45548e-15	controls
emetine	449-2-12	MSA108_G08	2.98145	1.96844e-16	3.37503e-15	cases
emetine	4506-B-A	MSA107_G07	3.07384	8.51319e-18	1.77392e-16	controls
emetine	553-3-1	MSA107_H08	2.57255	4.04842e-11	3.16533e-10	controls
emetine	581-2-1	MSA105_H07	2.50594	2.29719e-10	1.62442e-09	cases
emetine	676-2-3	MSA104_G08	3.05395	1.69408e-17	3.35352e-16	cases
emetine	690-2-1	MSA103_H08	3.11724	1.85572e-18	4.2535e-17	controls
emetine	9319-2-A	MSA107_G08	3.22453	3.76273e-20	1.01781e-18	controls
emetine	BJ-2-A	MSA101_G07	3.31805	1.07907e-21	3.43017e-20	controls
EPLERENONE	1792-1-E	MSA201_I04	0.503544	0.492034	0.589331	cases
EPLERENONE	1835-1-5	MSA202_I04	-1.7692	0.000661957	0.00165394	cases
EPLERENONE	2011-3-12	MSA205_J04	1.07721	0.188183	0.263263	cases
EPLERENONE	2038-1-A	MSA201_J03	-0.539094	0.523877	0.613962	cases
EPLERENONE	2476-D1-2	MSA208_I04	-2.04573	1.03029e-05	3.59528e-05	cases
EPLERENONE	2484-2-A	MSA206_J03	-2.166	1.1851e-06	4.84611e-06	cases
EPLERENONE	2497-1-C	MSA203_I04	1.84862	0.000139861	0.000396547	cases
EPLERENONE	2513-2-4	MSA208_J03	-1.99642	2.3497e-05	7.69395e-05	cases
EPLERENONE	2607-3-1	MSA205_J03	-2.82344	1.86345e-13	2.12443e-12	controls
EPLERENONE	2962-2-1	MSA203_J03	-2.56735	1.81181e-10	1.30421e-09	cases
EPLERENONE	3084-2-2	MSA208_J04	-2.186	8.09888e-07	3.4177e-06	controls
EPLERENONE	3113-6-3	MSA204_I04	2.14034	8.85733e-07	3.71615e-06	controls
EPLERENONE	3121-2-1	MSA207_J04	-2.67522	1.12805e-11	9.68969e-11	controls
EPLERENONE	3182-2-4	MSA206_I04	-1.54514	0.00859014	0.0172317	controls
EPLERENONE	3234-2-4	MSA207_I04	-1.84192	0.00024685	0.000668553	controls
EPLERENONE	3440-5-A	MSA202_J04	-1.98044	3.0463e-05	9.76925e-05	controls
EPLERENONE	3651-A-A	MSA202_J03	-1.31341	0.0586517	0.0961702	controls
EPLERENONE	449-2-12	MSA206_J04	-1.55996	0.00741102	0.0151029	cases
EPLERENONE	4506-B-A	MSA204_J04	-1.62505	0.00373596	0.00811477	controls
EPLERENONE	553-3-1	MSA205_I04	-3.83107	1.93534e-29	1.59026e-27	controls
EPLERENONE	581-2-1	MSA207_J03	-1.66625	0.00234811	0.00533716	cases
EPLERENONE	676-2-3	MSA203_J04	2.99226	1.37316e-16	2.44087e-15	cases
EPLERENONE	690-2-1	MSA204_J03	0.893464	0.333388	0.427282	controls
EPLERENONE	BJ-2-A	MSA201_J04	-2.46056	2.37844e-09	1.47762e-08	controls
EQUILENIN	1792-1-E	MSA201_E20	3.10813	2.56136e-18	5.74985e-17	cases
EQUILENIN	1835-1-5	MSA202_E20	2.16301	5.64952e-07	2.43601e-06	cases
EQUILENIN	2011-3-12	MSA205_F20	1.77651	0.000397946	0.00103776	cases
EQUILENIN	2038-1-A	MSA201_F19	0.997699	0.251575	0.337007	cases
EQUILENIN	2476-D1-2	MSA208_E20	1.9447	3.06133e-05	9.81021e-05	cases
EQUILENIN	2484-2-A	MSA206_F19	0.0961748	0.784678	0.829838	cases
EQUILENIN	2497-1-C	MSA203_E20	-1.38118	0.0360133	0.062535	cases
EQUILENIN	2513-2-4	MSA208_F19	-1.86748	0.000171384	0.000479985	cases
EQUILENIN	2607-3-1	MSA205_F19	-1.24911	0.0882279	0.138321	controls
EQUILENIN	2962-2-1	MSA203_F19	-2.38898	1.21322e-08	6.79125e-08	cases
EQUILENIN	3084-2-2	MSA208_F20	1.22458	0.0901957	0.14089	controls
EQUILENIN	3113-6-3	MSA204_E20	-0.0976653	0.839445	0.871255	controls
EQUILENIN	3121-2-1	MSA207_F20	-0.960537	0.303557	0.394742	controls
EQUILENIN	3182-2-4	MSA206_E20	1.63855	0.00235407	0.00534236	controls
EQUILENIN	3234-2-4	MSA207_E20	-0.135743	0.774761	0.821545	controls
EQUILENIN	3440-5-A	MSA202_F20	3.60328	8.8118e-27	5.81445e-25	controls
EQUILENIN	3651-A-A	MSA202_F19	-1.24565	0.0900571	0.140724	controls
EQUILENIN	449-2-12	MSA206_F20	-0.227969	0.654033	0.720362	cases
EQUILENIN	4506-B-A	MSA204_F20	-2.37043	1.8276e-08	9.99901e-08	controls
EQUILENIN	553-3-1	MSA205_E20	-1.29752	0.0651945	0.105744	controls
EQUILENIN	581-2-1	MSA207_F19	1.15326	0.133147	0.19743	cases
EQUILENIN	676-2-3	MSA203_F20	0.1845	0.65171	0.718349	cases
EQUILENIN	690-2-1	MSA204_F19	-2.03344	1.26955e-05	4.39847e-05	controls
EQUILENIN	BJ-2-A	MSA201_F20	3.45553	4.49783e-24	2.0619e-22	controls
ESTRIOL	1792-1-E	MSA201_O02	-1.5503	0.00816276	0.0165036	cases
ESTRIOL	1835-1-5	MSA202_O02	-3.21691	6.81313e-19	1.62138e-17	cases
ESTRIOL	2011-3-12	MSA205_P02	-0.0435684	0.942232	0.956063	cases
ESTRIOL	2038-1-A	MSA201_P01	-1.72426	0.00117224	0.00281273	cases
ESTRIOL	2476-D1-2	MSA208_O02	-1.19345	0.120535	0.182014	cases
ESTRIOL	2484-2-A	MSA206_P01	-0.0796756	0.872453	0.898422	cases
ESTRIOL	2497-1-C	MSA203_O02	3.9627	5.11755e-34	8.78979e-32	cases
ESTRIOL	2513-2-4	MSA208_P01	-0.0356226	0.958047	0.966928	cases
ESTRIOL	2607-3-1	MSA205_P01	-1.8368	0.000265287	0.00071537	controls
ESTRIOL	2962-2-1	MSA203_P01	-1.36321	0.0412262	0.0705523	cases
ESTRIOL	3084-2-2	MSA208_P02	2.19437	2.99206e-07	1.35875e-06	controls
ESTRIOL	3113-6-3	MSA204_O02	2.57682	3.61238e-11	2.8397e-10	controls
ESTRIOL	3121-2-1	MSA207_P02	1.14768	0.136895	0.2023	controls
ESTRIOL	3182-2-4	MSA206_O02	-2.54736	2.97242e-10	2.03536e-09	controls
ESTRIOL	3234-2-4	MSA207_O02	2.39123	3.86213e-09	2.33605e-08	controls
ESTRIOL	3440-5-A	MSA202_P02	-1.38915	0.0338726	0.0592193	controls
ESTRIOL	449-2-12	MSA206_P02	-1.04664	0.230806	0.314211	cases
ESTRIOL	4506-B-A	MSA204_P02	3.78831	2.16197e-30	2.00327e-28	controls
ESTRIOL	553-3-1	MSA205_O02	-1.96855	3.68615e-05	0.000115824	controls
ESTRIOL	581-2-1	MSA207_P01	-1.754	0.000805755	0.00198651	cases
ESTRIOL	676-2-3	MSA203_P02	2.29439	3.54686e-08	1.84989e-07	cases
ESTRIOL	690-2-1	MSA204_P01	-0.770221	0.441648	0.540374	controls
ESTRIOL	BJ-2-A	MSA201_P02	4.05335	5.4793e-36	1.19312e-33	controls
ESTRONE	1792-1-E	MSA201_G20	2.55709	6.09574e-11	4.71527e-10	cases
ESTRONE	1835-1-5	MSA202_G20	2.63509	7.42926e-12	6.53625e-11	cases
ESTRONE	2011-3-12	MSA205_H20	1.88825	7.60607e-05	0.000226414	cases
ESTRONE	2038-1-A	MSA201_H19	2.08111	2.76013e-06	1.04981e-05	cases
ESTRONE	2476-D1-2	MSA208_G20	2.09279	2.21551e-06	8.56886e-06	cases
ESTRONE	2484-2-A	MSA206_H19	2.18929	3.31978e-07	1.48284e-06	cases
ESTRONE	2497-1-C	MSA203_G20	-0.240019	0.642218	0.710585	cases
ESTRONE	2513-2-4	MSA208_H19	1.91206	5.21283e-05	0.000160778	cases
ESTRONE	2607-3-1	MSA205_H19	-3.21791	6.57907e-19	1.57428e-17	controls
ESTRONE	2962-2-1	MSA203_H19	-2.29394	9.36785e-08	4.59944e-07	cases
ESTRONE	3084-2-2	MSA208_H20	1.72573	0.000791955	0.00195741	controls
ESTRONE	3113-6-3	MSA204_G20	-0.0359978	0.957297	0.966928	controls
ESTRONE	3121-2-1	MSA207_H20	0.100233	0.777589	0.823941	controls
ESTRONE	3182-2-4	MSA206_G20	0.15542	0.69024	0.75244	controls
ESTRONE	3234-2-4	MSA207_G20	1.23971	0.0823433	0.130354	controls
ESTRONE	3440-5-A	MSA202_H20	2.33683	1.36711e-08	7.60381e-08	controls
ESTRONE	3651-A-A	MSA202_H19	2.86999	7.23589e-15	1.05746e-13	controls
ESTRONE	449-2-12	MSA206_H20	1.65819	0.00186041	0.00430046	cases
ESTRONE	4506-B-A	MSA204_H20	-1.1972	0.118168	0.178813	controls
ESTRONE	553-3-1	MSA205_G20	-0.473911	0.536354	0.623051	controls
ESTRONE	581-2-1	MSA207_H19	-0.150572	0.75176	0.802037	cases
ESTRONE	676-2-3	MSA203_H20	1.62183	0.00286298	0.00638743	cases
ESTRONE	690-2-1	MSA204_H19	1.60085	0.0036383	0.0079343	controls
ESTRONE	BJ-2-A	MSA201_H20	1.31722	0.0492301	0.0825875	controls
ethionamide	1275-B-3	MSA101_D18	-2.5756	1.47437e-10	1.07015e-09	cases
ethionamide	1792-1-E	MSA105_D18	-0.997346	0.272439	0.360464	cases
ethionamide	1835-1-5	MSA103_C18	0.860746	0.356769	0.452982	cases
ethionamide	2011-3-12	MSA102_C18	-1.65423	0.00269569	0.00605452	cases
ethionamide	2038-1-A	MSA106_C17	0.300639	0.549579	0.632676	cases
ethionamide	2476-D1-2	MSA103_D17	0.946427	0.292768	0.383691	cases
ethionamide	2484-2-A	MSA101_C18	-1.25135	0.087056	0.136871	cases
ethionamide	2497-1-C	MSA107_D17	0.184786	0.651357	0.718142	cases
ethionamide	2513-2-4	MSA105_C18	1.10546	0.166828	0.23813	cases
ethionamide	2607-3-1	MSA104_C17	-1.35177	0.0448306	0.0758497	controls
ethionamide	3084-2-2	MSA105_C17	0.351338	0.526153	0.615801	controls
ethionamide	3113-6-3	MSA101_D17	-0.967374	0.29781	0.388661	controls
ethionamide	3121-2-1	MSA102_C17	1.88954	7.45364e-05	0.000222944	controls
ethionamide	3234-2-4	MSA108_C17	-1.17719	0.131116	0.194818	controls
ethionamide	3440-5-A	MSA106_C18	1.02155	0.23228	0.315946	controls
ethionamide	3651-A-A	MSA103_C17	2.17252	4.66625e-07	2.04648e-06	controls
ethionamide	449-2-12	MSA108_C18	-0.750692	0.452287	0.550967	cases
ethionamide	4506-B-A	MSA107_C17	-1.17852	0.13023	0.193898	controls
ethionamide	553-3-1	MSA107_D18	-0.977408	0.289342	0.379543	controls
ethionamide	581-2-1	MSA105_D17	-1.56394	0.00711917	0.0145901	cases
ethionamide	676-2-3	MSA104_C18	1.79128	0.000323338	0.000860194	cases
ethionamide	690-2-1	MSA103_D18	-0.866442	0.378564	0.476375	controls
ethionamide	9319-2-A	MSA107_C18	-3.18492	2.0591e-18	4.69497e-17	controls
ethionamide	BJ-2-A	MSA101_C17	1.34189	0.041084	0.0703582	controls
ETHOXZOLAMIDE	1792-1-E	MSA201_O16	-2.34518	3.16533e-08	1.66084e-07	cases
ETHOXZOLAMIDE	1835-1-5	MSA202_O16	0.0469226	0.876411	0.901457	cases
ETHOXZOLAMIDE	2011-3-12	MSA205_P16	2.91468	1.7477e-15	2.73785e-14	cases
ETHOXZOLAMIDE	2038-1-A	MSA201_P15	-1.63678	0.00328126	0.00725006	cases
ETHOXZOLAMIDE	2476-D1-2	MSA208_O16	2.08158	2.7359e-06	1.04242e-05	cases
ETHOXZOLAMIDE	2484-2-A	MSA206_P15	2.60149	1.86196e-11	1.53189e-10	cases
ETHOXZOLAMIDE	2497-1-C	MSA203_O16	2.40574	2.73403e-09	1.68889e-08	cases
ETHOXZOLAMIDE	2513-2-4	MSA208_P15	0.434061	0.503908	0.597881	cases
ETHOXZOLAMIDE	2607-3-1	MSA205_P15	1.34111	0.0413235	0.0706572	controls
ETHOXZOLAMIDE	2962-2-1	MSA203_P15	1.31617	0.0495999	0.0831758	cases
ETHOXZOLAMIDE	3084-2-2	MSA208_P16	2.82976	2.52843e-14	3.38809e-13	controls
ETHOXZOLAMIDE	3113-6-3	MSA204_O16	-0.0621928	0.90574	0.925287	controls
ETHOXZOLAMIDE	3121-2-1	MSA207_P16	1.04947	0.209904	0.289191	controls
ETHOXZOLAMIDE	3182-2-4	MSA206_O16	2.18768	3.43056e-07	1.53075e-06	controls
ETHOXZOLAMIDE	3234-2-4	MSA207_O16	-1.98276	2.93444e-05	9.43834e-05	controls
ETHOXZOLAMIDE	3440-5-A	MSA202_P16	-3.17351	3.04437e-18	6.73007e-17	controls
ETHOXZOLAMIDE	3651-A-A	MSA202_P15	-1.88895	0.000125205	0.000358021	controls
ETHOXZOLAMIDE	449-2-12	MSA206_P16	-1.63593	0.0033124	0.00730776	cases
ETHOXZOLAMIDE	4506-B-A	MSA204_P16	1.77304	0.000417643	0.00108587	controls
ETHOXZOLAMIDE	553-3-1	MSA205_O16	2.2422	1.10092e-07	5.35101e-07	controls
ETHOXZOLAMIDE	581-2-1	MSA207_P15	-0.961014	0.303156	0.394574	cases
ETHOXZOLAMIDE	676-2-3	MSA203_P16	-1.31818	0.0567817	0.0934104	cases
ETHOXZOLAMIDE	690-2-1	MSA204_P15	-0.2802	0.608967	0.681411	controls
ETHOXZOLAMIDE	BJ-2-A	MSA201_P16	-2.86761	5.14122e-14	6.5277e-13	controls
ETIFENIN	1792-1-E	MSA201_O20	3.6022	9.23778e-27	6.00456e-25	cases
ETIFENIN	1835-1-5	MSA202_O20	-0.183213	0.705895	0.765862	cases
ETIFENIN	2011-3-12	MSA205_P20	2.49355	3.14784e-10	2.14201e-09	cases
ETIFENIN	2038-1-A	MSA201_P19	1.5132	0.0092227	0.0183234	cases
ETIFENIN	2476-D1-2	MSA208_O20	3.46814	2.67805e-24	1.25408e-22	cases
ETIFENIN	2484-2-A	MSA206_P19	2.48194	4.21911e-10	2.84871e-09	cases
ETIFENIN	2497-1-C	MSA203_O20	1.9674	2.0935e-05	6.9597e-05	cases
ETIFENIN	2513-2-4	MSA208_P19	2.45996	7.30435e-10	4.79796e-09	cases
ETIFENIN	2607-3-1	MSA205_P19	1.93056	3.86366e-05	0.000120791	controls
ETIFENIN	2962-2-1	MSA203_P19	1.50108	0.0103947	0.0204745	cases
ETIFENIN	3084-2-2	MSA208_P20	3.21625	5.11719e-20	1.35886e-18	controls
ETIFENIN	3113-6-3	MSA204_O20	1.42954	0.0201628	0.0372861	controls
ETIFENIN	3121-2-1	MSA207_P20	3.66745	5.2564e-28	3.81527e-26	controls
ETIFENIN	3182-2-4	MSA206_O20	-0.238823	0.643351	0.711116	controls
ETIFENIN	3234-2-4	MSA207_O20	1.4742	0.0134493	0.0258938	controls
ETIFENIN	3440-5-A	MSA202_P20	0.547516	0.484684	0.582932	controls
ETIFENIN	3651-A-A	MSA202_P19	-2.47044	1.88819e-09	1.18831e-08	controls
ETIFENIN	449-2-12	MSA206_P20	0.995605	0.253271	0.338447	cases
ETIFENIN	4506-B-A	MSA204_P20	2.64601	5.4901e-12	4.93996e-11	controls
ETIFENIN	553-3-1	MSA205_O20	-1.70861	0.00142061	0.00336421	controls
ETIFENIN	581-2-1	MSA207_P19	0.0944939	0.787639	0.831959	cases
ETIFENIN	676-2-3	MSA203_P20	2.55287	6.81249e-11	5.20499e-10	cases
ETIFENIN	690-2-1	MSA204_P19	1.8321	0.00017899	0.000500001	controls
ETIFENIN	BJ-2-A	MSA201_P20	2.03726	6.17718e-06	2.22511e-05	controls
fendiline	1275-B-3	MSA101_B12	-1.63596	0.00331132	0.00730776	cases
fendiline	1792-1-E	MSA105_B12	0.230372	0.601915	0.676125	cases
fendiline	1835-1-5	MSA103_A12	2.17858	4.12854e-07	1.82351e-06	cases
fendiline	2011-3-12	MSA102_A12	-0.0112945	1	1	cases
fendiline	2038-1-A	MSA106_A11	1.56714	0.00527392	0.0110956	cases
fendiline	2476-D1-2	MSA103_B11	1.80433	0.000268382	0.000723269	cases
fendiline	2484-2-A	MSA101_A12	2.58696	2.75469e-11	2.20527e-10	cases
fendiline	2497-1-C	MSA107_B11	3.00371	9.35394e-17	1.70445e-15	cases
fendiline	2513-2-4	MSA105_A12	0.972186	0.272195	0.360306	cases
fendiline	2607-3-1	MSA104_A11	2.00945	1.0135e-05	3.54238e-05	controls
fendiline	3084-2-2	MSA105_A11	1.33562	0.0430499	0.0730924	controls
fendiline	3113-6-3	MSA101_B11	2.46317	6.7438e-10	4.44988e-09	controls
fendiline	3121-2-1	MSA102_A11	2.43367	1.39328e-09	8.93631e-09	controls
fendiline	3234-2-4	MSA108_A11	1.62424	0.00278434	0.00623434	controls
fendiline	3440-5-A	MSA106_A12	1.36493	0.0344313	0.0600754	controls
fendiline	3651-A-A	MSA103_A11	0.967502	0.27596	0.364294	controls
fendiline	449-2-12	MSA108_A12	1.57464	0.00486293	0.0102906	cases
fendiline	4506-B-A	MSA107_A11	1.85359	0.000129755	0.000369818	controls
fendiline	553-3-1	MSA107_B12	1.56615	0.00533061	0.0111933	controls
fendiline	581-2-1	MSA105_B11	-0.146277	0.758286	0.807256	cases
fendiline	676-2-3	MSA104_A12	1.73972	0.000657773	0.00164538	cases
fendiline	690-2-1	MSA103_B12	-0.584588	0.513908	0.606688	controls
fendiline	9319-2-A	MSA107_A12	0.483523	0.495255	0.59205	controls
fendiline	BJ-2-A	MSA101_A11	1.62109	0.00288783	0.00643629	controls
flecainide	1275-B-3	MSA101_P08	1.17745	0.11752	0.178056	cases
flecainide	1792-1-E	MSA105_P08	0.804827	0.392685	0.491421	cases
flecainide	1835-1-5	MSA103_O08	0.252118	0.582828	0.659791	cases
flecainide	2011-3-12	MSA102_O08	1.01774	0.235352	0.319302	cases
flecainide	2038-1-A	MSA106_O07	1.45524	0.0160285	0.0302707	cases
flecainide	2476-D1-2	MSA103_P07	-0.156166	0.743427	0.796464	cases
flecainide	2484-2-A	MSA101_O08	-1.52263	0.0106881	0.0209859	cases
flecainide	2497-1-C	MSA107_P07	-1.7967	0.000459999	0.00118468	cases
flecainide	2513-2-4	MSA105_O08	0.50753	0.491393	0.588725	cases
flecainide	2607-3-1	MSA104_O07	2.20479	2.41372e-07	1.10883e-06	controls
flecainide	3084-2-2	MSA105_O07	2.62134	1.08452e-11	9.35265e-11	controls
flecainide	3113-6-3	MSA101_P07	2.66896	2.88884e-12	2.75293e-11	controls
flecainide	3121-2-1	MSA102_O07	1.88896	7.52141e-05	0.000224201	controls
flecainide	3234-2-4	MSA108_O07	-0.184183	0.704635	0.765288	controls
flecainide	3440-5-A	MSA106_O08	-1.43956	0.0225391	0.0412215	controls
flecainide	3651-A-A	MSA103_O07	-0.16139	0.735819	0.789672	controls
flecainide	449-2-12	MSA108_O08	-1.09738	0.189489	0.264834	cases
flecainide	4506-B-A	MSA107_O07	1.82479	0.000199364	0.000550908	controls
flecainide	553-3-1	MSA107_P08	0.0584481	0.854129	0.883967	controls
flecainide	581-2-1	MSA105_P07	1.08477	0.182375	0.256373	cases
flecainide	676-2-3	MSA104_O08	1.32611	0.0461661	0.0779276	cases
flecainide	690-2-1	MSA103_P08	-2.00004	2.21454e-05	7.31185e-05	controls
flecainide	9319-2-A	MSA107_O08	1.4805	0.0126733	0.0245299	controls
flecainide	BJ-2-A	MSA101_O07	1.58477	0.00435246	0.00930533	controls
furosemide	1275-B-3	MSA101_F06	1.13211	0.147623	0.215089	cases
furosemide	1792-1-E	MSA105_F06	2.1216	1.27676e-06	5.18199e-06	cases
furosemide	1835-1-5	MSA103_E06	-1.5109	0.0119436	0.0232	cases
furosemide	2011-3-12	MSA102_E06	-0.878386	0.369626	0.466721	cases
furosemide	2038-1-A	MSA106_E05	-1.4277	0.0248811	0.0450362	cases
furosemide	2476-D1-2	MSA103_F05	-0.967676	0.297556	0.388475	cases
furosemide	2484-2-A	MSA101_E06	-1.89549	0.000113638	0.000327823	cases
furosemide	2497-1-C	MSA107_F05	0.811539	0.388673	0.48738	cases
furosemide	2513-2-4	MSA105_E06	-0.209807	0.673542	0.736634	cases
furosemide	2607-3-1	MSA104_E05	1.76574	0.000462023	0.00118849	controls
furosemide	3084-2-2	MSA105_E05	1.70574	0.00102714	0.00249203	controls
furosemide	3113-6-3	MSA101_F05	-1.51685	0.0112915	0.0220514	controls
furosemide	3121-2-1	MSA102_E05	0.875996	0.346065	0.441063	controls
furosemide	3234-2-4	MSA108_E05	1.49894	0.0106141	0.0208709	controls
furosemide	3440-5-A	MSA106_E06	2.3622	7.62625e-09	4.33581e-08	controls
furosemide	3651-A-A	MSA103_E05	-0.415391	0.549019	0.632367	controls
furosemide	449-2-12	MSA108_E06	-2.23529	3.09115e-07	1.39792e-06	cases
furosemide	4506-B-A	MSA107_E05	1.84599	0.000145504	0.00041201	controls
furosemide	553-3-1	MSA107_F06	-1.56142	0.00730261	0.0149163	controls
furosemide	581-2-1	MSA105_F05	0.745456	0.424366	0.522657	cases
furosemide	676-2-3	MSA104_E06	-2.14211	1.85251e-06	7.30109e-06	cases
furosemide	690-2-1	MSA103_F06	-1.38662	0.0345415	0.0602394	controls
furosemide	9319-2-A	MSA107_E06	2.19306	3.07304e-07	1.39117e-06	controls
furosemide	BJ-2-A	MSA101_E05	-1.81496	0.000359068	0.000946414	controls
GABAZINE	1792-1-E	MSA201_K16	2.74341	3.3928e-13	3.70317e-12	cases
GABAZINE	1835-1-5	MSA202_K16	1.50216	0.0102854	0.0202682	cases
GABAZINE	2011-3-12	MSA205_L16	2.23077	1.40247e-07	6.70446e-07	cases
GABAZINE	2038-1-A	MSA201_L15	-0.14263	0.763916	0.81222	cases
GABAZINE	2476-D1-2	MSA208_K16	-1.67559	0.00210651	0.00483247	cases
GABAZINE	2484-2-A	MSA206_L15	0.73631	0.428627	0.526713	cases
GABAZINE	2497-1-C	MSA203_K16	-1.4575	0.0193386	0.0358992	cases
GABAZINE	2513-2-4	MSA208_L15	-0.536408	0.524415	0.614262	cases
GABAZINE	2607-3-1	MSA205_L15	-1.93492	6.24949e-05	0.000189662	controls
GABAZINE	2962-2-1	MSA203_L15	-0.0298519	0.969601	0.97606	cases
GABAZINE	3084-2-2	MSA208_L16	-0.0476143	0.93423	0.948643	controls
GABAZINE	3113-6-3	MSA204_K16	1.52636	0.00807904	0.0163571	controls
GABAZINE	3121-2-1	MSA207_L16	-1.70822	0.00142734	0.0033783	controls
GABAZINE	3182-2-4	MSA206_K16	-2.80993	2.74574e-13	3.03495e-12	controls
GABAZINE	3234-2-4	MSA207_K16	-1.45672	0.0194681	0.0361243	controls
GABAZINE	3440-5-A	MSA202_L16	-2.54694	3.00314e-10	2.04995e-09	controls
GABAZINE	3651-A-A	MSA202_L15	2.3089	2.56872e-08	1.37261e-07	controls
GABAZINE	449-2-12	MSA206_L16	-1.80507	0.000410847	0.00106948	cases
GABAZINE	4506-B-A	MSA204_L16	-0.17752	0.713409	0.772092	controls
GABAZINE	553-3-1	MSA205_K16	0.0703522	0.831585	0.864952	controls
GABAZINE	581-2-1	MSA207_L15	-1.62069	0.00391853	0.00846337	cases
GABAZINE	676-2-3	MSA203_L16	-1.75853	0.000760132	0.00188197	cases
GABAZINE	690-2-1	MSA204_L15	2.32055	1.97734e-08	1.07687e-07	controls
GABAZINE	BJ-2-A	MSA201_L16	2.31407	2.28794e-08	1.23317e-07	controls
GLAXO:GR247538	1792-1-E	MSA201_G18	1.87383	9.51989e-05	0.000278436	cases
GLAXO:GR247538	1835-1-5	MSA202_G18	3.16197	3.73741e-19	9.09298e-18	cases
GLAXO:GR247538	2011-3-12	MSA205_H18	0.400856	0.511162	0.604592	cases
GLAXO:GR247538	2038-1-A	MSA201_H17	-0.127979	0.787318	0.831821	cases
GLAXO:GR247538	2476-D1-2	MSA208_G18	1.87513	9.33057e-05	0.000274003	cases
GLAXO:GR247538	2484-2-A	MSA206_H17	2.55277	6.82928e-11	5.20867e-10	cases
GLAXO:GR247538	2497-1-C	MSA203_G18	-2.5852	1.15846e-10	8.59471e-10	cases
GLAXO:GR247538	2513-2-4	MSA208_H17	0.0854379	0.80382	0.845156	cases
GLAXO:GR247538	2607-3-1	MSA205_H17	1.42985	0.020109	0.0372025	controls
GLAXO:GR247538	2962-2-1	MSA203_H17	-2.43192	4.60806e-09	2.73407e-08	cases
GLAXO:GR247538	3084-2-2	MSA208_H18	1.99298	1.35094e-05	4.65454e-05	controls
GLAXO:GR247538	3113-6-3	MSA204_G18	1.07931	0.186565	0.261503	controls
GLAXO:GR247538	3121-2-1	MSA207_H18	1.11376	0.160742	0.231338	controls
GLAXO:GR247538	3182-2-4	MSA206_G18	0.343966	0.528971	0.617937	controls
GLAXO:GR247538	3234-2-4	MSA207_G18	2.28919	3.97807e-08	2.05754e-07	controls
GLAXO:GR247538	3440-5-A	MSA202_H18	2.17898	4.09536e-07	1.81069e-06	controls
GLAXO:GR247538	3651-A-A	MSA202_H17	-0.331261	0.578625	0.656056	controls
GLAXO:GR247538	449-2-12	MSA206_H18	0.182264	0.65448	0.720673	cases
GLAXO:GR247538	4506-B-A	MSA204_H18	0.197274	0.636502	0.706054	controls
GLAXO:GR247538	553-3-1	MSA205_G18	1.06615	0.196768	0.273516	controls
GLAXO:GR247538	581-2-1	MSA207_H17	-4.2339	1.00168e-37	3.11593e-35	cases
GLAXO:GR247538	676-2-3	MSA203_H18	2.6427	6.01834e-12	5.39297e-11	cases
GLAXO:GR247538	690-2-1	MSA204_H17	0.105943	0.767756	0.815308	controls
GLAXO:GR247538	BJ-2-A	MSA201_H18	-1.64693	0.0029281	0.00651937	controls
GLIPIZIDE	1792-1-E	MSA201_O18	1.60837	0.00334146	0.00736067	cases
GLIPIZIDE	1835-1-5	MSA202_O18	1.61243	0.00319037	0.00707438	cases
GLIPIZIDE	2011-3-12	MSA205_P18	2.83251	2.32305e-14	3.15167e-13	cases
GLIPIZIDE	2038-1-A	MSA201_P17	-2.12281	2.64113e-06	1.00896e-05	cases
GLIPIZIDE	2476-D1-2	MSA208_O18	3.44539	6.80779e-24	2.93544e-22	cases
GLIPIZIDE	2484-2-A	MSA206_P17	-1.30028	0.0640236	0.104077	cases
GLIPIZIDE	2497-1-C	MSA203_O18	1.30979	0.0519015	0.0865026	cases
GLIPIZIDE	2513-2-4	MSA208_P17	-1.10228	0.18564	0.260374	cases
GLIPIZIDE	2607-3-1	MSA205_P17	-1.5704	0.00666637	0.0137462	controls
GLIPIZIDE	2962-2-1	MSA203_P17	1.71251	0.000941255	0.0022974	cases
GLIPIZIDE	3084-2-2	MSA208_P18	2.01246	9.61109e-06	3.36736e-05	controls
GLIPIZIDE	3113-6-3	MSA204_O18	0.101401	0.775565	0.822197	controls
GLIPIZIDE	3121-2-1	MSA207_P18	1.60404	0.00350977	0.00768478	controls
GLIPIZIDE	3182-2-4	MSA206_O18	1.91153	5.25755e-05	0.000162043	controls
GLIPIZIDE	3234-2-4	MSA207_O18	1.36636	0.0340489	0.0595035	controls
GLIPIZIDE	3440-5-A	MSA202_P18	1.02327	0.230891	0.314228	controls
GLIPIZIDE	3651-A-A	MSA202_P17	-1.964	3.96259e-05	0.000123618	controls
GLIPIZIDE	449-2-12	MSA206_P18	-0.82719	0.406332	0.504379	cases
GLIPIZIDE	4506-B-A	MSA204_P18	2.49769	2.83415e-10	1.96228e-09	controls
GLIPIZIDE	553-3-1	MSA205_O18	2.1054	1.74367e-06	6.90963e-06	controls
GLIPIZIDE	581-2-1	MSA207_P17	-1.65755	0.0025953	0.00584413	cases
GLIPIZIDE	676-2-3	MSA203_P18	0.0274823	0.914796	0.933225	cases
GLIPIZIDE	690-2-1	MSA204_P17	2.37746	5.34196e-09	3.12691e-08	controls
GLIPIZIDE	BJ-2-A	MSA201_P18	1.07599	0.189123	0.264408	controls
GT-2394 RAC	1792-1-E	MSA201_M04	-2.1695	1.10924e-06	4.58323e-06	cases
GT-2394 RAC	1835-1-5	MSA202_M04	-2.77079	8.31649e-13	8.62341e-12	cases
GT-2394 RAC	2011-3-12	MSA205_N04	2.52935	1.25816e-10	9.30272e-10	cases
GT-2394 RAC	2038-1-A	MSA201_N03	2.24434	1.05179e-07	5.11793e-07	cases
GT-2394 RAC	2476-D1-2	MSA208_M04	-2.64254	2.66517e-11	2.14544e-10	cases
GT-2394 RAC	2484-2-A	MSA206_N03	0.847258	0.365931	0.463399	cases
GT-2394 RAC	2497-1-C	MSA203_M04	2.13399	1.00322e-06	4.17691e-06	cases
GT-2394 RAC	2513-2-4	MSA208_N03	-2.00609	2.00463e-05	6.67954e-05	cases
GT-2394 RAC	2607-3-1	MSA205_N03	-0.980382	0.286826	0.37681	controls
GT-2394 RAC	2962-2-1	MSA203_N03	1.81496	0.000230176	0.000628474	cases
GT-2394 RAC	3084-2-2	MSA208_N04	-1.79013	0.000502297	0.00128299	controls
GT-2394 RAC	3113-6-3	MSA204_M04	1.94368	3.11377e-05	9.94898e-05	controls
GT-2394 RAC	3121-2-1	MSA207_N04	-1.46313	0.0184135	0.0342843	controls
GT-2394 RAC	3182-2-4	MSA206_M04	-0.340704	0.574233	0.652775	controls
GT-2394 RAC	3234-2-4	MSA207_M04	-1.8088	0.000390588	0.00102286	controls
GT-2394 RAC	3440-5-A	MSA202_N04	-3.22956	4.38e-19	1.05972e-17	controls
GT-2394 RAC	3651-A-A	MSA202_N03	-2.67847	1.03456e-11	8.95728e-11	controls
GT-2394 RAC	449-2-12	MSA206_N04	-1.46375	0.0183135	0.0341564	cases
GT-2394 RAC	4506-B-A	MSA204_N04	-1.53926	0.00910104	0.018123	controls
GT-2394 RAC	553-3-1	MSA205_M04	-2.26887	1.57026e-07	7.43312e-07	controls
GT-2394 RAC	581-2-1	MSA207_N03	1.2041	0.101546	0.156932	cases
GT-2394 RAC	676-2-3	MSA203_N04	3.39591	5.0297e-23	1.87216e-21	cases
GT-2394 RAC	690-2-1	MSA204_N03	-0.0284476	0.972421	0.978035	controls
GT-2394 RAC	BJ-2-A	MSA201_N04	-1.59804	0.00500027	0.0105607	controls
haloperidol	1275-B-3	MSA101_D20	-2.10824	3.43912e-06	1.28782e-05	cases
haloperidol	1792-1-E	MSA105_D20	0.450548	0.500828	0.595118	cases
haloperidol	1835-1-5	MSA103_C20	-1.62462	0.00375376	0.0081453	cases
haloperidol	2011-3-12	MSA102_C20	-1.49594	0.0137236	0.026352	cases
haloperidol	2038-1-A	MSA106_C19	-0.424467	0.546797	0.630907	cases
haloperidol	2476-D1-2	MSA103_D19	1.4186	0.0221682	0.0406152	cases
haloperidol	2484-2-A	MSA101_C20	-0.636805	0.499544	0.594304	cases
haloperidol	2497-1-C	MSA107_D19	1.09604	0.173844	0.246449	cases
haloperidol	2513-2-4	MSA105_C20	1.12209	0.154725	0.224086	cases
haloperidol	2607-3-1	MSA104_C19	-1.26105	0.0821079	0.130076	controls
haloperidol	3084-2-2	MSA105_C19	0.783516	0.404853	0.502891	controls
haloperidol	3113-6-3	MSA101_D19	-0.221666	0.660568	0.724856	controls
haloperidol	3121-2-1	MSA102_C19	-0.976206	0.290358	0.380762	controls
haloperidol	3234-2-4	MSA108_C19	-2.41503	6.7653e-09	3.86145e-08	controls
haloperidol	3440-5-A	MSA106_C20	0.284043	0.559607	0.640719	controls
haloperidol	3651-A-A	MSA103_C19	-3.16288	4.37361e-18	9.47616e-17	controls
haloperidol	449-2-12	MSA108_C20	0.253299	0.58187	0.659221	cases
haloperidol	4506-B-A	MSA107_C19	-3.55687	2.02509e-24	9.7992e-23	controls
haloperidol	553-3-1	MSA107_D20	-1.72952	0.00109799	0.00264624	controls
haloperidol	581-2-1	MSA105_D19	0.630158	0.466677	0.565177	cases
haloperidol	676-2-3	MSA104_C20	0.223555	0.608479	0.68104	cases
haloperidol	690-2-1	MSA103_D20	-2.01568	1.71026e-05	5.77378e-05	controls
haloperidol	9319-2-A	MSA107_C20	-3.02764	3.77525e-16	6.29931e-15	controls
haloperidol	BJ-2-A	MSA101_C19	1.55943	0.00572751	0.0119575	controls
HARMINE HYDROCHLORIDE	1792-1-E	MSA201_G06	-2.2352	3.09676e-07	1.399e-06	cases
HARMINE HYDROCHLORIDE	1835-1-5	MSA202_G06	1.15711	0.130592	0.194238	cases
HARMINE HYDROCHLORIDE	2011-3-12	MSA205_H06	0.513488	0.490429	0.58784	cases
HARMINE HYDROCHLORIDE	2038-1-A	MSA201_H05	-2.66333	1.54505e-11	1.28902e-10	cases
HARMINE HYDROCHLORIDE	2476-D1-2	MSA208_G06	-2.89198	2.49491e-14	3.3535e-13	cases
HARMINE HYDROCHLORIDE	2484-2-A	MSA206_H05	0.468074	0.497797	0.59346	cases
HARMINE HYDROCHLORIDE	2497-1-C	MSA203_G06	1.04645	0.212308	0.291765	cases
HARMINE HYDROCHLORIDE	2513-2-4	MSA208_H05	-2.13046	2.29622e-06	8.84023e-06	cases
HARMINE HYDROCHLORIDE	2607-3-1	MSA205_H05	-1.1319	0.163037	0.233791	controls
HARMINE HYDROCHLORIDE	2962-2-1	MSA203_H05	1.60016	0.00366674	0.00798034	cases
HARMINE HYDROCHLORIDE	3084-2-2	MSA208_H06	-3.52811	6.36576e-24	2.77229e-22	controls
HARMINE HYDROCHLORIDE	3113-6-3	MSA204_G06	1.81308	0.000236541	0.000645045	controls
HARMINE HYDROCHLORIDE	3121-2-1	MSA207_H06	-2.91125	1.39946e-14	1.92869e-13	controls
HARMINE HYDROCHLORIDE	3182-2-4	MSA206_G06	-1.14495	0.15349	0.222742	controls
HARMINE HYDROCHLORIDE	3234-2-4	MSA207_G06	-2.4015	9.17516e-09	5.17588e-08	controls
HARMINE HYDROCHLORIDE	3440-5-A	MSA202_H06	1.23001	0.0873252	0.137243	controls
HARMINE HYDROCHLORIDE	3651-A-A	MSA202_H05	0.887837	0.337517	0.431178	controls
HARMINE HYDROCHLORIDE	449-2-12	MSA206_H06	0.772492	0.4108	0.508266	cases
HARMINE HYDROCHLORIDE	4506-B-A	MSA204_H06	-0.310578	0.589491	0.665839	controls
HARMINE HYDROCHLORIDE	553-3-1	MSA205_G06	-0.355722	0.567903	0.647778	controls
HARMINE HYDROCHLORIDE	581-2-1	MSA207_H05	0.0410567	0.887899	0.910223	cases
HARMINE HYDROCHLORIDE	676-2-3	MSA203_H06	1.81126	0.000242852	0.000659364	cases
HARMINE HYDROCHLORIDE	690-2-1	MSA204_H05	-1.1334	0.161928	0.232661	controls
HARMINE HYDROCHLORIDE	BJ-2-A	MSA201_H06	-2.04614	1.02306e-05	3.5729e-05	controls
hydroquinine	1275-B-3	MSA101_D22	1.85228	0.000132343	0.000376701	cases
hydroquinine	1792-1-E	MSA105_D22	2.04151	5.72044e-06	2.07432e-05	cases
hydroquinine	1835-1-5	MSA103_C22	1.88944	7.46483e-05	0.000223125	cases
hydroquinine	2011-3-12	MSA102_C22	-1.61743	0.00406052	0.00871111	cases
hydroquinine	2038-1-A	MSA106_C21	1.15089	0.134734	0.199648	cases
hydroquinine	2476-D1-2	MSA103_D21	1.61035	0.00326704	0.00722598	cases
hydroquinine	2484-2-A	MSA101_C22	1.9216	4.46955e-05	0.00013854	cases
hydroquinine	2497-1-C	MSA107_D21	-0.0358904	0.957512	0.966928	cases
hydroquinine	2513-2-4	MSA105_C22	2.05604	4.39082e-06	1.61231e-05	cases
hydroquinine	2607-3-1	MSA104_C21	2.33959	1.28375e-08	7.16762e-08	controls
hydroquinine	3084-2-2	MSA105_C21	1.57971	0.00460149	0.00977536	controls
hydroquinine	3113-6-3	MSA101_D21	-1.69981	0.00158023	0.00370792	controls
hydroquinine	3121-2-1	MSA102_C21	2.38739	4.22919e-09	2.53044e-08	controls
hydroquinine	3234-2-4	MSA108_C21	-1.12176	0.170637	0.242613	controls
hydroquinine	3440-5-A	MSA106_C22	1.62206	0.00285549	0.00637399	controls
hydroquinine	3651-A-A	MSA103_C21	0.181228	0.655775	0.721369	controls
hydroquinine	449-2-12	MSA108_C22	4.04149	9.99669e-36	1.97889e-33	cases
hydroquinine	4506-B-A	MSA107_C21	1.25491	0.0749167	0.119773	controls
hydroquinine	553-3-1	MSA107_D22	-1.28054	0.0727374	0.116718	controls
hydroquinine	581-2-1	MSA105_D21	-1.6736	0.00215595	0.00493906	cases
hydroquinine	676-2-3	MSA104_C22	1.35869	0.0361465	0.0627413	cases
hydroquinine	690-2-1	MSA103_D22	1.98644	1.51248e-05	5.15807e-05	controls
hydroquinine	9319-2-A	MSA107_C22	1.20375	0.101743	0.157125	controls
hydroquinine	BJ-2-A	MSA101_C21	-1.8539	0.000208285	0.000572651	controls
ILOPERIDONE	1792-1-E	MSA201_M10	-1.60799	0.00449662	0.00958062	cases
ILOPERIDONE	1835-1-5	MSA202_M10	-3.57469	9.89457e-25	5.01056e-23	cases
ILOPERIDONE	2011-3-12	MSA205_N10	-1.05662	0.222505	0.304433	cases
ILOPERIDONE	2038-1-A	MSA201_N09	-2.19427	6.9083e-07	2.9438e-06	cases
ILOPERIDONE	2476-D1-2	MSA208_M10	-0.640339	0.498428	0.593753	cases
ILOPERIDONE	2484-2-A	MSA206_N09	1.50875	0.00963887	0.0190934	cases
ILOPERIDONE	2497-1-C	MSA203_M10	3.28332	4.10224e-21	1.22365e-19	cases
ILOPERIDONE	2513-2-4	MSA208_N09	0.236122	0.596596	0.671607	cases
ILOPERIDONE	2607-3-1	MSA205_N09	-1.98443	2.85615e-05	9.22741e-05	controls
ILOPERIDONE	2962-2-1	MSA203_N09	2.37487	5.67577e-09	3.29134e-08	cases
ILOPERIDONE	3084-2-2	MSA208_N10	-2.12881	2.36656e-06	9.05658e-06	controls
ILOPERIDONE	3113-6-3	MSA204_M10	2.41715	2.07901e-09	1.30088e-08	controls
ILOPERIDONE	3121-2-1	MSA207_N10	0.71617	0.437433	0.536323	controls
ILOPERIDONE	3182-2-4	MSA206_M10	0.217023	0.615039	0.687128	controls
ILOPERIDONE	3234-2-4	MSA207_M10	1.33195	0.0442345	0.0749868	controls
ILOPERIDONE	3440-5-A	MSA202_N10	-2.47885	1.54909e-09	9.83422e-09	controls
ILOPERIDONE	3651-A-A	MSA202_N09	-4.02379	2.87207e-33	3.9087e-31	controls
ILOPERIDONE	449-2-12	MSA206_N10	1.80429	0.000268562	0.000723306	cases
ILOPERIDONE	4506-B-A	MSA204_N10	2.18931	3.31857e-07	1.48284e-06	controls
ILOPERIDONE	553-3-1	MSA205_M10	-2.42484	5.41509e-09	3.16122e-08	controls
ILOPERIDONE	581-2-1	MSA207_N09	0.169628	0.670739	0.734121	cases
ILOPERIDONE	676-2-3	MSA203_N10	1.41291	0.0232714	0.0424401	cases
ILOPERIDONE	690-2-1	MSA204_N09	1.71059	0.00096493	0.00235026	controls
ILOPERIDONE	BJ-2-A	MSA201_N10	-3.49749	2.12477e-23	8.26194e-22	controls
IOFETAMINE HYDROCHLORIDE	1792-1-E	MSA201_K14	2.14804	7.60956e-07	3.22057e-06	cases
IOFETAMINE HYDROCHLORIDE	1835-1-5	MSA202_K14	2.45685	7.8878e-10	5.15786e-09	cases
IOFETAMINE HYDROCHLORIDE	2011-3-12	MSA205_L14	1.82967	0.000185541	0.000514999	cases
IOFETAMINE HYDROCHLORIDE	2038-1-A	MSA201_L13	-1.66405	0.00240861	0.00545759	cases
IOFETAMINE HYDROCHLORIDE	2476-D1-2	MSA208_K14	1.39479	0.0270858	0.0485426	cases
IOFETAMINE HYDROCHLORIDE	2484-2-A	MSA206_L13	-1.71052	0.00138793	0.00329038	cases
IOFETAMINE HYDROCHLORIDE	2497-1-C	MSA203_K14	-3.04042	2.50727e-16	4.26529e-15	cases
IOFETAMINE HYDROCHLORIDE	2513-2-4	MSA208_L13	-1.53092	0.00986966	0.019502	cases
IOFETAMINE HYDROCHLORIDE	2607-3-1	MSA205_L13	-1.82057	0.000332435	0.000883317	controls
IOFETAMINE HYDROCHLORIDE	2962-2-1	MSA203_L13	2.22503	1.58273e-07	7.48402e-07	cases
IOFETAMINE HYDROCHLORIDE	3084-2-2	MSA208_L14	-1.63842	0.00322177	0.00713672	controls
IOFETAMINE HYDROCHLORIDE	3113-6-3	MSA204_K14	1.81565	0.000227871	0.000622572	controls
IOFETAMINE HYDROCHLORIDE	3121-2-1	MSA207_L14	-2.00067	2.19166e-05	7.25278e-05	controls
IOFETAMINE HYDROCHLORIDE	3182-2-4	MSA206_K14	1.69154	0.00123106	0.00294574	controls
IOFETAMINE HYDROCHLORIDE	3234-2-4	MSA207_K14	-2.34475	3.19483e-08	1.67431e-07	controls
IOFETAMINE HYDROCHLORIDE	3440-5-A	MSA202_L14	0.846723	0.366288	0.463716	controls
IOFETAMINE HYDROCHLORIDE	3651-A-A	MSA202_L13	1.36334	0.034864	0.0606681	controls
IOFETAMINE HYDROCHLORIDE	449-2-12	MSA206_L14	-1.86819	0.000169638	0.000476627	cases
IOFETAMINE HYDROCHLORIDE	4506-B-A	MSA204_L14	-1.18608	0.125267	0.187987	controls
IOFETAMINE HYDROCHLORIDE	553-3-1	MSA205_K14	1.32456	0.0466915	0.0786316	controls
IOFETAMINE HYDROCHLORIDE	581-2-1	MSA207_L13	-1.70947	0.00140568	0.00333065	cases
IOFETAMINE HYDROCHLORIDE	676-2-3	MSA203_L14	-0.200607	0.684222	0.746814	cases
IOFETAMINE HYDROCHLORIDE	690-2-1	MSA204_L13	1.87262	9.70039e-05	0.000283335	controls
IOFETAMINE HYDROCHLORIDE	BJ-2-A	MSA201_L14	0.0427281	0.884617	0.90754	controls
isoniazid	1792-1-E	MSA105_L08	1.92763	4.05236e-05	0.000126238	cases
isoniazid	1835-1-5	MSA103_K08	0.819835	0.383597	0.481708	cases
isoniazid	2011-3-12	MSA102_K08	2.04265	5.60418e-06	2.03725e-05	cases
isoniazid	2038-1-A	MSA106_K07	-1.98873	2.66358e-05	8.64374e-05	cases
isoniazid	2476-D1-2	MSA103_L07	-0.91911	0.33772	0.431185	cases
isoniazid	2484-2-A	MSA101_K08	0.347434	0.527623	0.617285	cases
isoniazid	2497-1-C	MSA107_L07	1.88016	8.62995e-05	0.000254286	cases
isoniazid	2513-2-4	MSA105_K08	-1.36991	0.039218	0.0674544	cases
isoniazid	2607-3-1	MSA104_K07	-0.150958	0.751178	0.802006	controls
isoniazid	3084-2-2	MSA105_K07	2.32353	1.84894e-08	1.0103e-07	controls
isoniazid	3113-6-3	MSA101_L07	1.51453	0.00910035	0.018123	controls
isoniazid	3121-2-1	MSA102_K07	1.1392	0.142692	0.209233	controls
isoniazid	3234-2-4	MSA108_K07	0.106759	0.766365	0.814228	controls
isoniazid	3440-5-A	MSA106_K08	-1.85286	0.000211419	0.000580902	controls
isoniazid	3651-A-A	MSA103_K07	-0.0231384	0.983102	0.988094	controls
isoniazid	449-2-12	MSA108_K08	1.43247	0.0196514	0.0364488	cases
isoniazid	4506-B-A	MSA107_K07	1.80679	0.000259071	0.000700345	controls
isoniazid	553-3-1	MSA107_L08	1.31795	0.0489724	0.0822502	controls
isoniazid	581-2-1	MSA105_L07	1.42278	0.0213834	0.03926	cases
isoniazid	676-2-3	MSA104_K08	-2.2432	2.63906e-07	1.20347e-06	cases
isoniazid	690-2-1	MSA103_L08	1.15394	0.132694	0.19696	controls
isoniazid	9319-2-A	MSA107_K08	1.10429	0.167696	0.23929	controls
isoniazid	BJ-2-A	MSA101_K07	-0.0484174	0.932646	0.948103	controls
KANPAULLONE	1792-1-E	MSA201_G08	-3.02101	4.663e-16	7.69219e-15	cases
KANPAULLONE	1835-1-5	MSA202_G08	2.37116	6.19137e-09	3.56659e-08	cases
KANPAULLONE	2011-3-12	MSA205_H08	-0.681368	0.483932	0.582189	cases
KANPAULLONE	2038-1-A	MSA201_H07	1.61528	0.00308765	0.00685706	cases
KANPAULLONE	2476-D1-2	MSA208_G08	-2.81156	2.6205e-13	2.91129e-12	cases
KANPAULLONE	2484-2-A	MSA206_H07	-0.804954	0.420857	0.518922	cases
KANPAULLONE	2497-1-C	MSA203_G08	-2.19817	6.40671e-07	2.74618e-06	cases
KANPAULLONE	2513-2-4	MSA208_H07	-2.03937	1.14817e-05	3.9911e-05	cases
KANPAULLONE	2607-3-1	MSA205_H07	0.130479	0.727517	0.78366	controls
KANPAULLONE	2962-2-1	MSA203_H07	-2.34244	3.35736e-08	1.75526e-07	cases
KANPAULLONE	3084-2-2	MSA208_H08	-1.80213	0.000427556	0.00111032	controls
KANPAULLONE	3113-6-3	MSA204_G08	2.11951	1.3295e-06	5.37104e-06	controls
KANPAULLONE	3121-2-1	MSA207_H08	0.128378	0.730829	0.78645	controls
KANPAULLONE	3182-2-4	MSA206_G08	-1.53948	0.00908137	0.0181004	controls
KANPAULLONE	3234-2-4	MSA207_G08	-2.23997	2.8157e-07	1.282e-06	controls
KANPAULLONE	3440-5-A	MSA202_H08	1.53569	0.007344	0.0149874	controls
KANPAULLONE	3651-A-A	MSA202_H07	2.06489	3.73127e-06	1.38768e-05	controls
KANPAULLONE	449-2-12	MSA206_H08	-1.11465	0.176056	0.249092	cases
KANPAULLONE	4506-B-A	MSA204_H08	-1.36602	0.0403737	0.069264	controls
KANPAULLONE	553-3-1	MSA205_G08	-0.147651	0.756186	0.805472	controls
KANPAULLONE	581-2-1	MSA207_H07	-1.53816	0.00919926	0.0182851	cases
KANPAULLONE	676-2-3	MSA203_H08	2.22374	1.6262e-07	7.66461e-07	cases
KANPAULLONE	690-2-1	MSA204_H07	-0.995863	0.273698	0.361809	controls
KANPAULLONE	BJ-2-A	MSA201_H08	-1.92357	7.44023e-05	0.000222696	controls
LAMIVUDINE	1792-1-E	MSA201_E06	1.12249	0.154444	0.223853	cases
LAMIVUDINE	1835-1-5	MSA202_E06	2.71268	8.30329e-13	8.62341e-12	cases
LAMIVUDINE	2011-3-12	MSA205_F06	-1.23487	0.0959026	0.14911	cases
LAMIVUDINE	2038-1-A	MSA201_F05	-1.11054	0.179216	0.252339	cases
LAMIVUDINE	2476-D1-2	MSA208_E06	-2.71032	4.39969e-12	4.04233e-11	cases
LAMIVUDINE	2484-2-A	MSA206_F05	-1.21808	0.10548	0.162142	cases
LAMIVUDINE	2497-1-C	MSA203_E06	1.98753	1.48448e-05	5.06655e-05	cases
LAMIVUDINE	2513-2-4	MSA208_F05	-2.34849	2.94668e-08	1.55549e-07	cases
LAMIVUDINE	2607-3-1	MSA205_F05	-2.9703	2.29668e-15	3.55944e-14	controls
LAMIVUDINE	2962-2-1	MSA203_F05	1.12837	0.150259	0.218417	cases
LAMIVUDINE	3084-2-2	MSA208_F06	-3.5145	1.08942e-23	4.51848e-22	controls
LAMIVUDINE	3113-6-3	MSA204_E06	-1.89591	0.000112931	0.000326137	controls
LAMIVUDINE	3121-2-1	MSA207_F06	-1.13235	0.162707	0.233472	controls
LAMIVUDINE	3182-2-4	MSA206_E06	-1.46997	0.0173405	0.0325649	controls
LAMIVUDINE	3234-2-4	MSA207_E06	-2.73683	2.13418e-12	2.07927e-11	controls
LAMIVUDINE	3440-5-A	MSA202_F06	0.269032	0.569849	0.648858	controls
LAMIVUDINE	3651-A-A	MSA202_F05	-2.7903	4.80107e-13	5.11214e-12	controls
LAMIVUDINE	449-2-12	MSA206_F06	-1.28247	0.0718492	0.115505	cases
LAMIVUDINE	4506-B-A	MSA204_F06	-1.73279	0.00105411	0.00255178	controls
LAMIVUDINE	553-3-1	MSA205_E06	-2.59236	9.6692e-11	7.24774e-10	controls
LAMIVUDINE	581-2-1	MSA207_F05	-2.82034	2.03705e-13	2.30425e-12	cases
LAMIVUDINE	676-2-3	MSA203_F06	1.70732	0.00100644	0.0024459	cases
LAMIVUDINE	690-2-1	MSA204_F05	-1.13137	0.16343	0.234201	controls
lansoprazole	1275-B-3	MSA101_P18	3.39975	4.31387e-23	1.61956e-21	cases
lansoprazole	1792-1-E	MSA105_P18	-1.73534	0.00102087	0.00247958	cases
lansoprazole	1835-1-5	MSA103_O18	-1.44876	0.0208482	0.0384232	cases
lansoprazole	2011-3-12	MSA102_O18	-1.69335	0.00170747	0.00398074	cases
lansoprazole	2038-1-A	MSA106_O17	0.817703	0.384913	0.483083	cases
lansoprazole	2476-D1-2	MSA103_P17	1.86937	0.000101984	0.000296887	cases
lansoprazole	2484-2-A	MSA101_O18	-1.58916	0.00549056	0.0115014	cases
lansoprazole	2497-1-C	MSA107_P17	-1.16433	0.139822	0.205857	cases
lansoprazole	2513-2-4	MSA105_O18	1.81105	0.000243612	0.000661017	cases
lansoprazole	2607-3-1	MSA104_O17	1.72493	0.00080036	0.00197595	controls
lansoprazole	3084-2-2	MSA105_O17	-0.069463	0.891769	0.913156	controls
lansoprazole	3113-6-3	MSA101_P17	-0.952921	0.30993	0.401949	controls
lansoprazole	3121-2-1	MSA102_O17	1.76589	0.000461094	0.0011868	controls
lansoprazole	3234-2-4	MSA108_O17	1.24676	0.0788418	0.125404	controls
lansoprazole	3440-5-A	MSA106_O18	2.66482	3.24543e-12	3.05267e-11	controls
lansoprazole	3651-A-A	MSA103_O17	-2.02423	1.48251e-05	5.0638e-05	controls
lansoprazole	449-2-12	MSA108_O18	-1.31797	0.0568635	0.0934845	cases
lansoprazole	4506-B-A	MSA107_O17	2.28042	4.82348e-08	2.46842e-07	controls
lansoprazole	553-3-1	MSA107_P18	2.22405	1.61587e-07	7.62417e-07	controls
lansoprazole	581-2-1	MSA105_P17	-1.12413	0.168843	0.240515	cases
lansoprazole	676-2-3	MSA104_O18	0.080391	0.813001	0.850739	cases
lansoprazole	690-2-1	MSA103_P18	-0.864337	0.380117	0.477752	controls
lansoprazole	9319-2-A	MSA107_O18	0.852612	0.36233	0.459106	controls
lansoprazole	BJ-2-A	MSA101_O17	1.18487	0.112935	0.172331	controls
levothyroxine sodium	1275-B-3	MSA101_P16	-1.90186	0.000103327	0.000300593	cases
levothyroxine sodium	1792-1-E	MSA105_P16	-2.55636	2.38038e-10	1.67473e-09	cases
levothyroxine sodium	1835-1-5	MSA103_O16	1.44596	0.0174328	0.0327241	cases
levothyroxine sodium	2011-3-12	MSA102_O16	-1.31133	0.0594792	0.097417	cases
levothyroxine sodium	2038-1-A	MSA106_O15	-0.105251	0.825964	0.859954	cases
levothyroxine sodium	2476-D1-2	MSA103_P15	2.95649	4.49152e-16	7.43747e-15	cases
levothyroxine sodium	2484-2-A	MSA101_O16	0.126072	0.734494	0.788639	cases
levothyroxine sodium	2497-1-C	MSA107_P15	0.795974	0.397847	0.49664	cases
levothyroxine sodium	2513-2-4	MSA105_O16	1.44286	0.0179226	0.0335135	cases
levothyroxine sodium	2607-3-1	MSA104_O15	-0.0454383	0.938529	0.952528	controls
levothyroxine sodium	3084-2-2	MSA105_O15	-1.63581	0.00331709	0.0073107	controls
levothyroxine sodium	3113-6-3	MSA101_P15	2.01545	9.11742e-06	3.20471e-05	controls
levothyroxine sodium	3121-2-1	MSA102_O15	2.208	2.25852e-07	1.04083e-06	controls
levothyroxine sodium	3234-2-4	MSA108_O15	1.73384	0.000711455	0.00176949	controls
levothyroxine sodium	3440-5-A	MSA106_O16	2.15951	6.05832e-07	2.60454e-06	controls
levothyroxine sodium	3651-A-A	MSA103_O15	1.75446	0.000539206	0.00137244	controls
levothyroxine sodium	449-2-12	MSA108_O16	1.13484	0.14572	0.212778	cases
levothyroxine sodium	4506-B-A	MSA107_O15	2.143	8.40567e-07	3.5403e-06	controls
levothyroxine sodium	553-3-1	MSA107_P16	-1.84539	0.00023506	0.000641407	controls
levothyroxine sodium	581-2-1	MSA105_P15	-2.02569	1.4467e-05	4.96483e-05	cases
levothyroxine sodium	676-2-3	MSA104_O16	1.88585	7.89801e-05	0.000234624	cases
levothyroxine sodium	690-2-1	MSA103_P16	-2.66806	1.36391e-11	1.1556e-10	controls
levothyroxine sodium	9319-2-A	MSA107_O16	-0.16015	0.73761	0.790815	controls
levothyroxine sodium	BJ-2-A	MSA101_O15	-1.09646	0.190218	0.265634	controls
liothyronine	1275-B-3	MSA101_N10	1.05732	0.203697	0.281895	cases
liothyronine	1792-1-E	MSA105_N10	0.133761	0.722396	0.779493	cases
liothyronine	1835-1-5	MSA103_M10	1.81049	0.000245578	0.000665522	cases
liothyronine	2011-3-12	MSA102_M10	1.37541	0.0316974	0.0557296	cases
liothyronine	2038-1-A	MSA106_M09	0.0848293	0.804921	0.845701	cases
liothyronine	2476-D1-2	MSA103_N09	1.85614	0.000124821	0.000357395	cases
liothyronine	2484-2-A	MSA101_M10	1.12188	0.154878	0.224159	cases
liothyronine	2497-1-C	MSA107_N09	3.7888	2.11356e-30	2.00099e-28	cases
liothyronine	2513-2-4	MSA105_M10	2.24952	9.41645e-08	4.61809e-07	cases
liothyronine	2607-3-1	MSA104_M09	-1.17817	0.130459	0.194173	controls
liothyronine	3084-2-2	MSA105_M09	2.55468	6.49495e-11	4.97109e-10	controls
liothyronine	3113-6-3	MSA101_N09	1.94553	3.0196e-05	9.69076e-05	controls
liothyronine	3121-2-1	MSA102_M09	-2.22361	3.89613e-07	1.72611e-06	controls
liothyronine	3234-2-4	MSA108_M09	1.53967	0.00704852	0.0144521	controls
liothyronine	3440-5-A	MSA106_M10	-0.0216928	0.986016	0.990565	controls
liothyronine	3651-A-A	MSA103_M09	0.0976308	0.782125	0.827943	controls
liothyronine	449-2-12	MSA108_M10	-0.0602498	0.909503	0.928478	cases
liothyronine	4506-B-A	MSA107_M09	2.78305	1.04587e-13	1.24788e-12	controls
liothyronine	553-3-1	MSA107_N10	2.3026	2.95578e-08	1.55841e-07	controls
liothyronine	581-2-1	MSA105_N09	-1.15997	0.142842	0.209383	cases
liothyronine	676-2-3	MSA104_M10	-1.57119	0.00661251	0.0136481	cases
liothyronine	690-2-1	MSA103_N10	1.96571	2.15421e-05	7.14517e-05	controls
liothyronine	9319-2-A	MSA107_M10	1.95462	2.59542e-05	8.4348e-05	controls
liothyronine	BJ-2-A	MSA101_M09	-0.429882	0.545528	0.630109	controls
Loxapine	1275-B-3	MSA101_H04	-0.41572	0.548936	0.632367	cases
Loxapine	1792-1-E	MSA105_H04	1.15641	0.131056	0.194796	cases
Loxapine	2011-3-12	MSA102_G04	0.248684	0.585658	0.662761	cases
Loxapine	2038-1-A	MSA106_G03	-0.145395	0.759641	0.808464	cases
Loxapine	2476-D1-2	MSA103_H03	-1.62584	0.00370383	0.008049	cases
Loxapine	2484-2-A	MSA101_G04	1.16883	0.122971	0.185243	cases
Loxapine	2497-1-C	MSA107_H03	-0.106209	0.824281	0.859407	cases
Loxapine	2513-2-4	MSA105_G04	0.0846337	0.805275	0.845869	cases
Loxapine	2607-3-1	MSA104_G03	1.07762	0.187863	0.262944	controls
Loxapine	3084-2-2	MSA105_G03	-1.69881	0.00159929	0.00375063	controls
Loxapine	3113-6-3	MSA101_H03	0.99236	0.255899	0.340703	controls
Loxapine	3121-2-1	MSA102_G03	-0.17221	0.720605	0.778139	controls
Loxapine	3234-2-4	MSA108_G03	0.989984	0.257823	0.342531	controls
Loxapine	3440-5-A	MSA106_G04	2.22119	1.71569e-07	8.06895e-07	controls
Loxapine	3651-A-A	MSA103_G03	-1.08024	0.203173	0.281431	controls
Loxapine	449-2-12	MSA108_G04	1.66285	0.00175795	0.0040875	cases
Loxapine	4506-B-A	MSA107_G03	0.0698412	0.832542	0.865389	controls
Loxapine	553-3-1	MSA107_H04	-1.94573	5.28395e-05	0.000162741	controls
Loxapine	581-2-1	MSA105_H03	-1.54392	0.00869443	0.017387	cases
Loxapine	676-2-3	MSA104_G04	-2.25498	2.0824e-07	9.65799e-07	cases
Loxapine	690-2-1	MSA103_H04	-3.16435	4.16016e-18	9.05874e-17	controls
Loxapine	9319-2-A	MSA107_G04	-2.43596	4.2009e-09	2.51996e-08	controls
Loxapine	BJ-2-A	MSA101_G03	1.17669	0.117996	0.178613	controls
LY379268	1275-B-3	MSA101_F24	1.27297	0.0666936	0.107734	cases
LY379268	2962-2-1	MSA203_F23	-1.53117	0.00984574	0.0194635	cases
LY379268	3182-2-4	MSA206_E24	2.57995	3.32342e-11	2.63634e-10	controls
LY379268	9319-2-A	MSA107_E24	-0.198307	0.686976	0.749256	controls
lycorine	1275-B-3	MSA101_J22	3.06577	1.12612e-17	2.31332e-16	cases
lycorine	1835-1-5	MSA202_A10	1.68478	0.00134036	0.00318453	cases
lycorine	2962-2-1	MSA203_B09	3.11925	1.72745e-18	4.00162e-17	cases
lycorine	3182-2-4	MSA206_A10	1.09281	0.17628	0.249173	controls
lycorine	9319-2-A	MSA107_I22	2.74331	3.40353e-13	3.7056e-12	controls
MAFENIDE HYDROCHLORIDE	1792-1-E	MSA201_K02	-2.3799	1.48359e-08	8.23063e-08	cases
MAFENIDE HYDROCHLORIDE	1835-1-5	MSA202_K02	-1.45507	0.0197483	0.0365848	cases
MAFENIDE HYDROCHLORIDE	2011-3-12	MSA205_L02	1.94737	2.9289e-05	9.43444e-05	cases
MAFENIDE HYDROCHLORIDE	2038-1-A	MSA201_L01	-2.37681	1.58817e-08	8.75505e-08	cases
MAFENIDE HYDROCHLORIDE	2476-D1-2	MSA208_K02	-1.61059	0.00437257	0.00934374	cases
MAFENIDE HYDROCHLORIDE	2484-2-A	MSA206_L01	-1.13073	0.163904	0.234727	cases
MAFENIDE HYDROCHLORIDE	2497-1-C	MSA203_K02	2.47154	5.4762e-10	3.66342e-09	cases
MAFENIDE HYDROCHLORIDE	2513-2-4	MSA208_L01	-1.77167	0.000640996	0.0016071	cases
MAFENIDE HYDROCHLORIDE	2607-3-1	MSA205_L01	1.42605	0.0207853	0.0383397	controls
MAFENIDE HYDROCHLORIDE	2962-2-1	MSA203_L01	1.30108	0.0551663	0.0910724	cases
MAFENIDE HYDROCHLORIDE	3084-2-2	MSA208_L02	0.562076	0.482017	0.580205	controls
MAFENIDE HYDROCHLORIDE	3113-6-3	MSA204_K02	2.3838	4.60254e-09	2.73407e-08	controls
MAFENIDE HYDROCHLORIDE	3121-2-1	MSA207_L02	-1.78599	0.00053076	0.00135331	controls
MAFENIDE HYDROCHLORIDE	3182-2-4	MSA206_K02	-1.50062	0.0131443	0.0253401	controls
MAFENIDE HYDROCHLORIDE	3234-2-4	MSA207_K02	-1.31814	0.0567969	0.0934104	controls
MAFENIDE HYDROCHLORIDE	3440-5-A	MSA202_L02	1.20211	0.10269	0.158362	controls
MAFENIDE HYDROCHLORIDE	3651-A-A	MSA202_L01	-2.43719	4.0837e-09	2.4587e-08	controls
MAFENIDE HYDROCHLORIDE	449-2-12	MSA206_L02	-1.16168	0.141653	0.20792	cases
MAFENIDE HYDROCHLORIDE	4506-B-A	MSA204_L02	2.04051	5.82471e-06	2.10861e-05	controls
MAFENIDE HYDROCHLORIDE	553-3-1	MSA205_K02	-0.125355	0.791637	0.835169	controls
MAFENIDE HYDROCHLORIDE	581-2-1	MSA207_L01	-1.61859	0.00400943	0.0086185	cases
MAFENIDE HYDROCHLORIDE	676-2-3	MSA203_L02	2.85787	1.05769e-14	1.49553e-13	cases
MAFENIDE HYDROCHLORIDE	690-2-1	MSA204_L01	-1.91194	8.87966e-05	0.00026129	controls
MAFENIDE HYDROCHLORIDE	BJ-2-A	MSA201_L02	2.8614	9.47203e-15	1.35248e-13	controls
MDL100907	1275-B-3	MSA101_L24	-1.51246	0.0117702	0.0228836	cases
MDL100907	2962-2-1	MSA203_L23	-2.38239	1.40414e-08	7.79976e-08	cases
MDL100907	3182-2-4	MSA206_K24	2.78605	9.557e-14	1.14658e-12	controls
MDL100907	9319-2-A	MSA107_K24	-1.44899	0.0208062	0.0383619	controls
MDL 29951	1792-1-E	MSA201_E04	1.78561	0.000350298	0.00092626	cases
MDL 29951	1835-1-5	MSA202_E04	-2.99214	1.16154e-15	1.83945e-14	cases
MDL 29951	2011-3-12	MSA205_F04	-2.9414	5.59985e-15	8.35183e-14	cases
MDL 29951	2038-1-A	MSA201_F03	2.59102	2.46982e-11	1.99556e-10	cases
MDL 29951	2476-D1-2	MSA208_E04	-3.63264	9.32252e-26	5.41328e-24	cases
MDL 29951	2484-2-A	MSA206_F03	-1.29991	0.0641791	0.104213	cases
MDL 29951	2497-1-C	MSA203_E04	1.54276	0.006826	0.0140422	cases
MDL 29951	2513-2-4	MSA208_F03	-2.91055	1.42945e-14	1.9638e-13	cases
MDL 29951	2607-3-1	MSA205_F03	-2.84587	9.72616e-14	1.16367e-12	controls
MDL 29951	2962-2-1	MSA203_F03	-1.302	0.0632997	0.103016	cases
MDL 29951	3084-2-2	MSA208_F04	-1.23762	0.0943884	0.14686	controls
MDL 29951	3113-6-3	MSA204_E04	0.678268	0.451913	0.550791	controls
MDL 29951	3121-2-1	MSA207_F04	-2.37816	1.54176e-08	8.5316e-08	controls
MDL 29951	3182-2-4	MSA206_E04	-1.40011	0.0310905	0.0548175	controls
MDL 29951	3234-2-4	MSA207_E04	-2.99579	1.03576e-15	1.66447e-14	controls
MDL 29951	3440-5-A	MSA202_F04	-0.113487	0.811646	0.85051	controls
MDL 29951	3651-A-A	MSA202_F03	0.944625	0.294192	0.384977	controls
MDL 29951	449-2-12	MSA206_F04	-0.262217	0.622722	0.693417	cases
MDL 29951	4506-B-A	MSA204_F04	-1.73002	0.00109113	0.0026314	controls
MDL 29951	553-3-1	MSA205_E04	-3.03267	3.2142e-16	5.44662e-15	controls
MDL 29951	581-2-1	MSA207_F03	-2.87423	4.22816e-14	5.46399e-13	cases
MDL 29951	676-2-3	MSA203_F04	2.22935	1.44511e-07	6.89314e-07	cases
MDL 29951	690-2-1	MSA204_F03	-1.40543	0.0298062	0.0527882	controls
MDL 29951	BJ-2-A	MSA201_F04	-1.30499	0.0620548	0.101217	controls
mebendazole	1275-B-3	MSA101_J04	2.37081	6.24083e-09	3.59033e-08	cases
mebendazole	2962-2-1	MSA203_D15	-2.53018	4.52699e-10	3.04715e-09	cases
mebendazole	3182-2-4	MSA206_C16	-1.42291	0.0258819	0.0466538	controls
mebendazole	9319-2-A	MSA107_I04	-0.230624	0.651353	0.718142	controls
melatonin	1275-B-3	MSA101_H06	-2.13909	1.95877e-06	7.63694e-06	cases
melatonin	1792-1-E	MSA105_H06	1.96349	2.23627e-05	7.3724e-05	cases
melatonin	1835-1-5	MSA103_G06	-0.0356815	0.957929	0.966928	cases
melatonin	2011-3-12	MSA102_G06	0.159116	0.685044	0.747336	cases
melatonin	2038-1-A	MSA106_G05	-1.5891	0.00549387	0.0115028	cases
melatonin	2476-D1-2	MSA103_H05	1.50607	0.00989746	0.0195446	cases
melatonin	2484-2-A	MSA101_G06	1.11174	0.162214	0.232913	cases
melatonin	2497-1-C	MSA107_H05	-1.1506	0.149436	0.217439	cases
melatonin	2513-2-4	MSA105_G06	-0.0325235	0.964246	0.971777	cases
melatonin	2607-3-1	MSA104_G05	-0.825449	0.407502	0.50546	controls
melatonin	3084-2-2	MSA105_G05	2.86341	8.89424e-15	1.2826e-13	controls
melatonin	3113-6-3	MSA101_H05	1.63926	0.00233429	0.00530853	controls
melatonin	3121-2-1	MSA102_G05	-1.5495	0.00822785	0.0166044	controls
melatonin	3234-2-4	MSA108_G05	1.65546	0.00192293	0.00444027	controls
melatonin	3440-5-A	MSA106_G06	1.91571	4.91622e-05	0.000152061	controls
melatonin	3651-A-A	MSA103_G05	-0.493813	0.532573	0.621143	controls
melatonin	449-2-12	MSA108_G06	-1.23956	0.0933298	0.145265	cases
melatonin	4506-B-A	MSA107_G05	0.127886	0.731609	0.786929	controls
melatonin	553-3-1	MSA107_H06	-2.00115	2.17442e-05	7.20669e-05	controls
melatonin	581-2-1	MSA105_H05	-2.02835	1.38342e-05	4.75891e-05	cases
melatonin	676-2-3	MSA104_G06	-1.18363	0.126864	0.189836	cases
melatonin	690-2-1	MSA103_H06	-2.03028	1.33918e-05	4.61932e-05	controls
melatonin	9319-2-A	MSA107_G06	-1.71802	0.00126602	0.00302111	controls
melatonin	BJ-2-A	MSA101_G05	0.953004	0.28755	0.377535	controls
MEMANTINE HYDROCHLORIDE	1792-1-E	MSA201_G16	2.12595	1.17339e-06	4.8118e-06	cases
MEMANTINE HYDROCHLORIDE	1835-1-5	MSA202_G16	2.56769	4.60588e-11	3.58189e-10	cases
MEMANTINE HYDROCHLORIDE	2011-3-12	MSA205_H16	1.32794	0.0455537	0.0769835	cases
MEMANTINE HYDROCHLORIDE	2038-1-A	MSA201_H15	-3.55263	2.39884e-24	1.14802e-22	cases
MEMANTINE HYDROCHLORIDE	2476-D1-2	MSA208_G16	1.63865	0.00235141	0.00534189	cases
MEMANTINE HYDROCHLORIDE	2484-2-A	MSA206_H15	0.59356	0.475598	0.573747	cases
MEMANTINE HYDROCHLORIDE	2497-1-C	MSA203_G16	0.0779525	0.817477	0.854358	cases
MEMANTINE HYDROCHLORIDE	2513-2-4	MSA208_H15	0.289766	0.556	0.638045	cases
MEMANTINE HYDROCHLORIDE	2607-3-1	MSA205_H15	0.115055	0.752421	0.802545	controls
MEMANTINE HYDROCHLORIDE	2962-2-1	MSA203_H15	-3.86912	3.5531e-30	3.15791e-28	cases
MEMANTINE HYDROCHLORIDE	3084-2-2	MSA208_H16	-0.719699	0.467601	0.566139	controls
MEMANTINE HYDROCHLORIDE	3113-6-3	MSA204_G16	1.33748	0.0424607	0.0722428	controls
MEMANTINE HYDROCHLORIDE	3121-2-1	MSA207_H16	-1.43283	0.0238456	0.0433783	controls
MEMANTINE HYDROCHLORIDE	3182-2-4	MSA206_G16	0.179499	0.657949	0.723213	controls
MEMANTINE HYDROCHLORIDE	3234-2-4	MSA207_G16	1.07454	0.190244	0.265634	controls
MEMANTINE HYDROCHLORIDE	3440-5-A	MSA202_H16	-1.01325	0.258938	0.343803	controls
MEMANTINE HYDROCHLORIDE	3651-A-A	MSA202_H15	3.07944	7.00595e-18	1.47396e-16	controls
MEMANTINE HYDROCHLORIDE	449-2-12	MSA206_H16	0.938155	0.299286	0.39012	cases
MEMANTINE HYDROCHLORIDE	4506-B-A	MSA204_H16	-1.83506	0.000271822	0.000731634	controls
MEMANTINE HYDROCHLORIDE	553-3-1	MSA205_G16	1.33775	0.0423733	0.0721689	controls
MEMANTINE HYDROCHLORIDE	581-2-1	MSA207_H15	-1.2591	0.0830856	0.13134	cases
MEMANTINE HYDROCHLORIDE	676-2-3	MSA203_H16	-2.71237	4.16209e-12	3.84839e-11	cases
MEMANTINE HYDROCHLORIDE	690-2-1	MSA204_H15	1.20716	0.0997982	0.154614	controls
MEMANTINE HYDROCHLORIDE	BJ-2-A	MSA201_H16	-2.54707	2.99341e-10	2.04651e-09	controls
methylbenzethonium chloride	1275-B-3	MSA101_F22	-0.155155	0.744918	0.797668	cases
methylbenzethonium chloride	1792-1-E	MSA105_F22	1.70047	0.0010989	0.00264697	cases
methylbenzethonium chloride	1835-1-5	MSA103_E22	2.18939	3.31307e-07	1.48284e-06	cases
methylbenzethonium chloride	2011-3-12	MSA102_E22	0.917088	0.315624	0.407997	cases
methylbenzethonium chloride	2038-1-A	MSA106_E21	-0.785141	0.433007	0.531495	cases
methylbenzethonium chloride	2476-D1-2	MSA103_F21	2.08004	2.81579e-06	1.06819e-05	cases
methylbenzethonium chloride	2484-2-A	MSA101_E22	0.203408	0.629571	0.699276	cases
methylbenzethonium chloride	2497-1-C	MSA107_F21	-0.0294531	0.970402	0.976455	cases
methylbenzethonium chloride	2513-2-4	MSA105_E22	2.77609	1.28823e-13	1.51629e-12	cases
methylbenzethonium chloride	2607-3-1	MSA104_E21	1.7814	0.00037167	0.000976251	controls
methylbenzethonium chloride	3084-2-2	MSA105_E21	2.08193	2.71827e-06	1.03752e-05	controls
methylbenzethonium chloride	3113-6-3	MSA101_F21	-0.0358277	0.957637	0.966928	controls
methylbenzethonium chloride	3121-2-1	MSA102_E21	1.94047	3.28294e-05	0.000104283	controls
methylbenzethonium chloride	3234-2-4	MSA108_E21	1.00513	0.245555	0.330276	controls
methylbenzethonium chloride	3440-5-A	MSA106_E22	2.61261	1.3767e-11	1.16418e-10	controls
methylbenzethonium chloride	3651-A-A	MSA103_E21	-1.85446	0.000206648	0.000568617	controls
methylbenzethonium chloride	449-2-12	MSA108_E22	2.55131	7.09612e-11	5.40273e-10	cases
methylbenzethonium chloride	4506-B-A	MSA107_E21	2.09953	1.95011e-06	7.60999e-06	controls
methylbenzethonium chloride	553-3-1	MSA107_F22	-0.01298	1	1	controls
methylbenzethonium chloride	581-2-1	MSA105_F21	0.247107	0.586981	0.663975	cases
methylbenzethonium chloride	676-2-3	MSA104_E22	2.27756	5.13444e-08	2.6122e-07	cases
methylbenzethonium chloride	690-2-1	MSA103_F22	2.54279	8.86997e-11	6.67163e-10	controls
methylbenzethonium chloride	9319-2-A	MSA107_E22	1.90257	6.06641e-05	0.000184621	controls
methylbenzethonium chloride	BJ-2-A	MSA101_E21	-1.39528	0.0322924	0.0566614	controls
METHYLPARABEN	1792-1-E	MSA201_K08	-2.96029	3.13199e-15	4.80275e-14	cases
METHYLPARABEN	1835-1-5	MSA202_K08	1.64115	0.00228273	0.00520213	cases
METHYLPARABEN	2011-3-12	MSA205_L08	-1.47926	0.0159655	0.0301647	cases
METHYLPARABEN	2038-1-A	MSA201_L07	1.72966	0.000751997	0.00186288	cases
METHYLPARABEN	2476-D1-2	MSA208_K08	-2.12921	2.34934e-06	8.99857e-06	cases
METHYLPARABEN	2484-2-A	MSA206_L07	0.679285	0.451559	0.550543	cases
METHYLPARABEN	2497-1-C	MSA203_K08	0.0388521	0.89224	0.91334	cases
METHYLPARABEN	2513-2-4	MSA208_L07	-2.5662	1.86424e-10	1.33313e-09	cases
METHYLPARABEN	2607-3-1	MSA205_L07	0.192446	0.642127	0.710585	controls
METHYLPARABEN	2962-2-1	MSA203_L07	1.95535	2.56425e-05	8.34628e-05	cases
METHYLPARABEN	3084-2-2	MSA208_L08	-1.5088	0.0121813	0.0236406	controls
METHYLPARABEN	3113-6-3	MSA204_K08	2.50013	2.66379e-10	1.85613e-09	controls
METHYLPARABEN	3121-2-1	MSA207_L08	-0.268025	0.618086	0.689706	controls
METHYLPARABEN	3182-2-4	MSA206_K08	-2.85921	6.58204e-14	8.16661e-13	controls
METHYLPARABEN	3234-2-4	MSA207_K08	-1.26474	0.0802737	0.127449	controls
METHYLPARABEN	3440-5-A	MSA202_L08	-3.45595	1.06534e-22	3.83436e-21	controls
METHYLPARABEN	3651-A-A	MSA202_L07	-2.32036	5.38046e-08	2.73418e-07	controls
METHYLPARABEN	449-2-12	MSA206_L08	-1.96796	3.72092e-05	0.000116832	cases
METHYLPARABEN	4506-B-A	MSA204_L08	0.892925	0.333785	0.42761	controls
METHYLPARABEN	553-3-1	MSA205_K08	1.81077	0.000244576	0.000663218	controls
METHYLPARABEN	581-2-1	MSA207_L07	-1.62844	0.00359924	0.007857	cases
METHYLPARABEN	676-2-3	MSA203_L08	2.1973	2.81717e-07	1.282e-06	cases
METHYLPARABEN	690-2-1	MSA204_L07	-0.550353	0.521572	0.611755	controls
METHYLPARABEN	BJ-2-A	MSA201_L08	-1.22754	0.100015	0.154895	controls
MOCLOBEMIDE	1792-1-E	MSA201_O22	2.05755	4.2708e-06	1.57355e-05	cases
MOCLOBEMIDE	1835-1-5	MSA202_O22	-2.19976	6.21228e-07	2.6681e-06	cases
MOCLOBEMIDE	2011-3-12	MSA205_P22	2.8024	5.8319e-14	7.29825e-13	cases
MOCLOBEMIDE	2038-1-A	MSA201_P21	1.48953	0.0116265	0.0226143	cases
MOCLOBEMIDE	2476-D1-2	MSA208_O22	3.44963	5.7256e-24	2.54438e-22	cases
MOCLOBEMIDE	2484-2-A	MSA206_P21	1.57887	0.0046437	0.00985062	cases
MOCLOBEMIDE	2497-1-C	MSA203_O22	1.63722	0.00239136	0.00542132	cases
MOCLOBEMIDE	2513-2-4	MSA208_P21	3.40354	3.70476e-23	1.41528e-21	cases
MOCLOBEMIDE	2607-3-1	MSA205_P21	0.615525	0.470458	0.568957	controls
MOCLOBEMIDE	2962-2-1	MSA203_P21	-1.49857	0.0133959	0.0258023	cases
MOCLOBEMIDE	3084-2-2	MSA208_P22	2.61982	1.13058e-11	9.69225e-11	controls
MOCLOBEMIDE	3113-6-3	MSA204_O22	-2.03267	1.28624e-05	4.45277e-05	controls
MOCLOBEMIDE	3121-2-1	MSA207_P22	1.11096	0.162786	0.233509	controls
MOCLOBEMIDE	3182-2-4	MSA206_O22	0.374741	0.518297	0.60939	controls
MOCLOBEMIDE	3234-2-4	MSA207_O22	-0.0941202	0.845839	0.876637	controls
MOCLOBEMIDE	3440-5-A	MSA202_P22	-3.25728	1.64914e-19	4.17559e-18	controls
MOCLOBEMIDE	3651-A-A	MSA202_P21	-2.62527	4.17081e-11	3.25518e-10	controls
MOCLOBEMIDE	449-2-12	MSA206_P22	0.800999	0.394936	0.493528	cases
MOCLOBEMIDE	4506-B-A	MSA204_P22	2.64037	6.41956e-12	5.72893e-11	controls
MOCLOBEMIDE	553-3-1	MSA205_O22	0.182115	0.654666	0.720695	controls
MOCLOBEMIDE	581-2-1	MSA207_P21	-1.27697	0.0743958	0.119072	cases
MOCLOBEMIDE	676-2-3	MSA203_P22	1.13947	0.142506	0.209031	cases
MOCLOBEMIDE	690-2-1	MSA204_P21	1.74121	0.000644768	0.00161563	controls
MOCLOBEMIDE	BJ-2-A	MSA201_P22	1.4051	0.0248607	0.0450181	controls
moxonidine	1275-B-3	MSA101_D02	-0.923062	0.334523	0.428329	cases
moxonidine	1792-1-E	MSA105_D02	-2.63669	3.10347e-11	2.47086e-10	cases
moxonidine	1835-1-5	MSA103_C02	1.31291	0.0507667	0.084871	cases
moxonidine	2011-3-12	MSA102_C02	2.21477	1.96188e-07	9.13795e-07	cases
moxonidine	2038-1-A	MSA106_C01	1.13783	0.143641	0.210272	cases
moxonidine	2476-D1-2	MSA103_D01	-2.07481	6.2285e-06	2.24151e-05	cases
moxonidine	2484-2-A	MSA101_C02	1.18405	0.113437	0.172916	cases
moxonidine	2497-1-C	MSA107_D01	-0.911354	0.343948	0.438622	cases
moxonidine	2513-2-4	MSA105_C02	-1.99533	2.39229e-05	7.81579e-05	cases
moxonidine	2607-3-1	MSA104_C01	0.192077	0.642563	0.710605	controls
moxonidine	3084-2-2	MSA105_C01	-0.288441	0.603235	0.67726	controls
moxonidine	3121-2-1	MSA102_C01	1.10271	0.168865	0.240515	controls
moxonidine	3234-2-4	MSA108_C01	-0.768563	0.442581	0.541264	controls
moxonidine	3440-5-A	MSA106_C02	0.233396	0.599093	0.673477	controls
moxonidine	3651-A-A	MSA103_C01	-2.09334	4.49034e-06	1.64608e-05	controls
moxonidine	449-2-12	MSA108_C02	2.30571	2.75831e-08	1.46672e-07	cases
moxonidine	4506-B-A	MSA107_C01	0.0563988	0.858061	0.886363	controls
moxonidine	553-3-1	MSA107_D02	-2.00944	1.89673e-05	6.35895e-05	controls
moxonidine	581-2-1	MSA105_D01	1.49041	0.0115282	0.0224533	cases
moxonidine	676-2-3	MSA104_C02	1.326	0.0462055	0.0779639	cases
moxonidine	690-2-1	MSA103_D02	-2.27623	1.35082e-07	6.48604e-07	controls
moxonidine	9319-2-A	MSA107_C02	1.19125	0.10908	0.166974	controls
moxonidine	BJ-2-A	MSA101_C01	-1.62711	0.00365252	0.00795337	controls
Myeloperoxidase Inhibitor-I	1275-B-3	MSA101_L14	0.961437	0.280822	0.369839	cases
Myeloperoxidase Inhibitor-I	1792-1-E	MSA105_L14	1.8943	6.91523e-05	0.000208559	cases
Myeloperoxidase Inhibitor-I	1835-1-5	MSA103_K14	1.15057	0.134947	0.199827	cases
Myeloperoxidase Inhibitor-I	2011-3-12	MSA102_K14	0.211903	0.620367	0.691584	cases
Myeloperoxidase Inhibitor-I	2038-1-A	MSA106_K13	-1.5306	0.00990022	0.0195446	cases
Myeloperoxidase Inhibitor-I	2476-D1-2	MSA103_L13	1.12854	0.150141	0.218318	cases
Myeloperoxidase Inhibitor-I	2484-2-A	MSA101_K14	-2.26999	1.53498e-07	7.28195e-07	cases
Myeloperoxidase Inhibitor-I	2497-1-C	MSA107_L13	1.76637	0.000458051	0.00118036	cases
Myeloperoxidase Inhibitor-I	2513-2-4	MSA105_K14	1.6189	0.00296178	0.00658761	cases
Myeloperoxidase Inhibitor-I	2607-3-1	MSA104_K13	-1.02934	0.245327	0.330161	controls
Myeloperoxidase Inhibitor-I	3084-2-2	MSA105_K13	1.38922	0.0283529	0.0504606	controls
Myeloperoxidase Inhibitor-I	3113-6-3	MSA101_L13	-0.882198	0.36673	0.464006	controls
Myeloperoxidase Inhibitor-I	3121-2-1	MSA102_K13	-0.781339	0.435251	0.533948	controls
Myeloperoxidase Inhibitor-I	3234-2-4	MSA108_K13	0.376866	0.517657	0.608967	controls
Myeloperoxidase Inhibitor-I	3440-5-A	MSA106_K14	1.3407	0.0414513	0.07082	controls
Myeloperoxidase Inhibitor-I	3651-A-A	MSA103_K13	1.32468	0.0466515	0.0785948	controls
Myeloperoxidase Inhibitor-I	449-2-12	MSA108_K14	0.284549	0.559281	0.640628	cases
Myeloperoxidase Inhibitor-I	4506-B-A	MSA107_K13	1.4915	0.0114083	0.0222295	controls
Myeloperoxidase Inhibitor-I	553-3-1	MSA107_L14	1.86988	0.000101178	0.000294934	controls
Myeloperoxidase Inhibitor-I	581-2-1	MSA105_L13	-1.42363	0.0257306	0.0464195	cases
Myeloperoxidase Inhibitor-I	676-2-3	MSA104_K14	-1.68122	0.0019718	0.00454589	cases
Myeloperoxidase Inhibitor-I	690-2-1	MSA103_L14	1.23425	0.0851238	0.134365	controls
Myeloperoxidase Inhibitor-I	9319-2-A	MSA107_K14	0.458131	0.499492	0.594304	controls
Myeloperoxidase Inhibitor-I	BJ-2-A	MSA101_K13	-1.2493	0.0881294	0.138308	controls
N6-CYCLOPENTYLADENOSINE	1792-1-E	MSA201_K22	1.27625	0.06527	0.105787	cases
N6-CYCLOPENTYLADENOSINE	1835-1-5	MSA202_K22	1.42337	0.0212753	0.039111	cases
N6-CYCLOPENTYLADENOSINE	2011-3-12	MSA205_L22	1.41608	0.022651	0.041378	cases
N6-CYCLOPENTYLADENOSINE	2038-1-A	MSA201_L21	-0.96765	0.297578	0.388475	cases
N6-CYCLOPENTYLADENOSINE	2476-D1-2	MSA208_K22	2.0384	6.05167e-06	2.18171e-05	cases
N6-CYCLOPENTYLADENOSINE	2484-2-A	MSA206_L21	-1.6602	0.00251764	0.00568394	cases
N6-CYCLOPENTYLADENOSINE	2497-1-C	MSA203_K22	3.71025	7.72362e-29	6.00649e-27	cases
N6-CYCLOPENTYLADENOSINE	2513-2-4	MSA208_L21	1.52511	0.00818188	0.0165269	cases
N6-CYCLOPENTYLADENOSINE	2607-3-1	MSA205_L21	2.10053	1.91312e-06	7.49248e-06	controls
N6-CYCLOPENTYLADENOSINE	2962-2-1	MSA203_L21	-2.81549	2.34172e-13	2.6284e-12	cases
N6-CYCLOPENTYLADENOSINE	3084-2-2	MSA208_L22	0.426871	0.505343	0.599012	controls
N6-CYCLOPENTYLADENOSINE	3113-6-3	MSA204_K22	3.16668	3.15138e-19	7.71026e-18	controls
N6-CYCLOPENTYLADENOSINE	3121-2-1	MSA207_L22	1.81903	0.000216915	0.000594877	controls
N6-CYCLOPENTYLADENOSINE	3182-2-4	MSA206_K22	2.08114	2.7588e-06	1.04981e-05	controls
N6-CYCLOPENTYLADENOSINE	3234-2-4	MSA207_K22	1.94928	2.8372e-05	9.17297e-05	controls
N6-CYCLOPENTYLADENOSINE	3440-5-A	MSA202_L22	2.04437	5.43206e-06	1.97963e-05	controls
N6-CYCLOPENTYLADENOSINE	3651-A-A	MSA202_L21	-1.60553	0.0046166	0.00979791	controls
N6-CYCLOPENTYLADENOSINE	449-2-12	MSA206_L22	-0.0335324	0.962226	0.970022	cases
N6-CYCLOPENTYLADENOSINE	4506-B-A	MSA204_L22	1.28119	0.0631627	0.102831	controls
N6-CYCLOPENTYLADENOSINE	553-3-1	MSA205_K22	0.954519	0.286345	0.376292	controls
N6-CYCLOPENTYLADENOSINE	581-2-1	MSA207_L21	0.696203	0.445394	0.544398	cases
N6-CYCLOPENTYLADENOSINE	676-2-3	MSA203_L22	0.0373244	0.895254	0.915864	cases
N6-CYCLOPENTYLADENOSINE	690-2-1	MSA204_L21	1.85624	0.000124638	0.000357105	controls
N6-CYCLOPENTYLADENOSINE	BJ-2-A	MSA201_L22	-0.229166	0.652819	0.719389	controls
nadolol	1275-B-3	MSA101_N12	-0.934924	0.324839	0.418171	cases
nadolol	1792-1-E	MSA105_N12	1.3467	0.0396203	0.0680924	cases
nadolol	1835-1-5	MSA103_M12	-1.94156	5.63809e-05	0.000172793	cases
nadolol	2011-3-12	MSA102_M12	-1.75306	0.000815488	0.00200874	cases
nadolol	2038-1-A	MSA106_M11	-3.45234	1.22404e-22	4.36943e-21	cases
nadolol	2476-D1-2	MSA103_N11	1.10717	0.16557	0.236645	cases
nadolol	2484-2-A	MSA101_M12	-1.80038	0.000437768	0.00113144	cases
nadolol	2497-1-C	MSA107_N11	-1.66682	0.00233278	0.00530787	cases
nadolol	2513-2-4	MSA105_M12	1.9581	2.44841e-05	7.99311e-05	cases
nadolol	2607-3-1	MSA104_M11	-2.87054	4.71545e-14	6.02222e-13	controls
nadolol	3084-2-2	MSA105_M11	2.11773	1.37596e-06	5.53817e-06	controls
nadolol	3113-6-3	MSA101_N11	-0.759877	0.447378	0.546517	controls
nadolol	3121-2-1	MSA102_M11	-1.14179	0.155778	0.225386	controls
nadolol	3234-2-4	MSA108_M11	-0.0417029	0.945934	0.958925	controls
nadolol	3440-5-A	MSA106_M12	-1.92288	7.51981e-05	0.000224201	controls
nadolol	3651-A-A	MSA103_M11	1.64533	0.00217188	0.00497033	controls
nadolol	449-2-12	MSA108_M12	0.260262	0.576382	0.654475	cases
nadolol	4506-B-A	MSA107_M11	2.17722	4.24368e-07	1.87057e-06	controls
nadolol	553-3-1	MSA107_N12	1.67516	0.00151096	0.00355688	controls
nadolol	581-2-1	MSA105_N11	1.18884	0.11053	0.169075	cases
nadolol	676-2-3	MSA104_M12	-0.698219	0.477099	0.575399	cases
nadolol	690-2-1	MSA103_N12	1.00113	0.248793	0.334	controls
nadolol	9319-2-A	MSA107_M12	-1.6327	0.00343373	0.00752965	controls
nadolol	BJ-2-A	MSA101_M11	-1.90856	9.34395e-05	0.000274211	controls
NALOXONE HYDROCHLORIDE	1792-1-E	MSA201_E22	3.24267	1.91023e-20	5.29876e-19	cases
NALOXONE HYDROCHLORIDE	1835-1-5	MSA202_E22	-2.59227	9.69146e-11	7.25194e-10	cases
NALOXONE HYDROCHLORIDE	2011-3-12	MSA205_F22	0.0453313	0.879519	0.903373	cases
NALOXONE HYDROCHLORIDE	2038-1-A	MSA201_F21	3.10547	2.81363e-18	6.25171e-17	cases
NALOXONE HYDROCHLORIDE	2476-D1-2	MSA208_E22	-0.12971	0.784489	0.829838	cases
NALOXONE HYDROCHLORIDE	2484-2-A	MSA206_F21	0.990465	0.257433	0.342327	cases
NALOXONE HYDROCHLORIDE	2497-1-C	MSA203_E22	-1.40368	0.0302239	0.0534251	cases
NALOXONE HYDROCHLORIDE	2513-2-4	MSA208_F21	1.6655	0.00170191	0.00396991	cases
NALOXONE HYDROCHLORIDE	2607-3-1	MSA205_F21	-2.05947	8.13476e-06	2.87323e-05	controls
NALOXONE HYDROCHLORIDE	2962-2-1	MSA203_F21	-2.11803	2.88089e-06	1.09003e-05	cases
NALOXONE HYDROCHLORIDE	3084-2-2	MSA208_F22	-0.344609	0.572512	0.651159	controls
NALOXONE HYDROCHLORIDE	3113-6-3	MSA204_E22	1.22822	0.0882651	0.138321	controls
NALOXONE HYDROCHLORIDE	3121-2-1	MSA207_F22	1.16082	0.128154	0.191265	controls
NALOXONE HYDROCHLORIDE	3182-2-4	MSA206_E22	1.27505	0.0657852	0.106504	controls
NALOXONE HYDROCHLORIDE	3234-2-4	MSA207_E22	0.970155	0.273828	0.361809	controls
NALOXONE HYDROCHLORIDE	3440-5-A	MSA202_F22	-0.00698918	1	1	controls
NALOXONE HYDROCHLORIDE	3651-A-A	MSA202_F21	1.81578	0.000227445	0.000621796	controls
NALOXONE HYDROCHLORIDE	449-2-12	MSA206_F22	1.19551	0.106548	0.163481	cases
NALOXONE HYDROCHLORIDE	4506-B-A	MSA204_F22	-1.56532	0.00702027	0.014401	controls
NALOXONE HYDROCHLORIDE	553-3-1	MSA205_E22	-2.16803	1.1405e-06	4.69016e-06	controls
NALOXONE HYDROCHLORIDE	581-2-1	MSA207_F21	1.89956	6.36374e-05	0.000192995	cases
NALOXONE HYDROCHLORIDE	676-2-3	MSA203_F22	2.9435	6.86999e-16	1.12477e-14	cases
NALOXONE HYDROCHLORIDE	690-2-1	MSA204_F21	-1.41493	0.0276183	0.0493751	controls
NALOXONE HYDROCHLORIDE	BJ-2-A	MSA201_F22	2.38617	4.35224e-09	2.6e-08	controls
NALTREXONE HYDROCHLORIDE	1792-1-E	MSA201_A18	2.82252	3.15816e-14	4.1427e-13	cases
NALTREXONE HYDROCHLORIDE	1835-1-5	MSA202_A18	-0.122733	0.795993	0.839358	cases
NALTREXONE HYDROCHLORIDE	2011-3-12	MSA205_B18	2.59062	2.4966e-11	2.01346e-10	cases
NALTREXONE HYDROCHLORIDE	2038-1-A	MSA201_B17	2.84632	1.51566e-14	2.0757e-13	cases
NALTREXONE HYDROCHLORIDE	2476-D1-2	MSA208_A18	2.26511	6.73131e-08	3.37729e-07	cases
NALTREXONE HYDROCHLORIDE	2484-2-A	MSA206_B17	1.27636	0.0652203	0.105746	cases
NALTREXONE HYDROCHLORIDE	2497-1-C	MSA203_A18	-1.52302	0.0106477	0.0209159	cases
NALTREXONE HYDROCHLORIDE	2513-2-4	MSA208_B17	0.346503	0.527981	0.617443	cases
NALTREXONE HYDROCHLORIDE	2607-3-1	MSA205_B17	-0.24049	0.641775	0.710455	controls
NALTREXONE HYDROCHLORIDE	2962-2-1	MSA203_B17	-0.935981	0.32397	0.417176	cases
NALTREXONE HYDROCHLORIDE	3084-2-2	MSA208_B18	0.379145	0.516984	0.608643	controls
NALTREXONE HYDROCHLORIDE	3113-6-3	MSA204_A18	-0.105278	0.825916	0.859954	controls
NALTREXONE HYDROCHLORIDE	3121-2-1	MSA207_B18	1.37434	0.0319682	0.0561377	controls
NALTREXONE HYDROCHLORIDE	3182-2-4	MSA206_A18	-2.02442	1.47783e-05	5.05176e-05	controls
NALTREXONE HYDROCHLORIDE	3234-2-4	MSA207_A18	0.138523	0.71508	0.773708	controls
NALTREXONE HYDROCHLORIDE	3440-5-A	MSA202_B18	2.40539	2.75758e-09	1.70103e-08	controls
NALTREXONE HYDROCHLORIDE	3651-A-A	MSA202_B17	-1.06279	0.217415	0.298124	controls
NALTREXONE HYDROCHLORIDE	449-2-12	MSA206_B18	1.22835	0.0881989	0.138321	cases
NALTREXONE HYDROCHLORIDE	4506-B-A	MSA204_B18	0.137012	0.717387	0.775049	controls
NALTREXONE HYDROCHLORIDE	553-3-1	MSA205_A18	0.227098	0.605032	0.678402	controls
NALTREXONE HYDROCHLORIDE	581-2-1	MSA207_B17	0.775268	0.409325	0.50722	cases
NALTREXONE HYDROCHLORIDE	676-2-3	MSA203_B18	2.29092	3.82905e-08	1.98754e-07	cases
NALTREXONE HYDROCHLORIDE	690-2-1	MSA204_B17	0.998789	0.250692	0.336031	controls
NALTREXONE HYDROCHLORIDE	BJ-2-A	MSA201_B18	-1.92374	7.42152e-05	0.000222594	controls
naringenin	1275-B-3	MSA101_B18	-0.796746	0.425982	0.523907	cases
naringenin	1792-1-E	MSA105_B18	-0.772562	0.440322	0.538955	cases
naringenin	1835-1-5	MSA103_A18	-1.82332	0.000320037	0.000852454	cases
naringenin	2011-3-12	MSA102_A18	-2.09755	4.16561e-06	1.54e-05	cases
naringenin	2038-1-A	MSA106_A17	0.956533	0.284739	0.374295	cases
naringenin	2476-D1-2	MSA103_B17	3.06134	1.31285e-17	2.63477e-16	cases
naringenin	2484-2-A	MSA101_A18	1.33912	0.0419428	0.0715756	cases
naringenin	2497-1-C	MSA107_B17	-2.22444	3.83275e-07	1.69976e-06	cases
naringenin	2513-2-4	MSA105_A18	-0.805447	0.420545	0.518684	cases
naringenin	2607-3-1	MSA104_A17	-1.44952	0.0207127	0.0382219	controls
naringenin	3084-2-2	MSA105_A17	1.11167	0.162264	0.232913	controls
naringenin	3113-6-3	MSA101_B17	-1.03858	0.237553	0.321887	controls
naringenin	3121-2-1	MSA102_A17	-1.08165	0.20204	0.28004	controls
naringenin	3234-2-4	MSA108_A17	1.16915	0.122769	0.185003	controls
naringenin	3440-5-A	MSA106_A18	1.88126	8.48347e-05	0.000250308	controls
naringenin	3651-A-A	MSA103_A17	-0.10652	0.823734	0.859249	controls
naringenin	449-2-12	MSA108_A18	1.8435	0.000151044	0.000426043	cases
naringenin	4506-B-A	MSA107_A17	2.38775	4.19252e-09	2.5184e-08	controls
naringenin	553-3-1	MSA107_B18	-1.3593	0.0424302	0.0722375	controls
naringenin	581-2-1	MSA105_B17	0.850267	0.363913	0.460978	cases
naringenin	676-2-3	MSA104_A18	-1.35232	0.0446525	0.0756071	cases
naringenin	690-2-1	MSA103_B18	1.31393	0.0503986	0.084288	controls
naringenin	9319-2-A	MSA107_A18	-4.51304	4.1856e-44	3.03804e-41	controls
naringenin	BJ-2-A	MSA101_A17	3.27136	6.46843e-21	1.8906e-19	controls
nefopam	1275-B-3	MSA101_F04	0.0966036	0.783925	0.829445	cases
nefopam	2962-2-1	MSA203_J05	0.415076	0.507848	0.601327	cases
nefopam	3182-2-4	MSA206_I06	-1.89132	0.000120894	0.000347064	controls
nefopam	9319-2-A	MSA107_E04	1.18592	0.112295	0.171474	controls
niclosamide	2962-2-1	MSA203_J17	-2.57784	1.39381e-10	1.02153e-09	cases
niclosamide	3182-2-4	MSA206_I18	1.52163	0.00847482	0.0170396	controls
niclosamide	9319-2-A	MSA107_M04	0.268972	0.569892	0.648858	controls
niflumic acid	1275-B-3	MSA101_P10	3.09077	4.716e-18	1.01173e-16	cases
niflumic acid	1792-1-E	MSA105_P10	-1.25351	0.0859396	0.135457	cases
niflumic acid	1835-1-5	MSA103_O10	2.33081	1.56802e-08	8.6549e-08	cases
niflumic acid	2011-3-12	MSA102_O10	1.95458	2.59726e-05	8.4348e-05	cases
niflumic acid	2038-1-A	MSA106_O09	-1.82904	0.000295629	0.000790827	cases
niflumic acid	2476-D1-2	MSA103_P09	1.4783	0.0129397	0.0250122	cases
niflumic acid	2484-2-A	MSA101_O10	-0.867081	0.378091	0.476167	cases
niflumic acid	2497-1-C	MSA107_P09	1.38149	0.0301885	0.0534	cases
niflumic acid	2513-2-4	MSA105_O10	-2.06605	7.25772e-06	2.585e-05	cases
niflumic acid	2607-3-1	MSA104_O09	1.4089	0.024076	0.0437244	controls
niflumic acid	3084-2-2	MSA105_O09	1.7979	0.0002943	0.000787756	controls
niflumic acid	3113-6-3	MSA101_P09	-0.0430654	0.94323	0.956629	controls
niflumic acid	3121-2-1	MSA102_O09	0.0184433	0.932898	0.948138	controls
niflumic acid	3234-2-4	MSA108_O09	1.20059	0.103571	0.159551	controls
niflumic acid	3440-5-A	MSA106_O10	-2.56246	2.04592e-10	1.45826e-09	controls
niflumic acid	3651-A-A	MSA103_O09	-0.0477949	0.933874	0.948643	controls
niflumic acid	449-2-12	MSA108_O10	-1.51636	0.0113445	0.022125	cases
niflumic acid	4506-B-A	MSA107_O09	1.6031	0.00354724	0.00775513	controls
niflumic acid	553-3-1	MSA107_P10	1.56347	0.00548602	0.0114974	controls
niflumic acid	581-2-1	MSA105_P09	-0.685666	0.48224	0.580313	cases
niflumic acid	676-2-3	MSA104_O10	1.14234	0.140535	0.206697	cases
niflumic acid	690-2-1	MSA103_P10	-2.17441	1.01047e-06	4.20306e-06	controls
niflumic acid	9319-2-A	MSA107_O10	2.02011	8.39454e-06	2.96258e-05	controls
niflumic acid	BJ-2-A	MSA101_O09	0.772135	0.410989	0.508337	controls
Nimodipine	1275-B-3	MSA101_P24	3.04171	2.57806e-17	4.92432e-16	cases
Nimodipine	2962-2-1	MSA203_P23	1.52006	0.00861001	0.0172557	cases
Nimodipine	3182-2-4	MSA206_O24	3.0319	3.60368e-17	6.82349e-16	controls
Nimodipine	9319-2-A	MSA107_O24	-0.0353538	0.958584	0.967246	controls
NOGESTREL	1792-1-E	MSA201_E16	2.22761	1.4993e-07	7.13603e-07	cases
NOGESTREL	1835-1-5	MSA202_E16	2.69178	1.51286e-12	1.5008e-11	cases
NOGESTREL	2011-3-12	MSA205_F16	1.41152	0.0235479	0.0429084	cases
NOGESTREL	2038-1-A	MSA201_F15	3.1061	2.75107e-18	6.14405e-17	cases
NOGESTREL	2476-D1-2	MSA208_E16	2.51478	1.83199e-10	1.31655e-09	cases
NOGESTREL	2484-2-A	MSA206_F15	-1.25372	0.0858276	0.135378	cases
NOGESTREL	2497-1-C	MSA203_E16	-2.30289	7.77291e-08	3.87311e-07	cases
NOGESTREL	2513-2-4	MSA208_F15	-1.58221	0.00590301	0.0122885	cases
NOGESTREL	2607-3-1	MSA205_F15	0.088809	0.797752	0.840805	controls
NOGESTREL	2962-2-1	MSA203_F15	0.057053	0.856804	0.885473	cases
NOGESTREL	3084-2-2	MSA208_F16	1.40769	0.0243234	0.0441368	controls
NOGESTREL	3113-6-3	MSA204_E16	1.81639	0.000225441	0.000616707	controls
NOGESTREL	3121-2-1	MSA207_F16	-0.0370695	0.955158	0.966027	controls
NOGESTREL	3182-2-4	MSA206_E16	1.86387	0.000110954	0.00032128	controls
NOGESTREL	3234-2-4	MSA207_E16	1.6404	0.00230311	0.00524583	controls
NOGESTREL	3440-5-A	MSA202_F16	3.06157	1.30254e-17	2.63477e-16	controls
NOGESTREL	3651-A-A	MSA202_F15	2.43	1.52369e-09	9.68712e-09	controls
NOGESTREL	449-2-12	MSA206_F16	0.472664	0.497033	0.593198	cases
NOGESTREL	4506-B-A	MSA204_F16	2.52461	1.42262e-10	1.03778e-09	controls
NOGESTREL	553-3-1	MSA205_E16	-0.878843	0.36928	0.466419	controls
NOGESTREL	581-2-1	MSA207_F15	-1.25725	0.0840227	0.132724	cases
NOGESTREL	676-2-3	MSA203_F16	-0.484854	0.534264	0.621951	cases
NOGESTREL	690-2-1	MSA204_F15	-1.23355	0.096637	0.150198	controls
NOGESTREL	BJ-2-A	MSA201_F16	0.375262	0.518139	0.609369	controls
nordihydroguaiaretic acid	1275-B-3	MSA101_F10	-2.35071	2.80894e-08	1.49001e-07	cases
nordihydroguaiaretic acid	1792-1-E	MSA105_F10	1.18782	0.111146	0.169838	cases
nordihydroguaiaretic acid	1835-1-5	MSA103_E10	2.42588	1.68391e-09	1.0659e-08	cases
nordihydroguaiaretic acid	2011-3-12	MSA102_E10	1.96363	2.2312e-05	7.36128e-05	cases
nordihydroguaiaretic acid	2038-1-A	MSA106_E09	1.20659	0.10012	0.154948	cases
nordihydroguaiaretic acid	2476-D1-2	MSA103_F09	-1.38174	0.0358592	0.0622924	cases
nordihydroguaiaretic acid	2484-2-A	MSA101_E10	-2.35853	2.37005e-08	1.27427e-07	cases
nordihydroguaiaretic acid	2497-1-C	MSA107_F09	1.88127	8.48196e-05	0.000250308	cases
nordihydroguaiaretic acid	2513-2-4	MSA105_E10	2.3379	1.3342e-08	7.43026e-08	cases
nordihydroguaiaretic acid	2607-3-1	MSA104_E09	1.80021	0.000284717	0.000763511	controls
nordihydroguaiaretic acid	3084-2-2	MSA105_E09	1.52252	0.00839928	0.0168956	controls
nordihydroguaiaretic acid	3113-6-3	MSA101_F09	-0.17846	0.712154	0.770925	controls
nordihydroguaiaretic acid	3121-2-1	MSA102_E09	-1.50289	0.0128713	0.024891	controls
nordihydroguaiaretic acid	3234-2-4	MSA108_E09	1.1986	0.104732	0.161055	controls
nordihydroguaiaretic acid	3440-5-A	MSA106_E10	2.02732	7.38313e-06	2.62264e-05	controls
nordihydroguaiaretic acid	3651-A-A	MSA103_E09	-0.174764	0.717121	0.775049	controls
nordihydroguaiaretic acid	449-2-12	MSA108_E10	0.50024	0.492565	0.589643	cases
nordihydroguaiaretic acid	4506-B-A	MSA107_E09	1.80085	0.000282128	0.000757036	controls
nordihydroguaiaretic acid	553-3-1	MSA107_F10	1.90475	5.85973e-05	0.000178956	controls
nordihydroguaiaretic acid	581-2-1	MSA105_F09	2.25779	7.88393e-08	3.91947e-07	cases
nordihydroguaiaretic acid	676-2-3	MSA104_E10	0.912738	0.318944	0.412044	cases
nordihydroguaiaretic acid	690-2-1	MSA103_F10	1.58095	0.00453945	0.0096577	controls
nordihydroguaiaretic acid	9319-2-A	MSA107_E10	2.58136	3.2004e-11	2.54338e-10	controls
nordihydroguaiaretic acid	BJ-2-A	MSA101_E09	-1.17969	0.129456	0.192877	controls
norethindrone	1792-1-E	MSA201_K12	-2.09593	4.2883e-06	1.57866e-05	cases
norethindrone	1835-1-5	MSA202_K12	0.0177084	0.934375	0.948643	cases
norethindrone	2011-3-12	MSA205_L12	1.55008	0.00632325	0.0130821	cases
norethindrone	2038-1-A	MSA201_L11	-3.30834	2.64613e-20	7.24773e-19	cases
norethindrone	2476-D1-2	MSA208_K12	-1.42977	0.0244585	0.044358	cases
norethindrone	2484-2-A	MSA206_L11	-0.0197319	0.989971	0.993704	cases
norethindrone	2497-1-C	MSA203_K12	-1.89836	0.000108872	0.000316091	cases
norethindrone	2513-2-4	MSA208_L11	-2.40932	7.69663e-09	4.37012e-08	cases
norethindrone	2607-3-1	MSA205_L11	-2.12938	2.3421e-06	8.97873e-06	controls
norethindrone	2962-2-1	MSA203_L11	-0.292936	0.600254	0.674528	cases
norethindrone	3084-2-2	MSA208_L12	-2.71125	4.29044e-12	3.95866e-11	controls
norethindrone	3113-6-3	MSA204_K12	0.144238	0.706481	0.765927	controls
norethindrone	3121-2-1	MSA207_L12	-2.35086	2.79934e-08	1.48672e-07	controls
norethindrone	3182-2-4	MSA206_K12	-1.42972	0.024469	0.044358	controls
norethindrone	3234-2-4	MSA207_K12	-1.68796	0.00182082	0.00421858	controls
norethindrone	3440-5-A	MSA202_L12	-1.99683	2.33418e-05	7.66039e-05	controls
norethindrone	3651-A-A	MSA202_L11	-2.99059	1.21923e-15	1.91688e-14	controls
norethindrone	449-2-12	MSA206_L12	-1.07005	0.211458	0.290871	cases
norethindrone	4506-B-A	MSA204_L12	-2.69496	6.65865e-12	5.91804e-11	controls
norethindrone	553-3-1	MSA205_K12	-1.28166	0.0722215	0.116018	controls
norethindrone	581-2-1	MSA207_L11	-0.31048	0.589546	0.665839	cases
norethindrone	676-2-3	MSA203_L12	1.74486	0.000613968	0.00154467	cases
norethindrone	690-2-1	MSA204_L11	-2.16148	1.29037e-06	5.22751e-06	controls
norethindrone	BJ-2-A	MSA201_L12	-1.86799	0.00017012	0.000477399	controls
NORFLOXACIN	1792-1-E	MSA201_A04	-1.02089	0.252469	0.337893	cases
NORFLOXACIN	1835-1-5	MSA202_A04	-1.24362	0.0911381	0.142159	cases
NORFLOXACIN	2011-3-12	MSA205_B04	0.680391	0.451172	0.550225	cases
NORFLOXACIN	2038-1-A	MSA201_B03	1.55243	0.0061683	0.0127676	cases
NORFLOXACIN	2476-D1-2	MSA208_A04	-0.180533	0.709406	0.768332	cases
NORFLOXACIN	2484-2-A	MSA206_B03	1.13401	0.146297	0.213442	cases
NORFLOXACIN	2497-1-C	MSA203_A04	0.783787	0.404704	0.502849	cases
NORFLOXACIN	2513-2-4	MSA208_B03	-1.89702	0.000111084	0.000321441	cases
NORFLOXACIN	2607-3-1	MSA205_B03	-2.88333	3.22828e-14	4.21491e-13	controls
NORFLOXACIN	2962-2-1	MSA203_B03	-0.192646	0.6939	0.755483	cases
NORFLOXACIN	3084-2-2	MSA208_B04	1.13075	0.148581	0.216339	controls
NORFLOXACIN	3113-6-3	MSA204_A04	1.0246	0.229819	0.312964	controls
NORFLOXACIN	3121-2-1	MSA207_B04	0.491376	0.493988	0.590697	controls
NORFLOXACIN	3182-2-4	MSA206_A04	1.09804	0.172347	0.244725	controls
NORFLOXACIN	3234-2-4	MSA207_A04	1.862	0.000114177	0.00032908	controls
NORFLOXACIN	3440-5-A	MSA202_B04	-1.11827	0.173289	0.245902	controls
NORFLOXACIN	3651-A-A	MSA202_B03	1.52272	0.00838254	0.0168853	controls
NORFLOXACIN	449-2-12	MSA206_B04	0.341003	0.530154	0.618987	cases
NORFLOXACIN	4506-B-A	MSA204_B04	-1.07283	0.20919	0.288664	controls
NORFLOXACIN	553-3-1	MSA205_A04	-0.151565	0.750266	0.801425	controls
NORFLOXACIN	581-2-1	MSA207_B03	-1.48586	0.0150437	0.0286093	cases
NORFLOXACIN	676-2-3	MSA203_B04	2.16881	5.02899e-07	2.19232e-06	cases
NORFLOXACIN	690-2-1	MSA204_B03	1.52527	0.00816882	0.0165082	controls
NORFLOXACIN	BJ-2-A	MSA201_B04	0.129603	0.728895	0.784562	controls
PERCEPTIN	1792-1-E	MSA201_C02	0.459951	0.499177	0.594304	cases
PERCEPTIN	1835-1-5	MSA202_C02	1.65379	0.00196213	0.00452599	cases
PERCEPTIN	2011-3-12	MSA205_D02	-2.36681	1.97817e-08	1.07687e-07	cases
PERCEPTIN	2038-1-A	MSA201_D01	0.947393	0.292003	0.382803	cases
PERCEPTIN	2476-D1-2	MSA208_C02	-1.67266	0.0021799	0.00498606	cases
PERCEPTIN	2484-2-A	MSA206_D01	-1.80952	0.000386736	0.0010146	cases
PERCEPTIN	2497-1-C	MSA203_C02	2.21749	1.85383e-07	8.69984e-07	cases
PERCEPTIN	2513-2-4	MSA208_D01	-2.56155	2.09265e-10	1.48913e-09	cases
PERCEPTIN	2607-3-1	MSA205_D01	-2.42717	5.13545e-09	3.01414e-08	controls
PERCEPTIN	2962-2-1	MSA203_D01	1.14106	0.141411	0.207635	cases
PERCEPTIN	3084-2-2	MSA208_D02	-0.395029	0.554531	0.636862	controls
PERCEPTIN	3113-6-3	MSA204_C02	-3.31908	1.79134e-20	5.00082e-19	controls
PERCEPTIN	3121-2-1	MSA207_D02	-1.9979	2.29353e-05	7.53267e-05	controls
PERCEPTIN	3182-2-4	MSA206_C02	-1.27381	0.0758876	0.121148	controls
PERCEPTIN	3234-2-4	MSA207_C02	-2.33571	3.87944e-08	2.01131e-07	controls
PERCEPTIN	3440-5-A	MSA202_D02	-3.53325	5.19094e-24	2.35485e-22	controls
PERCEPTIN	3651-A-A	MSA202_D01	-0.300802	0.595275	0.670569	controls
PERCEPTIN	449-2-12	MSA206_D02	-1.80181	0.000429425	0.00111384	cases
PERCEPTIN	4506-B-A	MSA204_D02	1.48141	0.0125642	0.0243403	controls
PERCEPTIN	553-3-1	MSA205_C02	-2.65668	1.8407e-11	1.52111e-10	controls
PERCEPTIN	581-2-1	MSA207_D01	-1.39501	0.0323616	0.0567599	cases
PERCEPTIN	676-2-3	MSA203_D02	-0.0768835	0.877696	0.902352	cases
PERCEPTIN	690-2-1	MSA204_D01	-2.53871	3.67591e-10	2.48967e-09	controls
PERCEPTIN	BJ-2-A	MSA201_D02	-2.94808	4.56272e-15	6.89953e-14	controls
phenazone	1275-B-3	MSA101_F02	-1.42144	0.0261944	0.0470807	cases
phenazone	1792-1-E	MSA105_F02	0.1725	0.666953	0.730528	cases
phenazone	1835-1-5	MSA103_E02	0.047043	0.876176	0.901429	cases
phenazone	2011-3-12	MSA102_E02	1.98207	1.63057e-05	5.52617e-05	cases
phenazone	2038-1-A	MSA106_E01	0.994694	0.254009	0.339196	cases
phenazone	2476-D1-2	MSA103_F01	-1.39057	0.0335019	0.0586654	cases
phenazone	2484-2-A	MSA101_E02	-1.32	0.0560801	0.092406	cases
phenazone	2497-1-C	MSA107_F01	-1.35845	0.042696	0.0725765	cases
phenazone	2513-2-4	MSA105_E02	-1.33379	0.0509695	0.085112	cases
phenazone	2607-3-1	MSA104_E01	0.318214	0.540317	0.625877	controls
phenazone	3084-2-2	MSA105_E01	2.90385	2.47307e-15	3.81922e-14	controls
phenazone	3113-6-3	MSA101_F01	2.39696	3.37126e-09	2.0534e-08	controls
phenazone	3121-2-1	MSA102_E01	-1.04477	0.232371	0.315946	controls
phenazone	3234-2-4	MSA108_E01	-0.9016	0.351687	0.447442	controls
phenazone	3440-5-A	MSA106_E02	1.94583	3.00469e-05	9.65003e-05	controls
phenazone	3651-A-A	MSA103_E01	-1.5162	0.0113617	0.0221487	controls
phenazone	449-2-12	MSA108_E02	2.26273	7.08703e-08	3.55167e-07	cases
phenazone	4506-B-A	MSA107_E01	0.125026	0.736167	0.789851	controls
phenazone	553-3-1	MSA107_F02	1.32649	0.0460408	0.0777464	controls
phenazone	581-2-1	MSA105_F01	1.3206	0.0480492	0.0808556	cases
phenazone	676-2-3	MSA104_E02	-0.19335	0.693028	0.754723	cases
phenazone	690-2-1	MSA103_F02	-2.52616	4.99233e-10	3.35518e-09	controls
phenazone	9319-2-A	MSA107_E02	0.910069	0.32097	0.414293	controls
phenazone	BJ-2-A	MSA101_E01	1.13953	0.142468	0.209031	controls
phenelzine	1275-B-3	MSA101_B20	1.51646	0.00892702	0.0178172	cases
phenelzine	2962-2-1	MSA203_D07	-1.76557	0.000693959	0.00172795	cases
phenelzine	3182-2-4	MSA206_C08	-0.111846	0.814472	0.852036	controls
phenelzine	9319-2-A	MSA107_A20	1.04141	0.216325	0.296723	controls
phenyl biguanide	1275-B-3	MSA101_N22	1.02027	0.233311	0.317125	cases
phenyl biguanide	1792-1-E	MSA105_N22	1.74673	0.000598695	0.00151137	cases
phenyl biguanide	1835-1-5	MSA103_M22	1.53688	0.00725432	0.0148531	cases
phenyl biguanide	2011-3-12	MSA102_M22	0.040781	0.888441	0.910391	cases
phenyl biguanide	2038-1-A	MSA106_M21	-1.49667	0.0136315	0.0262097	cases
phenyl biguanide	2476-D1-2	MSA103_N21	1.64139	0.00227606	0.00518965	cases
phenyl biguanide	2484-2-A	MSA101_M22	-0.833181	0.402264	0.500388	cases
phenyl biguanide	2497-1-C	MSA107_N21	-3.28811	5.48917e-20	1.44881e-18	cases
phenyl biguanide	2513-2-4	MSA105_M22	1.89275	7.08624e-05	0.00021342	cases
phenyl biguanide	2607-3-1	MSA104_M21	1.9925	1.36236e-05	4.69019e-05	controls
phenyl biguanide	3084-2-2	MSA105_M21	1.86429	0.000110242	0.000319429	controls
phenyl biguanide	3113-6-3	MSA101_N21	-2.775	7.38944e-13	7.71727e-12	controls
phenyl biguanide	3121-2-1	MSA102_M21	-1.54562	0.00854946	0.0171738	controls
phenyl biguanide	3234-2-4	MSA108_M21	-1.88897	0.000125166	0.000358021	controls
phenyl biguanide	3440-5-A	MSA106_M22	1.93514	3.58412e-05	0.000113026	controls
phenyl biguanide	3651-A-A	MSA103_M21	-0.265722	0.619902	0.691338	controls
phenyl biguanide	449-2-12	MSA108_M22	0.988207	0.259261	0.344048	cases
phenyl biguanide	4506-B-A	MSA107_M21	-2.31556	5.95551e-08	3.00188e-07	controls
phenyl biguanide	553-3-1	MSA107_N22	-0.161424	0.73577	0.789672	controls
phenyl biguanide	581-2-1	MSA105_N21	-1.94395	5.43247e-05	0.000166961	cases
phenyl biguanide	676-2-3	MSA104_M22	1.30682	0.0529988	0.0878941	cases
phenyl biguanide	690-2-1	MSA103_N22	1.74001	0.000655241	0.00163999	controls
phenyl biguanide	9319-2-A	MSA107_M22	-1.68621	0.00185894	0.00429936	controls
phenyl biguanide	BJ-2-A	MSA101_M21	-2.70371	5.26036e-12	4.77268e-11	controls
pizotifen	1275-B-3	MSA101_N14	-1.40161	0.0307233	0.0542578	cases
pizotifen	1792-1-E	MSA105_N14	1.78849	0.000336361	0.000891572	cases
pizotifen	1835-1-5	MSA103_M14	1.7509	0.000565865	0.00143777	cases
pizotifen	2011-3-12	MSA102_M14	-1.71722	0.00127853	0.00304763	cases
pizotifen	2038-1-A	MSA106_M13	-1.47547	0.0165141	0.0311203	cases
pizotifen	2476-D1-2	MSA103_N13	-1.44844	0.0209037	0.0384766	cases
pizotifen	2484-2-A	MSA101_M14	-0.0754096	0.880475	0.903929	cases
pizotifen	2497-1-C	MSA107_N13	1.97128	1.9602e-05	6.54651e-05	cases
[truncated: 1,278 more rows]
