# Supplementary material for: Expression-based drug screening of neural progenitor cells from individuals with schizophrenia
Source: Nat Commun. 2018 Oct 24;9:4412. doi: 10.1038/s41467-018-06515-4 (PMC6200740; doi:10.1038/s41467-018-06515-4)
Supplement: Supplementary file 4 — Supplementary Data 2 [file 41467_2018_6515_MOESM4_ESM.xlsx]

## Sheet: README
Tab	Column Heading	Description
DE_within_cell_types_abs_RZS_2		Summary of drug induced perturbations within groups of cell line type
	Cell_type	Cell line group under consideration (i.e. all_CCL, all_iPSC_NPC, control_iPSC_NPC, SZ_iPSC_NPC)
	Perturbagen	Drug
	Probe	L1000 probe
	Probe_type	Probe status as inferred (INF) or Landmark (LM)
	Symbol	Gene symbol
	Entrez	Entrez gene identifier
	median_RZS	Median robust Z-score of probe expression (table thresholded to absolute RZS >= 2)
	Direction	Direction of probe perturbation
DE_frequency_within_cell_types		Summary of gene-level perturbation frequency within groups of cell line type
	Cell_type	Cell line group under consideration (i.e. all_CCL, all_iPSC_NPC, control_iPSC_NPC, SZ_iPSC_NPC)
	Probe	L1000 probe
	Probe_type	Probe status as inferred (INF) or Landmark (LM)
	Symbol	Gene symbol
	Entrez	Entrez gene identifier
	N(UP or DOWN)	Number of perturbagens in which gene is perturbed with absolute RZS >= 2
	N(DOWN)	Number of perturbagens in which gene is perturbed with RZS <= -2
	N(UP)	Number of perturbagens in which gene is perturbed with RZS >= 2
DE_between_cell_types_abs_RZS_2		Summary of differences in drug induced perturbations between groups of cell line type
	Cell_group_comparison	Cell line group under comparison (i.e. all_iPSC_NPC_vs_all_CCL, iPSC_NPC_SZ_vs_Controls)
	Perturbagen	Drug
	Probe	L1000 probe
	Probe_type	Probe status as inferred (INF) or Landmark (LM)
	Symbol	Gene symbol
	Entrez	Entrez gene identifier
	RZS_difference	Difference in median robust Z-score of probe expression between cell groups under comparison
	Direction	Direction of probe perturbation
DE_frequency_between_cell_types		Summary of gene-level perturbation frequency between groups of cell line types
	Cell_group_comparison	Cell line group under comparison (i.e. all_iPSC_NPC_vs_all_CCL, iPSC_NPC_SZ_vs_Controls)
	Probe	L1000 probe
	Probe_type	Probe status as inferred (INF) or Landmark (LM)
	Symbol	Gene symbol
	Entrez	Entrez gene identifier
	N(UP or DOWN)	Number of perturbagens in which gene is perturbed with absolute difference in RZS >= 2
	N(DOWN)	Number of perturbagens in which gene is perturbed with absolute difference in RZS <= -2
	N(UP)	Number of perturbagens in which gene is perturbed with absolute difference in RZS >= 2
Drug-gene-perturbagens		Summary counts of within-cell counts in CCLs versus all-hiPSC NPCs
	CCLs versus all-hiPSC NPCs	CCLs response versus all-hiPSC NPC : U = CCLs higher, D=CCL's lower than all-hiPSC NPCs.
	CCL Result|all-hiPSC NPC result	CCL response coded as up regulated (U), down-regulated (D) or no change (-)
		compared to DMSO controll concatenated with same coding for all-hiPSC NPCs
		8 columns give counts for each of the possible combinations.
Cell-line-type-Hypothesis Tests		Table comparing response rates between pairs of cell line types.
	Group Comparison	Which 2 groups are being compared
	Cell Counts	4 columns giving the cross-classfications coded as inactive (-) or active (+)
		In the first cell line type concatenated with the second cell line type
	Hypothesis Tests	4 colunns giving details on testing the null hypothesis of equal response rates
SZ-set_enr - NPC_vs_CCL		Summary of SZ-set enrichments identified in comparison of all NPC vs. CCLs
	Resource	Type of SZ-set (SZ_DE, NPD_Sets, Synapse_PPI_Communities, SZ_Networks, SZ_Risk)
	Compound	Drug
	SZ_Sets	Specific SZ_set within Resource
	statmean	Gene set enrichment statistic (T-statistic) (output from GAGE)
	Qvalue	Two-sided gene set enrichment Q-Value
	Pvalue	Two-sided gene set enrichment P-Value
	Pvalue(less)	Gene set enrichment P-Value corresponding to suppression of SZ-set
	Pvalue(greater)	Gene set enrichment P-Value corresponding to activation of SZ-set
	Qvalue(less)	Gene set enrichment Q-Value corresponding to suppression of SZ-set
	Qvalue(greater)	Gene set enrichment Q-Value corresponding to activation of SZ-set
	setDirectedLabel	Concatenation of SZ-set label, and direction of activation, used to group drugs for subsequent chemogenomic analysis
	resourceDirectedLabel	Concatenation of SZ-set resource label, and direction of activation, used to group drugs for subsequent chemogenomic analysis
ChemogenomicEnr - NPC_vs_CCL		Summary of chemogenomic enrichments of drugs that perturb specific SZ-sets, and SZ-set resources (NPC vs. CCLs)
	SZ_Sets	Set of drugs, grouped according to association (included directed association) with SZ-sets and SZ-set resources
	ChemogenomicFeatureType	Chemogenomic feature type used in comparison with SZ_sets (i.e. Drugbank 41 ligands, ATC drug classes, Side effects)
	ChemogenomicFeature	Specific chemogenomic feature
	Pvalue_over	Raw P-value of one-sided Fisher's exact test for over-representation of SZ-set associated drugs within chemogenomic drug set
	Pvalue_under	Raw P-value of one-sided Fisher's exact test for under-representation of SZ-set associated drugs within chemogenomic drug set
	Pvalue_twosided	Raw P-value of one-sided Fisher's exact test for over or under-representation of SZ-set associated drugs within chemogenomic drug set
	Adjusted_Pvalue_over	Benjamini-Hochberg FDR adjusted P-value
	Adjusted_Pvalue_under	Benjamini-Hochberg FDR adjusted P-value
	Adjusted_Pvalue_twosided	Benjamini-Hochberg FDR adjusted P-value
	enrichment_overlap	Drugs in intersection of chemogenomic set, and SZ-set enrichments
	foldchange	Ratio of observed / expected hits in drug set enrichment
SZ-set_enr - NPC_SZ_vs_CON		Summary of SZ-set enrichments identified in comparison of NPC SZ vs. CONs
	Resource	Type of SZ-set (SZ_DE, NPD_Sets, Synapse_PPI_Communities, SZ_Networks, SZ_Risk)
	Compound	Drug
	SZ_Sets	Specific SZ_set within Resource
	statmean	Gene set enrichment statistic (T-statistic) (output from GAGE)
	Qvalue	Two-sided gene set enrichment Q-Value
	Pvalue	Two-sided gene set enrichment P-Value
	Pvalue(less)	Gene set enrichment P-Value corresponding to suppression of SZ-set
	Pvalue(greater)	Gene set enrichment P-Value corresponding to activation of SZ-set
	Qvalue(less)	Gene set enrichment Q-Value corresponding to suppression of SZ-set
	Qvalue(greater)	Gene set enrichment Q-Value corresponding to activation of SZ-set
	setDirectedLabel	Concatenation of SZ-set label, and direction of activation, used to group drugs for subsequent chemogenomic analysis
	resourceDirectedLabel	Concatenation of SZ-set resource label, and direction of activation, used to group drugs for subsequent chemogenomic analysis
ChemogenomicEnr - NPC_SZ_vs_CON		Summary of chemogenomic enrichments of drugs that perturb specific SZ-sets, and SZ-set resources (NPC SZ vs. CONs)
	SZ_Sets	Set of drugs, grouped according to association (included directed association) with SZ-sets and SZ-set resources
	ChemogenomicFeatureType	Chemogenomic feature type used in comparison with SZ_sets (i.e. Drugbank 41 ligands, ATC drug classes, Side effects)
	ChemogenomicFeature	Specific chemogenomic feature
	Pvalue_over	Raw P-value of one-sided Fisher's exact test for over-representation of SZ-set associated drugs within chemogenomic drug set
	Pvalue_under	Raw P-value of one-sided Fisher's exact test for under-representation of SZ-set associated drugs within chemogenomic drug set
	Pvalue_twosided	Raw P-value of one-sided Fisher's exact test for over or under-representation of SZ-set associated drugs within chemogenomic drug set
	Adjusted_Pvalue_over	Benjamini-Hochberg FDR adjusted P-value
	Adjusted_Pvalue_under	Benjamini-Hochberg FDR adjusted P-value
	Adjusted_Pvalue_twosided	Benjamini-Hochberg FDR adjusted P-value
	enrichment_overlap	Drugs in intersection of chemogenomic set, and SZ-set enrichments
	foldchange	Ratio of observed / expected hits in drug set enrichment

## Sheet: DE_within_cell_types_abs_RZS_2
Cell_type	Perturbagen	Probe	Probe_type	Symbol	Entrez	median_RZS	Direction
All_CCL	4-hydroxyphenazone	218838_s_at	INF	TTC31	64427	2.17977	UP
All_CCL	alpha-ergocryptine	209028_s_at	INF	ABI1	10006	-2.11382	DOWN
All_CCL	alpha-ergocryptine	213088_s_at	INF	DNAJC9	23234	-2.45336	DOWN
All_CCL	alpha-ergocryptine	213456_at	INF	SOSTDC1	25928	2.28239	UP
All_CCL	alpha-ergocryptine	207893_at	INF	SRY	6736	2.35464	UP
All_CCL	alpha-ergocryptine	201470_at	INF	GSTO1	9446	2.24926	UP
All_CCL	Amoxapine	209022_at	INF	STAG2	10735	-2.10955	DOWN
All_CCL	Amoxapine	204163_at	INF	EMILIN1	11117	2.68705	UP
All_CCL	Amoxapine	214719_at	INF	SLC46A3	283537	-2.12141	DOWN
All_CCL	Amoxapine	213800_at	INF	CFH	3075	2.46977	UP
All_CCL	Amoxapine	200782_at	INF	ANXA5	308	-2.32647	DOWN
All_CCL	Amoxapine	206910_x_at	INF	CFHR2	3080	2.22038	UP
All_CCL	Amoxapine	219018_s_at	INF	CCDC85C	317762	-2.11021	DOWN
All_CCL	Amoxapine	205991_s_at	INF	PRRX1	5396	5.6883	UP
All_CCL	Amoxapine	218437_s_at	INF	LZTFL1	54585	-2.22349	DOWN
All_CCL	Amoxapine	209840_s_at	INF	LRRN3	54674	2.44142	UP
All_CCL	Amoxapine	219486_at	INF	DUS2	54920	2.15255	UP
All_CCL	Amoxapine	221211_s_at	INF	MAP3K7CL	56911	2.26338	UP
All_CCL	Amoxapine	202675_at	LM	SDHB	6390	-2.22351	DOWN
All_CCL	Amoxapine	214853_s_at	INF	SHC1	6464	2.38993	UP
All_CCL	Amoxapine	336_at	LM	TBXA2R	6915	2.10665	UP
All_CCL	Amoxapine	205789_at	INF	CD1D	912	2.08236	UP
All_CCL	Amoxapine	210609_s_at	INF	TP53I3	9540	2.14724	UP
All_CCL	ANDROSTERONE	205653_at	INF	CTSG	1511	2.05966	UP
All_CCL	ANDROSTERONE	222364_at	INF	SLC44A1	23446	-2.13258	DOWN
All_CCL	ANDROSTERONE	203384_s_at	INF	GOLGA1	2800	2.05454	UP
All_CCL	ANDROSTERONE	217903_at	INF	STRN4	29888	2.26333	UP
All_CCL	ANDROSTERONE	201673_s_at	INF	GYS1	2997	2.10899	UP
All_CCL	ANDROSTERONE	200896_x_at	INF	HDGF	3068	2.3684	UP
All_CCL	ANDROSTERONE	209888_s_at	INF	MYL1	4632	2.02576	UP
All_CCL	ANDROSTERONE	203239_s_at	INF	CNOT3	4849	2.05017	UP
All_CCL	ANDROSTERONE	218983_at	INF	C1RL	51279	2.01188	UP
All_CCL	ANDROSTERONE	213989_x_at	INF	SETD4	54093	-2.06295	DOWN
All_CCL	ANDROSTERONE	32541_at	INF	PPP3CC	5533	-2.08658	DOWN
All_CCL	ANDROSTERONE	220278_at	INF	KDM4D	55693	-2.09396	DOWN
All_CCL	ANDROSTERONE	203447_at	INF	PSMD5	5711	2.30147	UP
All_CCL	ANDROSTERONE	213321_at	INF	BCKDHB	594	-2.52253	DOWN
All_CCL	ANDROSTERONE	202168_at	INF	TAF9	6880	-2.11115	DOWN
All_CCL	ANDROSTERONE	219582_at	INF	OGFRL1	79627	-2.08008	DOWN
All_CCL	ANDROSTERONE	202832_at	INF	GCC2	9648	-2.51203	DOWN
All_CCL	ANDROSTERONE	206507_at	INF	ZSCAN12	9753	-2.2598	DOWN
All_CCL	anisomycin	210104_at	INF	MED6	10001	4.30007	UP
All_CCL	anisomycin	204212_at	INF	ACOT8	10005	2.92265	UP
All_CCL	anisomycin	209028_s_at	INF	ABI1	10006	4.50395	UP
All_CCL	anisomycin	202382_s_at	LM	GNPDA1	10007	-3.93244	DOWN
All_CCL	anisomycin	207616_s_at	INF	TANK	10010	2.34531	UP
All_CCL	anisomycin	222314_x_at	INF	EGOT	100126791	2.92633	UP
All_CCL	anisomycin	211111_at	INF	HGC6.3	100128124	3.20092	UP
All_CCL	anisomycin	207478_at	INF	PRO2958	100128329	2.10241	UP
All_CCL	anisomycin	215102_at	INF	DPY19L1P1	100129460	2.94199	UP
All_CCL	anisomycin	215358_x_at	INF	ZNF37BP	100129482	2.84191	UP
All_CCL	anisomycin	217442_at	INF	LOC100131825	100131825	2.19084	UP
All_CCL	anisomycin	222194_at	INF	FAM66D	100132923	2.55171	UP
All_CCL	anisomycin	208536_s_at	INF	BCL2L11	10018	2.33776	UP
All_CCL	anisomycin	219889_at	INF	FRAT1	10023	3.14285	UP
All_CCL	anisomycin	210212_x_at	INF	CMC4	100272147	-2.71476	DOWN
All_CCL	anisomycin	213089_at	INF	LOC100272216	100272216	2.97033	UP
All_CCL	anisomycin	218118_s_at	INF	TIMM23	100287932	3.3415	UP
All_CCL	anisomycin	215160_x_at	INF	LOC100289097	100289097	2.03689	UP
All_CCL	anisomycin	214086_s_at	LM	PARP2	10038	-2.67002	DOWN
All_CCL	anisomycin	215639_at	INF	SH2D3C	10044	3.77387	UP
All_CCL	anisomycin	219513_s_at	INF	SH2D3A	10045	2.50977	UP
All_CCL	anisomycin	215318_at	INF	MINOS1P1	100462953	2.03766	UP
All_CCL	anisomycin	220627_at	INF	CST8	10047	4.47695	UP
All_CCL	anisomycin	215009_s_at	INF	THAP9-AS1	100499177	7.67826	UP
All_CCL	anisomycin	220679_s_at	INF	CDH7	1005	2.10662	UP
All_CCL	anisomycin	215504_x_at	INF	ANKRD10-IT1	100505494	2.32281	UP
All_CCL	anisomycin	216877_at	INF	LOC100505498	100505498	2.75736	UP
All_CCL	anisomycin	222072_at	INF	ADD3-AS1	100505933	3.1058	UP
All_CCL	anisomycin	217625_x_at	INF	LINC00963	100506190	2.76343	UP
All_CCL	anisomycin	209925_at	INF	OCLN	100506658	4.35772	UP
All_CCL	anisomycin	216259_at	INF	LOC100506699	100506699	2.05378	UP
All_CCL	anisomycin	220855_at	INF	CLTC-IT1	100506863	3.34393	UP
All_CCL	anisomycin	213685_at	INF	LOC100506963	100506963	2.32851	UP
All_CCL	anisomycin	214867_at	INF	ZSWIM8-AS1	100507331	2.58092	UP
All_CCL	anisomycin	215929_at	INF	LINC00837	100507605	2.05415	UP
All_CCL	anisomycin	201664_at	LM	SMC4	10051	2.13048	UP
All_CCL	anisomycin	221179_at	INF	CYorf17	100533178	2.8006	UP
All_CCL	anisomycin	209380_s_at	LM	ABCC5	10057	-3.1957	DOWN
All_CCL	anisomycin	208561_at	INF	ABCC9	10060	2.76694	UP
All_CCL	anisomycin	209247_s_at	INF	ABCF2	10061	-3.21904	DOWN
All_CCL	anisomycin	201771_at	INF	SCAMP3	10067	-2.70297	DOWN
All_CCL	anisomycin	218377_s_at	INF	RWDD2B	10069	2.21052	UP
All_CCL	anisomycin	218612_s_at	INF	TSSC4	10078	2.36954	UP
All_CCL	anisomycin	211184_s_at	INF	USH1C	10083	-2.15591	DOWN
All_CCL	anisomycin	219625_s_at	INF	COL4A3BP	10087	3.49143	UP
All_CCL	anisomycin	205138_s_at	INF	UST	10090	2.08637	UP
All_CCL	anisomycin	211963_s_at	INF	ARPC5	10092	-3.11682	DOWN
All_CCL	anisomycin	201954_at	INF	ARPC1B	10095	-2.34674	DOWN
All_CCL	anisomycin	200728_at	INF	ACTR2	10097	-2.03623	DOWN
All_CCL	anisomycin	200972_at	LM	TSPAN3	10099	-2.21354	DOWN
All_CCL	anisomycin	222315_at	INF	LOC100996756	100996756	2.24331	UP
All_CCL	anisomycin	218755_at	LM	KIF20A	10112	-4.7558	DOWN
All_CCL	anisomycin	212374_at	INF	FEM1B	10116	3.05247	UP
All_CCL	anisomycin	211971_s_at	INF	LRPPRC	10128	2.09564	UP
All_CCL	anisomycin	206327_s_at	INF	CDH15	1013	2.0423	UP
All_CCL	anisomycin	208639_x_at	INF	PDIA6	10130	-3.56193	DOWN
All_CCL	anisomycin	206238_s_at	INF	YAF2	10138	5.2779	UP
All_CCL	anisomycin	210962_s_at	INF	AKAP9	10142	3.92775	UP
All_CCL	anisomycin	202972_s_at	INF	FAM13A	10144	3.52574	UP
All_CCL	anisomycin	203640_at	LM	MBNL2	10150	4.14822	UP
All_CCL	anisomycin	203341_at	LM	CEBPZ	10153	4.88399	UP
All_CCL	anisomycin	210852_s_at	INF	AASS	10157	2.01633	UP
All_CCL	anisomycin	201444_s_at	INF	ATP6AP2	10159	-4.56891	DOWN
All_CCL	anisomycin	213615_at	INF	LPCAT3	10162	4.36482	UP
All_CCL	anisomycin	218544_s_at	INF	RCL1	10171	3.98692	UP
All_CCL	anisomycin	218379_at	INF	RBM7	10179	4.37368	UP
All_CCL	anisomycin	201394_s_at	INF	RBM5	10181	10.0237	UP
All_CCL	anisomycin	202246_s_at	LM	CDK4	1019	-2.69113	DOWN
All_CCL	anisomycin	217471_at	INF	LOC101928104	101928104	4.08109	UP
All_CCL	anisomycin	202604_x_at	LM	ADAM10	102	-2.61908	DOWN
All_CCL	anisomycin	204247_s_at	INF	CDK5	1020	-3.64787	DOWN
All_CCL	anisomycin	203740_at	INF	MPHOSPH6	10200	2.56166	UP
All_CCL	anisomycin	204190_at	INF	USPL1	10208	3.61184	UP
All_CCL	anisomycin	217672_x_at	INF	EIF1	10209	3.69211	UP
All_CCL	anisomycin	204071_s_at	INF	TOPORS	10210	3.51093	UP
All_CCL	anisomycin	211731_x_at	INF	SSX3	10214	3.27266	UP
All_CCL	anisomycin	211297_s_at	LM	CDK7	1022	4.66406	UP
All_CCL	anisomycin	202241_at	LM	TRIB1	10221	5.84909	UP
All_CCL	anisomycin	205929_at	INF	GPA33	10223	-2.02237	DOWN
All_CCL	anisomycin	205381_at	INF	LRRC17	10234	3.50445	UP
All_CCL	anisomycin	212603_at	INF	MRPS31	10240	2.46695	UP
All_CCL	anisomycin	203150_at	INF	RABEPK	10244	-3.1708	DOWN
All_CCL	anisomycin	203790_s_at	INF	HRSP12	10247	-2.83865	DOWN
All_CCL	anisomycin	209482_at	INF	POP7	10248	-2.21923	DOWN
All_CCL	anisomycin	212558_at	INF	SPRY1	10252	2.90879	UP
All_CCL	anisomycin	215044_s_at	INF	STAM2	10254	3.18234	UP
All_CCL	anisomycin	202284_s_at	LM	CDKN1A	1026	2.74314	UP
All_CCL	anisomycin	214787_at	INF	DENND4A	10260	3.31785	UP
All_CCL	anisomycin	217934_x_at	LM	STUB1	10273	-4.071	DOWN
All_CCL	anisomycin	201829_at	LM	NET1	10276	3.31479	UP
All_CCL	anisomycin	202317_s_at	INF	UBE4B	10277	-4.90849	DOWN
All_CCL	anisomycin	201692_at	INF	SIGMAR1	10280	-4.06796	DOWN
All_CCL	anisomycin	200071_at	LM	SMNDC1	10285	6.69577	UP
All_CCL	anisomycin	203053_at	INF	BCAS2	10286	4.59407	UP
All_CCL	anisomycin	204336_s_at	INF	RGS19	10287	-2.20338	DOWN
All_CCL	anisomycin	201738_at	INF	EIF1B	10289	2.76342	UP
All_CCL	anisomycin	202030_at	INF	BCKDK	10295	-2.88645	DOWN
All_CCL	anisomycin	219540_at	INF	ZNF267	10308	2.54785	UP
All_CCL	anisomycin	204159_at	INF	CDKN2C	1031	-5.26416	DOWN
All_CCL	anisomycin	203635_at	INF	DSCR3	10311	-3.22282	DOWN
All_CCL	anisomycin	219549_s_at	INF	RTN3	10313	-4.0957	DOWN
All_CCL	anisomycin	202020_s_at	INF	LANCL1	10314	-2.78794	DOWN
All_CCL	anisomycin	207802_at	INF	CRISP3	10321	-2.0656	DOWN
All_CCL	anisomycin	201900_s_at	INF	AKR1A1	10327	-2.72726	DOWN
All_CCL	anisomycin	202857_at	INF	CNPY2	10330	-2.54683	DOWN
All_CCL	anisomycin	210481_s_at	INF	CLEC4M	10332	2.52024	UP
All_CCL	anisomycin	213739_at	INF		103344931	-2.61554	DOWN
All_CCL	anisomycin	217839_at	INF	TFG	10342	2.29063	UP
All_CCL	anisomycin	220548_at	INF	PKDREJ	10343	2.79845	UP
All_CCL	anisomycin	218766_s_at	INF	WARS2	10352	3.38667	UP
All_CCL	anisomycin	204154_at	INF	CDO1	1036	2.11239	UP
All_CCL	anisomycin	218152_at	INF	HMG20A	10363	2.46721	UP
All_CCL	anisomycin	219371_s_at	INF	KLF2	10365	5.20799	UP
All_CCL	anisomycin	209357_at	INF	CITED2	10370	2.31286	UP
All_CCL	anisomycin	206805_at	INF	SEMA3A	10371	3.1698	UP
All_CCL	anisomycin	216789_at	INF		103752589	2.28804	UP
All_CCL	anisomycin	201090_x_at	INF	TUBA1B	10376	-2.77829	DOWN
All_CCL	anisomycin	213476_x_at	INF	TUBB3	10381	-4.31531	DOWN
All_CCL	anisomycin	38241_at	INF	BTN3A3	10384	-2.55499	DOWN
All_CCL	anisomycin	205299_s_at	INF	BTN2A2	10385	2.19574	UP
All_CCL	anisomycin	209501_at	INF	CDR2	1039	2.39525	UP
All_CCL	anisomycin	219375_at	INF	CEPT1	10390	2.73032	UP
All_CCL	anisomycin	221474_at	INF	MYL12B	103910	2.55551	UP
All_CCL	anisomycin	207845_s_at	INF	ANAPC10	10393	3.50366	UP
All_CCL	anisomycin	210762_s_at	INF	DLC1	10395	3.05078	UP
All_CCL	anisomycin	210942_s_at	INF	ST3GAL6	10402	-2.20544	DOWN
All_CCL	anisomycin	211381_x_at	INF	SPAG11B	10407	2.63707	UP
All_CCL	anisomycin	201922_at	INF	NSA2	10412	2.23185	UP
All_CCL	anisomycin	213342_at	INF	YAP1	10413	3.79773	UP
All_CCL	anisomycin	205486_at	INF	TESK2	10420	2.29142	UP
All_CCL	anisomycin	202151_s_at	INF	UBAC1	10422	-6.5162	DOWN
All_CCL	anisomycin	201253_s_at	INF	CDIPT	10423	-2.61358	DOWN
All_CCL	anisomycin	213227_at	INF	PGRMC2	10424	-2.47256	DOWN
All_CCL	anisomycin	201230_s_at	INF	ARIH2	10425	4.33654	UP
All_CCL	anisomycin	202798_at	INF	SEC24B	10427	5.05192	UP
All_CCL	anisomycin	210701_at	INF	CFDP1	10428	2.27005	UP
All_CCL	anisomycin	34210_at	INF	CD52	1043	2.19897	UP
All_CCL	anisomycin	202475_at	INF	TMEM147	10430	-3.08132	DOWN
All_CCL	anisomycin	212449_s_at	INF	LYPLA1	10434	-3.98935	DOWN
All_CCL	anisomycin	209850_s_at	INF	CDC42EP2	10435	2.71	UP
All_CCL	anisomycin	202456_s_at	INF	ZER1	10444	2.49215	UP
All_CCL	anisomycin	201889_at	INF	FAM3C	10447	-2.80749	DOWN
All_CCL	anisomycin	213239_at	INF	PIBF1	10464	6.73783	UP
All_CCL	anisomycin	207345_at	INF	FST	10468	4.04549	UP
All_CCL	anisomycin	203092_at	INF	TIMM44	10469	2.97391	UP
All_CCL	anisomycin	209787_s_at	INF	HMGN4	10473	-3.91649	DOWN
All_CCL	anisomycin	203610_s_at	INF	TRIM38	10475	3.80557	UP
All_CCL	anisomycin	210149_s_at	INF	ATP5H	10476	-2.01537	DOWN
All_CCL	anisomycin	214210_at	INF	SLC25A17	10478	3.107	UP
All_CCL	anisomycin	203909_at	INF	SLC9A6	10479	-2.47986	DOWN
All_CCL	anisomycin	208922_s_at	INF	NXF1	10482	8.74629	UP
All_CCL	anisomycin	209452_s_at	INF	VTI1B	10490	-4.82673	DOWN
All_CCL	anisomycin	201380_at	LM	CRTAP	10491	-2.27357	DOWN
All_CCL	anisomycin	217833_at	INF	SYNCRIP	10492	4.41298	UP
All_CCL	anisomycin	208626_s_at	LM	VAT1	10493	-2.21578	DOWN
All_CCL	anisomycin	202893_at	INF	UNC13B	10497	-2.69184	DOWN
All_CCL	anisomycin	203528_at	INF	SEMA4D	10507	-2.89336	DOWN
All_CCL	anisomycin	212501_at	INF	CEBPB	1051	2.21963	UP
All_CCL	anisomycin	202629_at	INF	APPBP2	10513	3.51178	UP
All_CCL	anisomycin	205437_at	INF	ZNF211	10520	7.2968	UP
All_CCL	anisomycin	209407_s_at	INF	DEAF1	10522	-2.0877	DOWN
All_CCL	anisomycin	202230_s_at	LM	CHERP	10523	2.0599	UP
All_CCL	anisomycin	214258_x_at	INF	KAT5	10524	2.49348	UP
All_CCL	anisomycin	216882_s_at	INF	NEBL	10529	2.4632	UP
All_CCL	anisomycin	203022_at	INF	RNASEH2A	10535	-2.40884	DOWN
All_CCL	anisomycin	214384_s_at	INF	DCTN2	10540	2.24908	UP
All_CCL	anisomycin	201923_at	INF	PRDX4	10549	-2.44501	DOWN
All_CCL	anisomycin	200760_s_at	INF	ARL6IP5	10550	-3.65397	DOWN
All_CCL	anisomycin	200950_at	INF	ARPC1A	10552	-6.64246	DOWN
All_CCL	anisomycin	207180_s_at	INF	HTATIP2	10553	-2.39568	DOWN
All_CCL	anisomycin	32836_at	INF	AGPAT1	10554	-3.15023	DOWN
All_CCL	anisomycin	205562_at	LM	RPP38	10557	2.88505	UP
All_CCL	anisomycin	202277_at	INF	SPTLC1	10558	-2.01818	DOWN
All_CCL	anisomycin	209681_at	INF	SLC19A2	10560	2.13291	UP
All_CCL	anisomycin	215931_s_at	INF	ARFGEF2	10564	4.81628	UP
All_CCL	anisomycin	207344_at	INF	AKAP3	10566	3.46596	UP
All_CCL	anisomycin	203136_at	INF	RABAC1	10567	-3.12405	DOWN
All_CCL	anisomycin	203489_at	INF	SIVA1	10572	-3.43366	DOWN
All_CCL	anisomycin	201947_s_at	INF	CCT2	10576	2.13362	UP
All_CCL	anisomycin	207420_at	INF	COLEC10	10584	3.0662	UP
All_CCL	anisomycin	211177_s_at	INF	TXNRD2	10587	4.20767	UP
All_CCL	anisomycin	212437_at	INF	CENPB	1059	-5.26048	DOWN
All_CCL	anisomycin	204238_s_at	INF	DNPH1	10591	-5.03563	DOWN
All_CCL	anisomycin	204240_s_at	INF	SMC2	10592	-3.64635	DOWN
All_CCL	anisomycin	201491_at	INF	AHSA1	10598	-2.81949	DOWN
All_CCL	anisomycin	204739_at	INF	CENPC	1060	6.0321	UP
All_CCL	anisomycin	218386_x_at	INF	USP16	10600	2.95417	UP
All_CCL	anisomycin	208051_s_at	INF	PAIP1	10605	2.072	UP
All_CCL	anisomycin	201013_s_at	INF	PAICS	10606	-2.43656	DOWN
All_CCL	anisomycin	202441_at	INF	ERLIN1	10613	-2.96329	DOWN
All_CCL	anisomycin	202811_at	LM	STAMBP	10617	2.3368	UP
All_CCL	anisomycin	205046_at	LM	CENPE	1062	2.76077	UP
All_CCL	anisomycin	218964_at	INF	ARID3B	10620	2.38965	UP
All_CCL	anisomycin	205218_at	INF	POLR3F	10621	3.00823	UP
All_CCL	anisomycin	209382_at	INF	POLR3C	10623	4.22615	UP
All_CCL	anisomycin	201319_at	INF	MYL12A	10627	2.0175	UP
All_CCL	anisomycin	222053_at	INF	TAF6L	10629	2.15804	UP
All_CCL	anisomycin	31874_at	INF	GAS2L1	10634	-3.02789	DOWN
All_CCL	anisomycin	203820_s_at	INF	IGF2BP3	10643	2.17988	UP
All_CCL	anisomycin	218847_at	LM	IGF2BP2	10644	5.1281	UP
All_CCL	anisomycin	214185_at	INF	KHDRBS1	10657	8.43158	UP
All_CCL	anisomycin	201628_s_at	LM	RRAGA	10670	-2.68722	DOWN
All_CCL	anisomycin	213787_s_at	INF	EBP	10682	-5.44908	DOWN
All_CCL	anisomycin	220332_at	INF	CLDN16	10686	2.67805	UP
All_CCL	anisomycin	209598_at	INF	PNMA2	10687	-2.20461	DOWN
All_CCL	anisomycin	209194_at	INF	CETN2	1069	-3.15895	DOWN
All_CCL	anisomycin	220938_s_at	INF	GMEB1	10691	4.44522	UP
All_CCL	anisomycin	206587_at	INF	CCT6B	10693	2.86803	UP
All_CCL	anisomycin	209662_at	LM	CETN3	1070	-2.24789	DOWN
All_CCL	anisomycin	203550_s_at	INF	FAM189B	10712	-7.81134	DOWN
All_CCL	anisomycin	200899_s_at	INF	MGEA5	10724	5.84796	UP
All_CCL	anisomycin	208003_s_at	INF	NFAT5	10725	2.24616	UP
All_CCL	anisomycin	201352_at	INF	YME1L1	10730	3.14453	UP
All_CCL	anisomycin	209022_at	INF	STAG2	10735	2.51452	UP
All_CCL	anisomycin	214409_at	INF	RFPL3S	10737	3.27724	UP
All_CCL	anisomycin	209245_s_at	INF	KIF1C	10749	2.56044	UP
All_CCL	anisomycin	211202_s_at	INF	KDM5B	10765	8.17298	UP
All_CCL	anisomycin	207464_at	INF	AHCYL1	10768	4.6551	UP
All_CCL	anisomycin	201939_at	INF	PLK2	10769	2.92705	UP
All_CCL	anisomycin	210178_x_at	INF	SRSF10	10772	5.03035	UP
All_CCL	anisomycin	202868_s_at	LM	POP4	10775	-2.8619	DOWN
All_CCL	anisomycin	214686_at	INF	ZNF266	10781	3.024	UP
All_CCL	anisomycin	204937_s_at	LM	ZNF274	10782	7.27515	UP
All_CCL	anisomycin	215239_x_at	INF	ZNF273	10793	3.01113	UP
All_CCL	anisomycin	216279_at	INF	ZNF460	10794	2.48199	UP
All_CCL	anisomycin	209989_at	INF	ZNF268	10795	4.11132	UP
All_CCL	anisomycin	201761_at	LM	MTHFD2	10797	-5.99006	DOWN
All_CCL	anisomycin	212902_at	INF	SEC24A	10802	4.65793	UP
All_CCL	anisomycin	221514_at	LM	UTP14A	10813	5.51481	UP
All_CCL	anisomycin	216698_x_at	INF	OR7E12P	10821	4.53188	UP
All_CCL	anisomycin	204809_at	LM	CLPX	10845	3.69956	UP
All_CCL	anisomycin	201121_s_at	LM	PGRMC1	10857	-2.25489	DOWN
All_CCL	anisomycin	213138_at	INF	ARID5A	10865	2.85119	UP
All_CCL	anisomycin	204834_at	INF	FGL2	10875	-2.43815	DOWN
All_CCL	anisomycin	207441_at	INF	SMR3B	10879	2.49198	UP
All_CCL	anisomycin	220501_at	INF	ACTL7A	10881	2.24208	UP
All_CCL	anisomycin	208274_at	INF	OCLM	10896	2.5313	UP
All_CCL	anisomycin	206688_s_at	LM	CPSF4	10898	-2.35575	DOWN
All_CCL	anisomycin	210927_x_at	INF	JTB	10899	-4.53102	DOWN
All_CCL	anisomycin	201032_at	LM	BLCAP	10904	-4.43713	DOWN
All_CCL	anisomycin	202837_at	INF	TRAFD1	10906	7.07071	UP
All_CCL	anisomycin	203718_at	INF	PNPLA6	10908	-4.62725	DOWN
All_CCL	anisomycin	202396_at	LM	TCERG1	10915	3.71103	UP
All_CCL	anisomycin	214260_at	INF	COPS8	10920	2.21955	UP
All_CCL	anisomycin	209766_at	INF	PRDX3	10935	3.27658	UP
All_CCL	anisomycin	209039_x_at	INF	EHD1	10938	2.67093	UP
All_CCL	anisomycin	220051_at	INF	PRSS21	10942	2.37376	UP
All_CCL	anisomycin	200922_at	INF	KDELR1	10945	-2.98154	DOWN
All_CCL	anisomycin	201054_at	INF	HNRNPA0	10949	-3.84298	DOWN
All_CCL	anisomycin	205548_s_at	INF	BTG3	10950	2.07878	UP
All_CCL	anisomycin	201518_at	INF	CBX1	10951	-3.69572	DOWN
All_CCL	anisomycin	201870_at	LM	TOMM34	10953	2.38036	UP
All_CCL	anisomycin	209034_at	INF	PNRC1	10957	4.69414	UP
All_CCL	anisomycin	200087_s_at	INF	TMED2	10959	-3.31598	DOWN
All_CCL	anisomycin	204547_at	INF	RAB40B	10966	-2.55394	DOWN
All_CCL	anisomycin	212352_s_at	INF	TMED10	10972	-6.11055	DOWN
All_CCL	anisomycin	209210_s_at	INF	FERMT2	10979	2.19588	UP
All_CCL	anisomycin	204214_s_at	INF	RAB32	10981	2.07855	UP
All_CCL	anisomycin	202501_at	INF	MAPRE2	10982	2.20804	UP
All_CCL	anisomycin	208655_at	INF	CCNI	10983	-3.1511	DOWN
All_CCL	anisomycin	216232_s_at	INF	GCN1L1	10985	-2.03797	DOWN
All_CCL	anisomycin	213899_at	INF	METAP2	10988	4.6504	UP
All_CCL	anisomycin	200955_at	INF	IMMT	10989	-2.21479	DOWN
All_CCL	anisomycin	210624_s_at	INF	ILVBL	10994	-3.94725	DOWN
All_CCL	anisomycin	219733_s_at	INF	SLC27A5	10998	-2.11856	DOWN
All_CCL	anisomycin	213250_at	INF	CCDC85B	11007	3.59852	UP
All_CCL	anisomycin	206569_at	INF	IL24	11009	3.21119	UP
All_CCL	anisomycin	214085_x_at	INF	GLIPR1	11010	2.52998	UP
All_CCL	anisomycin	212997_s_at	LM	TLK2	11011	4.85004	UP
All_CCL	anisomycin	200698_at	LM	KDELR2	11014	-4.8363	DOWN
All_CCL	anisomycin	204017_at	INF	KDELR3	11015	-2.78975	DOWN
All_CCL	anisomycin	206684_s_at	INF	ATF7	11016	4.24299	UP
All_CCL	anisomycin	212440_at	INF	SNRNP27	11017	2.43846	UP
All_CCL	anisomycin	205037_at	INF	IFT27	11020	-4.1673	DOWN
All_CCL	anisomycin	201021_s_at	INF	DSTN	11034	-3.87831	DOWN
All_CCL	anisomycin	214850_at	INF	SMA4	11039	2.76706	UP
All_CCL	anisomycin	203188_at	LM	B3GNT1	11041	-8.70399	DOWN
All_CCL	anisomycin	204258_at	INF	CHD1	1105	4.56201	UP
All_CCL	anisomycin	207021_at	INF	ZPBP	11055	2.85464	UP
All_CCL	anisomycin	212834_at	INF	DDX52	11056	3.50759	UP
All_CCL	anisomycin	210200_at	INF	WWP2	11060	2.82085	UP
All_CCL	anisomycin	207678_s_at	INF	SOX30	11063	3.30142	UP
All_CCL	anisomycin	205642_at	INF	CNTRL	11064	3.98112	UP
All_CCL	anisomycin	202954_at	LM	UBE2C	11065	-2.60463	DOWN
All_CCL	anisomycin	203811_s_at	INF	DNAJB4	11080	3.71635	UP
All_CCL	anisomycin	221446_at	INF	ADAM30	11085	3.20991	UP
All_CCL	anisomycin	220208_at	INF	ADAMTS13	11093	2.66279	UP
All_CCL	anisomycin	204003_s_at	INF	NUPL2	11097	2.10047	UP
All_CCL	anisomycin	203202_at	INF	KRR1	11103	3.04154	UP
All_CCL	anisomycin	205526_s_at	INF	KATNA1	11104	2.00193	UP
All_CCL	anisomycin	218329_at	INF	PRDM4	11108	2.04287	UP
All_CCL	anisomycin	212613_at	INF	BTN3A2	11118	-2.5588	DOWN
All_CCL	anisomycin	203944_x_at	INF	BTN2A1	11120	4.24596	UP
All_CCL	anisomycin	204026_s_at	INF	ZWINT	11130	-2.45897	DOWN
All_CCL	anisomycin	201608_s_at	LM	PWP1	11137	-3.00743	DOWN
All_CCL	anisomycin	220663_at	INF	IL1RAPL1	11141	3.68097	UP
All_CCL	anisomycin	200049_at	INF	KAT7	11143	2.29348	UP
All_CCL	anisomycin	210952_at	INF	AP4S1	11154	2.3393	UP
All_CCL	anisomycin	205961_s_at	INF	PSIP1	11168	-2.28757	DOWN
All_CCL	anisomycin	221403_s_at	INF	INSL6	11172	2.13304	UP
All_CCL	anisomycin	215437_x_at	INF	BAZ2A	11176	2.48348	UP
All_CCL	anisomycin	217986_s_at	INF	BAZ1A	11177	5.83323	UP
All_CCL	anisomycin	215887_at	INF	ZNF277	11179	3.48428	UP
All_CCL	anisomycin	203553_s_at	INF	MAP4K5	11183	3.12358	UP
All_CCL	anisomycin	204346_s_at	INF	RASSF1	11186	5.38559	UP
All_CCL	anisomycin	203598_s_at	INF	WBP4	11193	2.66343	UP
All_CCL	anisomycin	217815_at	INF	SUPT16H	11198	-4.19677	DOWN
All_CCL	anisomycin	219317_at	INF	POLI	11201	5.04495	UP
All_CCL	anisomycin	221718_s_at	INF	AKAP13	11214	3.63497	UP
All_CCL	anisomycin	221563_at	INF	DUSP10	11221	5.64168	UP
All_CCL	anisomycin	207754_at	INF	RASSF8	11228	2.2994	UP
All_CCL	anisomycin	204544_at	INF	HPS5	11234	2.21267	UP
All_CCL	anisomycin	209510_at	INF	RNF139	11236	4.04825	UP
All_CCL	anisomycin	211419_s_at	INF	CHN2	1124	2.05284	UP
All_CCL	anisomycin	209917_s_at	INF	TP53TG1	11257	-2.31854	DOWN
All_CCL	anisomycin	204135_at	INF	FILIP1L	11259	2.037	UP
All_CCL	anisomycin	212160_at	INF	XPOT	11260	-5.26944	DOWN
All_CCL	anisomycin	207777_s_at	INF	SP140	11262	2.2083	UP
All_CCL	anisomycin	219428_s_at	INF	PXMP4	11264	-2.50145	DOWN
All_CCL	anisomycin	218576_s_at	INF	DUSP12	11266	3.0163	UP
All_CCL	anisomycin	220189_s_at	INF	MGAT4B	11282	-4.35537	DOWN
All_CCL	anisomycin	203518_at	INF	LYST	1130	2.26904	UP
All_CCL	anisomycin	209268_at	INF	VPS45	11311	2.12622	UP
All_CCL	anisomycin	212992_at	INF	AHNAK2	113146	-3.28849	DOWN
All_CCL	anisomycin	215734_at	INF	IZUMO4	113177	2.96848	UP
All_CCL	anisomycin	214506_at	INF	GPR182	11318	2.23246	UP
All_CCL	anisomycin	203013_at	LM	ECD	11319	3.96972	UP
All_CCL	anisomycin	201788_at	LM	DDX42	11325	4.8544	UP
All_CCL	anisomycin	212169_at	INF	FKBP9	11328	-4.99023	DOWN
All_CCL	anisomycin	208002_s_at	INF	ACOT7	11332	-3.78215	DOWN
All_CCL	anisomycin	203273_s_at	INF	TUSC2	11334	-2.2465	DOWN
All_CCL	anisomycin	200037_s_at	INF	CBX3	11335	-2.15708	DOWN
All_CCL	anisomycin	213599_at	INF	OIP5	11339	-4.26718	DOWN
All_CCL	anisomycin	201780_s_at	INF	RNF13	11342	2.52196	UP
All_CCL	anisomycin	210221_at	INF	CHRNA3	1136	2.16279	UP
All_CCL	anisomycin	206533_at	INF	CHRNA5	1138	-2.4291	DOWN
All_CCL	anisomycin	204080_at	INF	TOE1	114034	4.07444	UP
All_CCL	anisomycin	208158_s_at	INF	OSBPL1A	114876	-2.48562	DOWN
All_CCL	anisomycin	212582_at	INF	OSBPL8	114882	2.54203	UP
All_CCL	anisomycin	216755_at	INF	OSBPL10	114884	3.3288	UP
All_CCL	anisomycin	212192_at	INF	KCTD12	115207	-2.15235	DOWN
All_CCL	anisomycin	220233_at	INF	FBXO17	115290	-2.06855	DOWN
All_CCL	anisomycin	201804_x_at	INF	TBCB	1155	-3.64635	DOWN
All_CCL	anisomycin	213279_at	INF	DHRS1	115817	-4.5159	DOWN
All_CCL	anisomycin	213105_s_at	INF	TSR3	115939	-3.41049	DOWN
All_CCL	anisomycin	208784_s_at	INF	KLHDC3	116138	-2.24563	DOWN
All_CCL	anisomycin	212909_at	INF	LYPD1	116372	2.01249	UP
All_CCL	anisomycin	213618_at	INF	ARAP2	116984	3.10214	UP
All_CCL	anisomycin	34206_at	INF	ARAP1	116985	-2.96682	DOWN
All_CCL	anisomycin	204066_s_at	INF	AGAP1	116987	-2.5257	DOWN
All_CCL	anisomycin	200613_at	INF	AP2M1	1173	-3.04554	DOWN
All_CCL	anisomycin	202442_at	INF	AP3S1	1176	-2.33009	DOWN
All_CCL	anisomycin	214726_x_at	INF	ADD1	118	-2.05481	DOWN
All_CCL	anisomycin	201733_at	INF	CLCN3	1182	-2.68941	DOWN
All_CCL	anisomycin	208792_s_at	INF	CLU	1191	3.31189	UP
All_CCL	anisomycin	214683_s_at	INF	CLK1	1195	8.7591	UP
All_CCL	anisomycin	202140_s_at	INF	CLK3	1198	6.00365	UP
All_CCL	anisomycin	201034_at	INF	ADD3	120	-2.40273	DOWN
All_CCL	anisomycin	210859_x_at	INF	CLN3	1201	-3.17503	DOWN
All_CCL	anisomycin	213512_at	INF	C14orf79	122616	2.362	UP
All_CCL	anisomycin	205098_at	INF	CCR1	1230	-2.10763	DOWN
All_CCL	anisomycin	206337_at	INF	CCR7	1236	2.37291	UP
All_CCL	anisomycin	213061_s_at	INF	NTAN1	123803	-2.92897	DOWN
All_CCL	anisomycin	214965_at	INF	SPATA2L	124044	3.24835	UP
All_CCL	anisomycin	212858_at	INF	PAQR4	124222	-4.51983	DOWN
All_CCL	anisomycin	221732_at	LM	CANT1	124583	-4.64225	DOWN
All_CCL	anisomycin	222116_s_at	INF	TBC1D16	125058	-5.29579	DOWN
All_CCL	anisomycin	204958_at	INF	PLK3	1263	7.64701	UP
All_CCL	anisomycin	214767_s_at	INF	HSPB6	126393	2.10668	UP
All_CCL	anisomycin	208597_at	INF	CNTF	1270	2.04855	UP
All_CCL	anisomycin	202312_s_at	INF	COL1A1	1277	2.53938	UP
All_CCL	anisomycin	212791_at	INF	C1orf216	127703	-3.17616	DOWN
All_CCL	anisomycin	217404_s_at	INF	COL2A1	1280	2.3574	UP
All_CCL	anisomycin	210945_at	INF	COL4A6	1288	2.37949	UP
All_CCL	anisomycin	221730_at	INF	COL5A2	1290	2.45289	UP
All_CCL	anisomycin	216034_at	INF	ZNF280A	129025	2.13441	UP
All_CCL	anisomycin	216993_s_at	INF	COL11A2	1302	2.34196	UP
All_CCL	anisomycin	214364_at	INF	MTERFD2	130916	2.63466	UP
All_CCL	anisomycin	208817_at	INF	COMT	1312	-3.59448	DOWN
All_CCL	anisomycin	214337_at	INF	COPA	1314	2.41935	UP
All_CCL	anisomycin	214030_at	INF	CRYBG3	131544	2.66687	UP
All_CCL	anisomycin	208961_s_at	INF	KLF6	1316	6.68848	UP
All_CCL	anisomycin	205027_s_at	INF	MAP3K8	1326	2.746	UP
All_CCL	anisomycin	202343_x_at	INF	COX5B	1329	-2.12897	DOWN
All_CCL	anisomycin	202912_at	INF	ADM	133	2.21856	UP
All_CCL	anisomycin	221550_at	INF	COX15	1355	3.1217	UP
All_CCL	anisomycin	204172_at	INF	CPOX	1371	-3.20986	DOWN
All_CCL	anisomycin	217484_at	INF	CR1	1378	3.48759	UP
All_CCL	anisomycin	202160_at	INF	CREBBP	1387	4.13296	UP
All_CCL	anisomycin	201989_s_at	INF	CREBL2	1389	-3.15301	DOWN
All_CCL	anisomycin	222269_at	INF	APOOL	139322	5.10567	UP
All_CCL	anisomycin	219996_at	INF	ASB7	140460	3.35841	UP
All_CCL	anisomycin	219867_at	INF	CHODL	140578	2.41753	UP
All_CCL	anisomycin	209674_at	INF	CRY1	1407	3.82476	UP
All_CCL	anisomycin	212695_at	INF	CRY2	1408	4.06385	UP
All_CCL	anisomycin	217559_at	INF	RPL10L	140801	3.80777	UP
All_CCL	anisomycin	212721_at	INF	SREK1	140890	8.57328	UP
All_CCL	anisomycin	222048_at	INF	CRYBB2P1	1416	4.47168	UP
All_CCL	anisomycin	202950_at	LM	CRYZ	1429	-2.55069	DOWN
All_CCL	anisomycin	202239_at	INF	PARP4	143	-2.89841	DOWN
All_CCL	anisomycin	208660_at	INF	CS	1431	-2.11047	DOWN
All_CCL	anisomycin	210766_s_at	INF	CSE1L	1434	-2.47775	DOWN
All_CCL	anisomycin	219154_at	INF	TMEM120B	144404	-2.11829	DOWN
All_CCL	anisomycin	213145_at	INF	FBXL14	144699	-2.64599	DOWN
All_CCL	anisomycin	208866_at	INF	CSNK1A1	1452	4.37091	UP
All_CCL	anisomycin	207945_s_at	INF	CSNK1D	1453	3.84444	UP
All_CCL	anisomycin	202573_at	INF	CSNK1G2	1455	-3.42531	DOWN
All_CCL	anisomycin	200621_at	LM	CSRP1	1465	2.18749	UP
All_CCL	anisomycin	218275_at	INF	SLC25A10	1468	-4.38961	DOWN
All_CCL	anisomycin	216149_at	INF	LRRC37BP1	147172	2.58209	UP
All_CCL	anisomycin	217508_s_at	INF	C18orf25	147339	6.52388	UP
All_CCL	anisomycin	201201_at	INF	CSTB	1476	-2.44864	DOWN
All_CCL	anisomycin	203947_at	INF	CSTF3	1479	3.07827	UP
All_CCL	anisomycin	213980_s_at	INF	CTBP1	1487	-5.15364	DOWN
All_CCL	anisomycin	206813_at	INF	CTF1	1489	2.12439	UP
All_CCL	anisomycin	209101_at	INF	CTGF	1490	4.48933	UP
All_CCL	anisomycin	215109_at	INF	RC3H1	149041	2.70732	UP
All_CCL	anisomycin	206085_s_at	INF	CTH	1491	3.84795	UP
All_CCL	anisomycin	212155_at	INF	RNF187	149603	-4.59078	DOWN
All_CCL	anisomycin	220508_at	INF	CCT8L2	150160	2.37928	UP
All_CCL	anisomycin	214717_at	INF	PKI55	150967	-2.11436	DOWN
All_CCL	anisomycin	215046_at	INF	KANSL1L	151050	2.19809	UP
All_CCL	anisomycin	202087_s_at	LM	CTSL	1514	-2.73069	DOWN
All_CCL	anisomycin	220764_at	INF	PPP4R2	151987	2.79515	UP
All_CCL	anisomycin	212562_s_at	INF	CTSZ	1522	3.71881	UP
All_CCL	anisomycin	201066_at	INF	CYC1	1537	-2.48537	DOWN
All_CCL	anisomycin	216809_at	INF	CYLC1	1538	2.29842	UP
All_CCL	anisomycin	221903_s_at	INF	CYLD	1540	5.67785	UP
All_CCL	anisomycin	217303_s_at	INF	ADRB3	155	2.11194	UP
All_CCL	anisomycin	213587_s_at	INF	ATP6V0E2	155066	-2.74349	DOWN
All_CCL	anisomycin	212731_at	INF	ANKRD46	157567	-2.55434	DOWN
All_CCL	anisomycin	210726_at	INF	CYP3A4	1576	3.14751	UP
All_CCL	anisomycin	217611_at	INF	ERICH1	157697	2.2683	UP
All_CCL	anisomycin	212805_at	INF	PRUNE2	158471	-3.04441	DOWN
All_CCL	anisomycin	203475_at	INF	CYP19A1	1588	3.67653	UP
All_CCL	anisomycin	205676_at	INF	CYP27B1	1594	3.01212	UP
All_CCL	anisomycin	201000_at	LM	AARS	16	-4.64792	DOWN
All_CCL	anisomycin	201925_s_at	INF	CD55	1604	3.15992	UP
All_CCL	anisomycin	212128_s_at	INF	DAG1	1605	-5.50615	DOWN
All_CCL	anisomycin	215058_at	INF	DENND5B	160518	2.52926	UP
All_CCL	anisomycin	206395_at	INF	DGKG	1608	2.49899	UP
All_CCL	anisomycin	206588_at	INF	DAZL	1618	2.54839	UP
All_CCL	anisomycin	211070_x_at	INF	DBI	1622	-3.3626	DOWN
All_CCL	anisomycin	202806_at	INF	DBN1	1627	-2.86518	DOWN
All_CCL	anisomycin	209759_s_at	INF	ECI1	1632	-2.62269	DOWN
All_CCL	anisomycin	203302_at	LM	DCK	1633	-3.13947	DOWN
All_CCL	anisomycin	214801_at	INF	TOR1AIP2	163590	4.03174	UP
All_CCL	anisomycin	211780_x_at	INF	DCTN1	1639	-2.90102	DOWN
All_CCL	anisomycin	203350_at	INF	AP1G1	164	2.66299	UP
All_CCL	anisomycin	208619_at	INF	DDB1	1642	-2.70092	DOWN
All_CCL	anisomycin	203725_at	LM	GADD45A	1647	2.32259	UP
All_CCL	anisomycin	209383_at	INF	DDIT3	1649	10.6721	UP
All_CCL	anisomycin	212514_x_at	INF	DDX3X	1654	2.3683	UP
All_CCL	anisomycin	203334_at	INF	DHX8	1659	4.18163	UP
All_CCL	anisomycin	217729_s_at	INF	AES	166	-5.9753	DOWN
All_CCL	anisomycin	204977_at	LM	DDX10	1662	7.27168	UP
All_CCL	anisomycin	201385_at	INF	DHX15	1665	3.02305	UP
All_CCL	anisomycin	210397_at	INF	DEFB1	1672	-3.48324	DOWN
All_CCL	anisomycin	206752_s_at	LM	DFFB	1677	-3.52438	DOWN
All_CCL	anisomycin	205229_s_at	INF	COCH	1690	-2.20735	DOWN
All_CCL	anisomycin	213075_at	INF	OLFML2A	169611	2.73019	UP
All_CCL	anisomycin	215978_x_at	INF	ZNF721	170960	2.59773	UP
All_CCL	anisomycin	212238_at	INF	ASXL1	171023	4.06146	UP
All_CCL	anisomycin	211325_x_at	INF	DSTNP2	171220	-2.75803	DOWN
All_CCL	anisomycin	211252_x_at	INF	PTCRA	171558	2.18624	UP
All_CCL	anisomycin	203816_at	INF	DGUOK	1716	3.34042	UP
All_CCL	anisomycin	201791_s_at	INF	DHCR7	1717	-2.43093	DOWN
All_CCL	anisomycin	200862_at	INF	DHCR24	1718	-2.6712	DOWN
All_CCL	anisomycin	202534_x_at	INF	DHFR	1719	-4.32841	DOWN
All_CCL	anisomycin	201885_s_at	INF	CYB5R3	1727	-3.55312	DOWN
All_CCL	anisomycin	211150_s_at	INF	DLAT	1737	-2.22669	DOWN
All_CCL	anisomycin	212728_at	INF	DLG3	1741	-2.25648	DOWN
All_CCL	anisomycin	207147_at	INF	DLX2	1746	5.5336	UP
All_CCL	anisomycin	204332_s_at	INF	AGA	175	2.31349	UP
All_CCL	anisomycin	210862_s_at	INF	SARDH	1757	2.28751	UP
All_CCL	anisomycin	220493_at	INF	DMRT1	1761	2.48017	UP
All_CCL	anisomycin	203912_s_at	INF	DNASE1L1	1774	-3.40122	DOWN
All_CCL	anisomycin	209509_s_at	INF	DPAGT1	1798	-4.22554	DOWN
All_CCL	anisomycin	200762_at	INF	DPYSL2	1808	-8.08444	DOWN
All_CCL	anisomycin	208486_at	INF	DRD5	1816	3.43792	UP
All_CCL	anisomycin	215253_s_at	INF	RCAN1	1827	3.27539	UP
All_CCL	anisomycin	208763_s_at	LM	TSC22D3	1831	6.0219	UP
All_CCL	anisomycin	205097_at	INF	SLC26A2	1836	-2.1466	DOWN
All_CCL	anisomycin	211493_x_at	INF	DTNA	1837	2.48863	UP
All_CCL	anisomycin	203821_at	INF	HBEGF	1839	5.86289	UP
All_CCL	anisomycin	203270_at	INF	DTYMK	1841	-2.11502	DOWN
All_CCL	anisomycin	201041_s_at	INF	DUSP1	1843	10.8766	UP
All_CCL	anisomycin	204794_at	INF	DUSP2	1844	2.15654	UP
All_CCL	anisomycin	209457_at	INF	DUSP5	1847	3.65729	UP
All_CCL	anisomycin	208893_s_at	INF	DUSP6	1848	8.1842	UP
All_CCL	anisomycin	206374_at	INF	DUSP8	1850	5.76125	UP
All_CCL	anisomycin	208955_at	INF	DUT	1854	-4.246	DOWN
All_CCL	anisomycin	203230_at	INF	DVL1	1855	-2.22082	DOWN
All_CCL	anisomycin	209033_s_at	INF	DYRK1A	1859	5.69795	UP
All_CCL	anisomycin	219787_s_at	INF	ECT2	1894	-3.2949	DOWN
All_CCL	anisomycin	203505_at	INF	ABCA1	19	2.69705	UP
All_CCL	anisomycin	218995_s_at	LM	EDN1	1906	2.2556	UP
All_CCL	anisomycin	206758_at	INF	EDN2	1907	2.02895	UP
All_CCL	anisomycin	216235_s_at	INF	EDNRA	1909	2.10611	UP
All_CCL	anisomycin	209329_x_at	INF	HIGD2A	192286	-3.76672	DOWN
All_CCL	anisomycin	219426_at	INF	AGO3	192669	5.43573	UP
All_CCL	anisomycin	218253_s_at	INF	EIF2D	1939	-2.02008	DOWN
All_CCL	anisomycin	204029_at	INF	CELSR2	1952	-3.54919	DOWN
All_CCL	anisomycin	214778_at	INF	MEGF8	1954	-3.96487	DOWN
All_CCL	anisomycin	212830_at	INF	MEGF9	1955	-3.4593	DOWN
All_CCL	anisomycin	211551_at	INF	EGFR	1956	2.07801	UP
All_CCL	anisomycin	201693_s_at	LM	EGR1	1958	17.4912	UP
All_CCL	anisomycin	205249_at	INF	EGR2	1959	6.70025	UP
All_CCL	anisomycin	206115_at	INF	EGR3	1960	7.10923	UP
All_CCL	anisomycin	207768_at	INF	EGR4	1961	5.27265	UP
All_CCL	anisomycin	213065_at	INF	ZFC3H1	196441	3.2661	UP
All_CCL	anisomycin	201144_s_at	INF	EIF2S1	1965	4.45155	UP
All_CCL	anisomycin	203499_at	INF	EPHA2	1969	6.34273	UP
All_CCL	anisomycin	208769_at	INF	EIF4EBP2	1979	-3.07755	DOWN
All_CCL	anisomycin	208708_x_at	LM	EIF5	1983	4.09737	UP
All_CCL	anisomycin	212418_at	INF	ELF1	1997	4.216	UP
All_CCL	anisomycin	217757_at	INF	A2M	2	-2.00459	DOWN
All_CCL	anisomycin	31845_at	INF	ELF4	2000	3.20672	UP
All_CCL	anisomycin	213111_at	INF	PIKFYVE	200576	2.94035	UP
All_CCL	anisomycin	212458_at	LM	SPRED2	200734	5.00017	UP
All_CCL	anisomycin	215645_at	INF	FLCN	201163	2.34731	UP
All_CCL	anisomycin	209478_at	INF	STRA13	201254	-3.17706	DOWN
All_CCL	anisomycin	204975_at	INF	EMP2	2013	-2.0159	DOWN
All_CCL	anisomycin	212543_at	INF	AIM1	202	-2.46578	DOWN
All_CCL	anisomycin	204824_at	INF	ENDOG	2021	-2.08547	DOWN
All_CCL	anisomycin	217294_s_at	INF	ENO1	2023	-2.26619	DOWN
All_CCL	anisomycin	201802_at	INF	SLC29A1	2030	-4.41119	DOWN
All_CCL	anisomycin	212320_at	INF	TUBB	203068	-8.09565	DOWN
All_CCL	anisomycin	212866_at	INF	R3HCC1	203069	-2.01004	DOWN
All_CCL	anisomycin	202221_s_at	INF	EP300	2033	3.78945	UP
All_CCL	anisomycin	212336_at	INF	EPB41L1	2036	-2.62157	DOWN
All_CCL	anisomycin	204505_s_at	INF	DMTN	2039	-2.92172	DOWN
All_CCL	anisomycin	206114_at	INF	EPHA4	2043	3.34008	UP
All_CCL	anisomycin	216837_at	INF	EPHA5	2044	3.49053	UP
All_CCL	anisomycin	213434_at	INF	STX2	2054	-4.26657	DOWN
All_CCL	anisomycin	57703_at	INF	SENP5	205564	5.82357	UP
All_CCL	anisomycin	200843_s_at	LM	EPRS	2058	-6.58466	DOWN
All_CCL	anisomycin	209262_s_at	LM	NR2F6	2063	-4.25794	DOWN
All_CCL	anisomycin	213119_at	INF	SLC36A1	206358	-2.11126	DOWN
All_CCL	anisomycin	203719_at	INF	ERCC1	2067	2.17705	UP
All_CCL	anisomycin	205767_at	INF	EREG	2069	2.16658	UP
All_CCL	anisomycin	207327_at	INF	EYA4	2070	3.06504	UP
All_CCL	anisomycin	202414_at	INF	ERCC5	2073	2.28635	UP
All_CCL	anisomycin	207347_at	INF	ERCC6	2074	5.98101	UP
All_CCL	anisomycin	203643_at	INF	ERF	2077	3.5985	UP
All_CCL	anisomycin	210780_at	INF	ESR2	2100	4.69198	UP
All_CCL	anisomycin	201573_s_at	INF	ETF1	2107	3.86228	UP
All_CCL	anisomycin	201931_at	INF	ETFA	2108	2.7658	UP
All_CCL	anisomycin	204774_at	INF	EVI2A	2123	2.78286	UP
All_CCL	anisomycin	209202_s_at	INF	EXTL3	2137	-2.22027	DOWN
All_CCL	anisomycin	203358_s_at	LM	EZH2	2146	3.87623	UP
All_CCL	anisomycin	213506_at	INF	F2RL1	2150	5.63826	UP
All_CCL	anisomycin	220255_at	INF	FANCE	2178	-2.33667	DOWN
All_CCL	anisomycin	207275_s_at	INF	ACSL1	2180	-2.05348	DOWN
All_CCL	anisomycin	218689_at	INF	FANCF	2188	-2.86609	DOWN
All_CCL	anisomycin	209646_x_at	INF	ALDH1B1	219	-3.12141	DOWN
All_CCL	anisomycin	202159_at	INF	FARSA	2193	2.29946	UP
All_CCL	anisomycin	213100_at	INF	UNC5B	219699	-3.56661	DOWN
All_CCL	anisomycin	213510_x_at	INF	USP32P2	220594	2.03169	UP
All_CCL	anisomycin	204232_at	INF	FCER1G	2207	-2.19451	DOWN
All_CCL	anisomycin	221824_s_at	INF	MARCH8	220972	-3.53084	DOWN
All_CCL	anisomycin	221763_at	INF	JMJD1C	221037	5.6394	UP
All_CCL	anisomycin	222128_at	INF	NSUN6	221078	4.30064	UP
All_CCL	anisomycin	214729_at	INF	TWISTNB	221830	2.00928	UP
All_CCL	anisomycin	210950_s_at	INF	FDFT1	2222	-2.96849	DOWN
All_CCL	anisomycin	214343_s_at	INF	ATXN7L1	222255	4.23875	UP
All_CCL	anisomycin	201275_at	INF	FDPS	2224	-3.39307	DOWN
All_CCL	anisomycin	217600_at	INF	SCUBE3	222663	2.77364	UP
All_CCL	anisomycin	203116_s_at	INF	FECH	2235	-2.88308	DOWN
All_CCL	anisomycin	204767_s_at	INF	FEN1	2237	-3.21833	DOWN
All_CCL	anisomycin	202054_s_at	INF	ALDH3A2	224	-3.98088	DOWN
All_CCL	anisomycin	206412_at	INF	FER	2241	4.71572	UP
All_CCL	anisomycin	204819_at	INF	FGD1	2245	-2.85318	DOWN
All_CCL	anisomycin	208378_x_at	INF	FGF5	2250	2.65234	UP
All_CCL	anisomycin	215404_x_at	INF	FGFR1	2260	3.26926	UP
All_CCL	anisomycin	204379_s_at	INF	FGFR3	2261	-2.04158	DOWN
All_CCL	anisomycin	203032_s_at	INF	FH	2271	-3.88709	DOWN
All_CCL	anisomycin	202949_s_at	LM	FHL2	2274	3.84739	UP
All_CCL	anisomycin	210186_s_at	INF	FKBP1A	2280	-2.00755	DOWN
All_CCL	anisomycin	212589_at	INF	RRAS2	22800	3.49902	UP
All_CCL	anisomycin	206857_s_at	INF	FKBP1B	2281	-2.12266	DOWN
All_CCL	anisomycin	217997_at	INF	PHLDA1	22822	4.94608	UP
All_CCL	anisomycin	209704_at	INF	MTF2	22823	4.18652	UP
All_CCL	anisomycin	212490_at	INF	DNAJC8	22826	2.42939	UP
All_CCL	anisomycin	203250_at	INF	SCAF8	22828	4.55053	UP
All_CCL	anisomycin	204488_at	INF	DOLK	22845	-5.09674	DOWN
All_CCL	anisomycin	203940_s_at	INF	VASH1	22846	-3.55598	DOWN
All_CCL	anisomycin	203322_at	INF	ADNP2	22850	4.94401	UP
All_CCL	anisomycin	202304_at	INF	FNDC3A	22862	2.47714	UP
All_CCL	anisomycin	204568_at	INF	ATG14	22863	3.36552	UP
All_CCL	anisomycin	206053_at	INF	ZNF510	22869	2.51148	UP
All_CCL	anisomycin	209229_s_at	INF	PPP6R1	22870	-2.93697	DOWN
All_CCL	anisomycin	201561_s_at	LM	CLSTN1	22883	-2.56782	DOWN
All_CCL	anisomycin	206015_s_at	LM	FOXJ3	22887	3.06566	UP
All_CCL	anisomycin	215544_s_at	INF	UBOX5	22888	3.29381	UP
All_CCL	anisomycin	202220_at	LM	KIAA0907	22889	2.9575	UP
All_CCL	anisomycin	218362_s_at	INF	DIS3	22894	2.96273	UP
All_CCL	anisomycin	212974_at	INF	DENND3	22898	2.83636	UP
All_CCL	anisomycin	213939_s_at	INF	RUFY3	22902	3.03699	UP
All_CCL	anisomycin	204166_at	INF	SBNO2	22904	4.47138	UP
All_CCL	anisomycin	203952_at	LM	ATF6	22926	6.11045	UP
All_CCL	anisomycin	200961_at	INF	SEPHS2	22928	-2.4087	DOWN
All_CCL	anisomycin	208939_at	INF	SEPHS1	22929	-4.49432	DOWN
All_CCL	anisomycin	212932_at	INF	RAB3GAP1	22930	4.16004	UP
All_CCL	anisomycin	212973_at	LM	RPIA	22934	-2.47785	DOWN
All_CCL	anisomycin	214446_at	INF	ELL2	22936	2.71656	UP
All_CCL	anisomycin	212329_at	INF	SCAP	22937	-3.23852	DOWN
All_CCL	anisomycin	201575_at	INF	SNW1	22938	6.29658	UP
All_CCL	anisomycin	205664_at	INF	KIN	22944	4.67749	UP
All_CCL	anisomycin	218682_s_at	INF	SLC4A1AP	22950	3.8376	UP
All_CCL	anisomycin	210052_s_at	INF	TPX2	22974	-2.90378	DOWN
All_CCL	anisomycin	209155_s_at	INF	NT5C2	22978	2.70646	UP
All_CCL	anisomycin	214704_at	INF	TCF25	22980	4.08915	UP
All_CCL	anisomycin	201715_s_at	INF	ACIN1	22985	3.40188	UP
All_CCL	anisomycin	213173_at	INF	PCNX	22990	2.46292	UP
All_CCL	anisomycin	34221_at	INF	HMGXB3	22993	2.90031	UP
All_CCL	anisomycin	216060_s_at	INF	DAAM1	23002	5.61657	UP
All_CCL	anisomycin	203885_at	LM	RAB21	23011	2.91018	UP
All_CCL	anisomycin	212572_at	INF	STK38L	23012	3.28406	UP
All_CCL	anisomycin	208798_x_at	INF	GOLGA8A	23015	2.94888	UP
All_CCL	anisomycin	213648_at	INF	EXOSC7	23016	4.23094	UP
All_CCL	anisomycin	212348_s_at	INF	KDM1A	23028	-2.86042	DOWN
All_CCL	anisomycin	215616_s_at	INF	KDM4B	23030	2.3344	UP
All_CCL	anisomycin	213045_at	INF	MAST3	23031	-2.30022	DOWN
All_CCL	anisomycin	214843_s_at	INF	USP33	23032	2.55042	UP
All_CCL	anisomycin	213271_s_at	INF	DOPEY1	23033	5.76419	UP
All_CCL	anisomycin	212845_at	INF	SAMD4A	23034	5.29133	UP
All_CCL	anisomycin	212368_at	INF	ZNF292	23036	5.10032	UP
All_CCL	anisomycin	212166_at	LM	XPO7	23039	-2.94218	DOWN
All_CCL	anisomycin	212754_s_at	INF	MON2	23041	3.16119	UP
All_CCL	anisomycin	213107_at	INF	TNIK	23043	4.27881	UP
All_CCL	anisomycin	213940_s_at	INF	FNBP1	23048	2.06352	UP
All_CCL	anisomycin	202580_x_at	INF	FOXM1	2305	-6.12328	DOWN
All_CCL	anisomycin	212573_at	INF	ENDOD1	23052	-4.9723	DOWN
All_CCL	anisomycin	212359_s_at	INF	ZSWIM8	23053	3.93794	UP
All_CCL	anisomycin	212618_at	INF	ZNF609	23060	2.62102	UP
All_CCL	anisomycin	212052_s_at	INF	TBC1D9B	23061	-2.79626	DOWN
All_CCL	anisomycin	212264_s_at	INF	WAPAL	23063	4.22784	UP
All_CCL	anisomycin	213118_at	INF	UHRF1BP1L	23074	2.3576	UP
All_CCL	anisomycin	210369_at	INF	SWAP70	23075	2.81369	UP
All_CCL	anisomycin	212471_at	INF	AVL9	23080	4.48244	UP
All_CCL	anisomycin	214861_at	INF	KDM4C	23081	4.75247	UP
All_CCL	anisomycin	203737_s_at	INF	PPRC1	23082	3.72583	UP
All_CCL	anisomycin	204131_s_at	LM	FOXO3	2309	6.0868	UP
All_CCL	anisomycin	210806_at	INF	TTLL5	23093	2.35358	UP
All_CCL	anisomycin	204182_s_at	INF	ZBTB43	23099	5.16982	UP
All_CCL	anisomycin	201272_at	INF	AKR1B1	231	-3.93581	DOWN
All_CCL	anisomycin	216965_x_at	INF	SPG20	23111	3.46947	UP
All_CCL	anisomycin	213304_at	INF	FAM179B	23116	2.17669	UP
All_CCL	anisomycin	212309_at	INF	CLASP2	23122	3.40802	UP
All_CCL	anisomycin	212153_at	INF	POGZ	23126	2.42544	UP
All_CCL	anisomycin	213300_at	INF	ATG2A	23130	4.12423	UP
All_CCL	anisomycin	212485_at	LM	GPATCH8	23131	3.71089	UP
All_CCL	anisomycin	215065_at	INF	PHF8	23133	2.55034	UP
All_CCL	anisomycin	41387_r_at	INF	KDM6B	23135	5.92953	UP
All_CCL	anisomycin	212927_at	INF	SMC5	23137	5.11169	UP
All_CCL	anisomycin	213962_s_at	INF	ANKLE2	23141	2.53875	UP
All_CCL	anisomycin	214936_at	INF	LRCH1	23143	2.35874	UP
All_CCL	anisomycin	206427_s_at	INF	MLANA	2315	-2.82984	DOWN
All_CCL	anisomycin	212856_at	INF	GRAMD4	23151	-3.85853	DOWN
All_CCL	anisomycin	214662_at	INF	WDR43	23160	3.41311	UP
All_CCL	anisomycin	214771_x_at	INF	MPRIP	23164	-3.99322	DOWN
All_CCL	anisomycin	216251_s_at	INF	TTLL12	23170	-2.2211	DOWN
All_CCL	anisomycin	212510_at	INF	GPD1L	23171	-4.5121	DOWN
All_CCL	anisomycin	212837_at	INF	FAM175B	23172	4.46137	UP
All_CCL	anisomycin	215427_s_at	INF	ZCCHC14	23174	2.74416	UP
All_CCL	anisomycin	212272_at	INF	LPIN1	23175	2.27013	UP
All_CCL	anisomycin	209000_s_at	INF	SEPT8	23176	-3.67267	DOWN
All_CCL	anisomycin	215529_x_at	INF	DIP2A	23181	3.12723	UP
All_CCL	anisomycin	212612_at	INF	RCOR1	23186	3.45242	UP
All_CCL	anisomycin	211299_s_at	INF	FLOT2	2319	-3.64659	DOWN
All_CCL	anisomycin	212106_at	INF	FAF2	23197	3.07483	UP
All_CCL	anisomycin	212219_at	INF	PSME4	23198	2.77715	UP
All_CCL	anisomycin	213395_at	INF	MLC1	23209	2.44172	UP
All_CCL	anisomycin	212722_s_at	INF	JMJD6	23210	3.728	UP
All_CCL	anisomycin	209567_at	LM	RRS1	23212	-2.08015	DOWN
All_CCL	anisomycin	211946_s_at	INF	PRRC2C	23215	4.72743	UP
All_CCL	anisomycin	202271_at	INF	FBXO28	23219	2.08671	UP
All_CCL	anisomycin	212611_at	INF	DTX4	23220	-3.59787	DOWN
All_CCL	anisomycin	216913_s_at	LM	RRP12	23223	6.85394	UP
All_CCL	anisomycin	216218_s_at	INF	PLCL2	23228	-2.65029	DOWN
All_CCL	anisomycin	212314_at	INF	SEL1L3	23231	-2.75904	DOWN
All_CCL	anisomycin	211925_s_at	INF	PLCB1	23236	2.52309	UP
All_CCL	anisomycin	210090_at	INF	ARC	23237	3.70899	UP
All_CCL	anisomycin	212719_at	INF	PHLPP1	23239	2.27675	UP
All_CCL	anisomycin	212778_at	INF	PACS2	23241	-3.85102	DOWN
All_CCL	anisomycin	213035_at	INF	ANKRD28	23243	2.58665	UP
All_CCL	anisomycin	212553_at	INF	RPRD2	23248	2.44134	UP
All_CCL	anisomycin	212286_at	INF	ANKRD12	23253	6.50015	UP
All_CCL	anisomycin	213478_at	INF	KAZN	23254	-2.33853	DOWN
All_CCL	anisomycin	215548_s_at	INF	SCFD1	23256	3.27366	UP
All_CCL	anisomycin	212561_at	INF	DENND5A	23258	2.95945	UP
All_CCL	anisomycin	213268_at	INF	CAMTA1	23261	3.07473	UP
All_CCL	anisomycin	215413_at	INF	EXOC7	23265	2.97797	UP
All_CCL	anisomycin	212838_at	INF	DNMBP	23268	7.32246	UP
All_CCL	anisomycin	209578_s_at	INF	POFUT2	23275	4.98786	UP
All_CCL	anisomycin	209866_s_at	INF	LPHN3	23284	2.57713	UP
All_CCL	anisomycin	206263_at	INF	FMO4	2329	2.5071	UP
All_CCL	anisomycin	220347_at	INF	SMG6	23293	2.45659	UP
All_CCL	anisomycin	212747_at	INF	ANKS1A	23294	-2.13391	DOWN
All_CCL	anisomycin	209203_s_at	INF	BICD2	23299	-2.11316	DOWN
All_CCL	anisomycin	212756_s_at	INF	UBR2	23304	4.54768	UP
All_CCL	anisomycin	213683_at	INF	ACSL6	23305	2.24169	UP
All_CCL	anisomycin	31826_at	INF	FKBP15	23307	2.38476	UP
All_CCL	anisomycin	202709_at	INF	FMOD	2331	2.75294	UP
All_CCL	anisomycin	212789_at	INF	NCAPD3	23310	-3.58293	DOWN
All_CCL	anisomycin	217118_s_at	INF	KIAA0930	23313	-4.37373	DOWN
All_CCL	anisomycin	212947_at	INF	SLC9A8	23315	4.70762	UP
All_CCL	anisomycin	217594_at	INF	ZCCHC11	23318	2.08795	UP
All_CCL	anisomycin	212795_at	LM	KIAA1033	23325	5.74843	UP
All_CCL	anisomycin	212445_s_at	INF	NEDD4L	23327	3.83607	UP
All_CCL	anisomycin	215433_at	INF	DPY19L1	23333	3.19879	UP
All_CCL	anisomycin	215350_at	INF	SYNE1	23345	2.50197	UP
All_CCL	anisomycin	212058_at	INF	U2SURP	23350	5.62841	UP
All_CCL	anisomycin	211950_at	INF	UBR4	23352	2.48505	UP
All_CCL	anisomycin	212232_at	INF	FNBP4	23360	9.75547	UP
All_CCL	anisomycin	214928_at	INF	OBSL1	23363	3.93238	UP
All_CCL	anisomycin	213424_at	INF	KIAA0895	23366	2.24272	UP
All_CCL	anisomycin	203171_s_at	LM	RRP8	23378	4.22361	UP
All_CCL	anisomycin	209654_at	INF	KIAA0947	23379	2.51182	UP
All_CCL	anisomycin	212814_at	INF	AHCYL2	23382	-2.32793	DOWN
All_CCL	anisomycin	212505_s_at	INF	MAU2	23383	5.47797	UP
All_CCL	anisomycin	213034_at	INF	SIK3	23387	6.19855	UP
All_CCL	anisomycin	212209_at	INF	MED13L	23389	3.06469	UP
All_CCL	anisomycin	200090_at	INF	FNTA	2339	4.78924	UP
All_CCL	anisomycin	212982_at	INF	ZDHHC17	23390	5.67143	UP
All_CCL	anisomycin	201773_at	INF	ADNP	23394	2.77443	UP
All_CCL	anisomycin	213483_at	INF	PPWD1	23398	3.72391	UP
All_CCL	anisomycin	200035_at	INF	CTDNEP1	23399	-4.38033	DOWN
All_CCL	anisomycin	218608_at	INF	ATP13A2	23400	-2.91321	DOWN
All_CCL	anisomycin	218878_s_at	INF	SIRT1	23411	6.28697	UP
All_CCL	anisomycin	220802_at	INF	KCNH4	23415	2.19225	UP
All_CCL	anisomycin	218869_at	INF	MLYCD	23417	-3.05996	DOWN
All_CCL	anisomycin	216092_s_at	INF	SLC7A8	23428	-3.25268	DOWN
All_CCL	anisomycin	201845_s_at	INF	RYBP	23429	4.67173	UP
All_CCL	anisomycin	220229_s_at	INF	AP4E1	23431	2.22098	UP
All_CCL	anisomycin	208440_at	INF	C3orf27	23434	4.38656	UP
All_CCL	anisomycin	200020_at	INF	TARDBP	23435	-2.10298	DOWN
All_CCL	anisomycin	211185_s_at	INF	SF3B1	23451	6.30896	UP
All_CCL	anisomycin	207321_s_at	INF	ABCB9	23457	2.31284	UP
All_CCL	anisomycin	201609_x_at	INF	ICMT	23463	-6.87207	DOWN
All_CCL	anisomycin	202047_s_at	INF	CBX6	23466	-2.95423	DOWN
All_CCL	anisomycin	212126_at	INF	CBX5	23468	-4.86072	DOWN
All_CCL	anisomycin	217952_x_at	INF	PHF3	23469	2.9824	UP
All_CCL	anisomycin	204044_at	INF	QPRT	23475	-2.19197	DOWN
All_CCL	anisomycin	209075_s_at	INF	ISCU	23479	-2.97997	DOWN
All_CCL	anisomycin	202594_at	INF	LEPROTL1	23484	-2.97342	DOWN
All_CCL	anisomycin	212914_at	INF	CBX7	23492	-4.66475	DOWN
All_CCL	anisomycin	213073_at	INF	ZFYVE26	23503	2.46155	UP
All_CCL	anisomycin	212556_at	INF	SCRIB	23513	-2.40302	DOWN
All_CCL	anisomycin	213000_at	INF	MORC3	23515	3.46232	UP
All_CCL	anisomycin	212110_at	INF	SLC39A14	23516	-3.49937	DOWN
All_CCL	anisomycin	212896_at	INF	SKIV2L2	23517	4.28859	UP
All_CCL	anisomycin	206371_at	INF	FOLR3	2352	2.18704	UP
All_CCL	anisomycin	212462_at	LM	KAT6B	23522	2.62792	UP
All_CCL	anisomycin	208610_s_at	INF	SRRM2	23524	2.31279	UP
All_CCL	anisomycin	219500_at	INF	CLCF1	23529	5.67699	UP
All_CCL	anisomycin	209189_at	LM	FOS	2353	21.8603	UP
All_CCL	anisomycin	202784_s_at	LM	NNT	23530	-2.97204	DOWN
All_CCL	anisomycin	202768_at	INF	FOSB	2354	6.32218	UP
All_CCL	anisomycin	38703_at	INF	DNPEP	23549	-2.04536	DOWN
All_CCL	anisomycin	218880_at	INF	FOSL2	2355	3.3276	UP
All_CCL	anisomycin	218238_at	INF	GTPBP4	23560	4.64958	UP
All_CCL	anisomycin	202092_s_at	INF	ARL2BP	23568	-2.52002	DOWN
All_CCL	anisomycin	218943_s_at	INF	DDX58	23586	2.98576	UP
All_CCL	anisomycin	219105_x_at	INF	ORC6	23594	3.23386	UP
All_CCL	anisomycin	219032_x_at	INF	OPN3	23596	-3.1412	DOWN
All_CCL	anisomycin	221641_s_at	LM	ACOT9	23597	2.34703	UP
All_CCL	anisomycin	215184_at	INF	DAPK2	23604	2.25228	UP
All_CCL	anisomycin	214795_at	INF	ZMYND8	23613	3.03156	UP
All_CCL	anisomycin	220653_at	INF	ZIM2	23619	2.78509	UP
All_CCL	anisomycin	217904_s_at	INF	BACE1	23621	2.06007	UP
All_CCL	anisomycin	206949_s_at	INF	RUSC1	23623	-4.79929	DOWN
All_CCL	anisomycin	212484_at	INF	FAM89B	23625	-2.45454	DOWN
All_CCL	anisomycin	207740_s_at	INF	NUP62	23636	-2.69866	DOWN
All_CCL	anisomycin	213313_at	INF	RABGAP1	23637	2.27555	UP
All_CCL	anisomycin	206483_at	INF	LRRC6	23639	2.05722	UP
All_CCL	anisomycin	37028_at	INF	PPP1R15A	23645	12.4176	UP
All_CCL	anisomycin	201050_at	INF	PLD3	23646	-2.18692	DOWN
All_CCL	anisomycin	202109_at	LM	ARFIP2	23647	3.38049	UP
All_CCL	anisomycin	207528_s_at	INF	SLC7A11	23657	2.09088	UP
All_CCL	anisomycin	203730_s_at	INF	ZKSCAN5	23660	4.77843	UP
All_CCL	anisomycin	212111_at	INF	STX12	23673	2.37398	UP
All_CCL	anisomycin	208868_s_at	INF	GABARAPL1	23710	4.95598	UP
All_CCL	anisomycin	219902_at	INF	BHMT2	23743	-2.33153	DOWN
All_CCL	anisomycin	218681_s_at	INF	SDF2L1	23753	-2.89929	DOWN
All_CCL	anisomycin	202522_at	INF	PITPNB	23760	3.68409	UP
All_CCL	anisomycin	202392_s_at	INF	PISD	23761	2.09284	UP
All_CCL	anisomycin	205193_at	INF	MAFF	23764	9.40735	UP
All_CCL	anisomycin	219250_s_at	INF	FLRT3	23767	3.51155	UP
All_CCL	anisomycin	217772_s_at	INF	MTCH2	23788	-2.93439	DOWN
All_CCL	anisomycin	204446_s_at	INF	ALOX5	240	-2.04052	DOWN
All_CCL	anisomycin	204174_at	INF	ALOX5AP	241	-4.54878	DOWN
All_CCL	anisomycin	203596_s_at	INF	IFIT5	24138	2.10496	UP
All_CCL	anisomycin	205324_s_at	INF	FTSJ1	24140	-2.1416	DOWN
All_CCL	anisomycin	202750_s_at	INF	TFIP11	24144	2.05785	UP
All_CCL	anisomycin	219640_at	INF	CLDN15	24146	2.23299	UP
All_CCL	anisomycin	203521_s_at	LM	ZNF318	24149	-4.23623	DOWN
All_CCL	anisomycin	215381_at	INF	MTOR	2475	3.62367	UP
All_CCL	anisomycin	202838_at	INF	FUCA1	2517	2.49482	UP
All_CCL	anisomycin	208335_s_at	INF	DARC	2532	2.63555	UP
All_CCL	anisomycin	202275_at	INF	G6PD	2539	-3.21822	DOWN
All_CCL	anisomycin	221749_at	INF	YTHDF3	253943	4.52174	UP
All_CCL	anisomycin	213049_at	INF	RALGAPA1	253959	2.93438	UP
All_CCL	anisomycin	202830_s_at	LM	SLC37A4	2542	-5.7173	DOWN
All_CCL	anisomycin	219673_at	INF	MCM9	254394	3.3507	UP
All_CCL	anisomycin	40472_at	INF	LPCAT4	254531	-3.00407	DOWN
All_CCL	anisomycin	210188_at	INF	GABPA	2551	2.08324	UP
All_CCL	anisomycin	208217_at	INF	GABRR2	2570	2.21025	UP
All_CCL	anisomycin	219494_at	INF	RAD54B	25788	-3.6485	DOWN
All_CCL	anisomycin	213977_s_at	INF	CIZ1	25792	-3.1018	DOWN
All_CCL	anisomycin	202737_s_at	INF	LSM4	25804	-2.8907	DOWN
All_CCL	anisomycin	205652_s_at	INF	TTLL1	25809	-4.18304	DOWN
All_CCL	anisomycin	201569_s_at	INF	SAMM50	25813	-5.6961	DOWN
All_CCL	anisomycin	210260_s_at	INF	TNFAIP8	25816	-2.31194	DOWN
All_CCL	anisomycin	220671_at	INF	CCRN4L	25819	4.91042	UP
All_CCL	anisomycin	202528_at	LM	GALE	2582	5.20264	UP
All_CCL	anisomycin	222014_x_at	INF	MTO1	25821	2.29887	UP
All_CCL	anisomycin	212483_at	INF	NIPBL	25836	5.65735	UP
All_CCL	anisomycin	219562_at	INF	RAB26	25837	-2.70379	DOWN
All_CCL	anisomycin	213497_at	INF	ABTB2	25841	2.43624	UP
All_CCL	anisomycin	202919_at	INF	MOB4	25843	3.14146	UP
All_CCL	anisomycin	205219_s_at	INF	GALK2	2585	2.04044	UP
All_CCL	anisomycin	47553_at	INF	DFNB31	25861	2.05981	UP
All_CCL	anisomycin	220843_s_at	INF	DCAF13	25879	2.53762	UP
All_CCL	anisomycin	204676_at	INF	TMEM186	25880	-2.79142	DOWN
All_CCL	anisomycin	213124_at	INF	ZNF473	25888	3.92146	UP
All_CCL	anisomycin	222250_s_at	INF	INTS7	25896	4.36801	UP
All_CCL	anisomycin	220483_s_at	INF	RNF19A	25897	3.34974	UP
All_CCL	anisomycin	214281_s_at	INF	RCHY1	25898	2.13564	UP
All_CCL	anisomycin	209479_at	INF	CCDC28A	25901	3.6833	UP
All_CCL	anisomycin	214766_s_at	INF	AHCTF1	25909	4.27911	UP
All_CCL	anisomycin	203398_s_at	INF	GALNT3	2591	2.14247	UP
All_CCL	anisomycin	204353_s_at	INF	POT1	25913	2.27498	UP
All_CCL	anisomycin	202757_at	INF	NELFB	25920	-5.30745	DOWN
All_CCL	anisomycin	221970_s_at	INF	NOL11	25926	2.70446	UP
All_CCL	anisomycin	202134_s_at	INF	WWTR1	25937	2.97186	UP
All_CCL	anisomycin	204502_at	INF	SAMHD1	25939	-2.45141	DOWN
All_CCL	anisomycin	212333_at	INF	FAM98A	25940	-3.19554	DOWN
All_CCL	anisomycin	213616_at	INF	TPGS2	25941	-2.24874	DOWN
All_CCL	anisomycin	212447_at	INF	KBTBD2	25948	5.50603	UP
All_CCL	anisomycin	202553_s_at	INF	SYF2	25949	7.78472	UP
All_CCL	anisomycin	209889_at	INF	SEC31B	25956	3.22827	UP
All_CCL	anisomycin	212179_at	INF	PNISR	25957	3.58479	UP
All_CCL	anisomycin	218418_s_at	INF	KANK2	25959	-3.92602	DOWN
All_CCL	anisomycin	212202_s_at	INF	TMEM87A	25963	3.86361	UP
All_CCL	anisomycin	212875_s_at	LM	C2CD2	25966	-2.75078	DOWN
All_CCL	anisomycin	203583_at	INF	UNC50	25972	-3.63349	DOWN
All_CCL	anisomycin	212665_at	LM	TIPARP	25976	14.2457	UP
All_CCL	anisomycin	209300_s_at	INF	NECAP1	25977	3.78637	UP
All_CCL	anisomycin	202536_at	INF	CHMP2B	25978	3.33651	UP
All_CCL	anisomycin	218089_at	INF	AAR2	25980	2.29308	UP
All_CCL	anisomycin	213794_s_at	INF	NGDN	25983	5.43075	UP
All_CCL	anisomycin	218245_at	LM	TSKU	25987	-2.95386	DOWN
All_CCL	anisomycin	206495_s_at	INF	HINFP	25988	3.03961	UP
All_CCL	anisomycin	218194_at	INF	REXO2	25996	-2.95607	DOWN
All_CCL	anisomycin	207812_s_at	INF	GORASP2	26003	-2.54957	DOWN
All_CCL	anisomycin	36552_at	INF	C2CD3	26005	3.0945	UP
All_CCL	anisomycin	212893_at	INF	ZZZ3	26009	4.64922	UP
All_CCL	anisomycin	203519_s_at	INF	UPF2	26019	4.91048	UP
All_CCL	anisomycin	212557_at	LM	ZNF451	26036	2.40323	UP
All_CCL	anisomycin	205933_at	INF	SETBP1	26040	4.22135	UP
All_CCL	anisomycin	212840_at	INF	UBXN7	26043	5.83474	UP
All_CCL	anisomycin	215596_s_at	INF	LTN1	26046	4.97487	UP
All_CCL	anisomycin	213954_at	INF	FAM169A	26049	2.73916	UP
All_CCL	anisomycin	209839_at	INF	DNM3	26052	4.16648	UP
All_CCL	anisomycin	202318_s_at	LM	SENP6	26054	3.22595	UP
All_CCL	anisomycin	210879_s_at	INF	RAB11FIP5	26056	2.10935	UP
All_CCL	anisomycin	212260_at	INF	GIGYF2	26058	2.88884	UP
All_CCL	anisomycin	218158_s_at	INF	APPL1	26060	-2.7892	DOWN
All_CCL	anisomycin	202560_s_at	INF	CHTOP	26097	3.67708	UP
All_CCL	anisomycin	208115_x_at	INF	C10orf137	26098	3.11642	UP
All_CCL	anisomycin	208425_s_at	INF	TANC2	26115	2.30142	UP
All_CCL	anisomycin	201296_s_at	INF	WSB1	26118	8.75451	UP
All_CCL	anisomycin	57082_at	INF	LDLRAP1	26119	-2.44052	DOWN
All_CCL	anisomycin	212123_at	INF	TCTN3	26123	-2.84763	DOWN
All_CCL	anisomycin	212453_at	LM	KIAA1279	26128	-4.68584	DOWN
All_CCL	anisomycin	212804_s_at	INF	GAPVD1	26130	2.9524	UP
All_CCL	anisomycin	202720_at	LM	TES	26136	3.29782	UP
All_CCL	anisomycin	222357_at	INF	ZBTB20	26137	4.2364	UP
All_CCL	anisomycin	204382_at	INF	NAT9	26151	5.61234	UP
All_CCL	anisomycin	213750_at	INF	RSL1D1	26156	3.24915	UP
All_CCL	anisomycin	203871_at	INF	SENP3	26168	-4.58146	DOWN
All_CCL	anisomycin	209630_s_at	INF	FBXW2	26190	-2.5567	DOWN
All_CCL	anisomycin	222251_s_at	INF	GMEB2	26205	5.8637	UP
All_CCL	anisomycin	201397_at	LM	PHGDH	26227	-5.8714	DOWN
All_CCL	anisomycin	219928_s_at	INF	CABYR	26256	2.24207	UP
All_CCL	anisomycin	207451_at	INF	NKX2-8	26257	2.20038	UP
All_CCL	anisomycin	212987_at	INF	FBXO9	26268	-3.34286	DOWN
All_CCL	anisomycin	210002_at	INF	GATA6	2627	3.69915	UP
All_CCL	anisomycin	218415_at	INF	VPS33B	26276	2.75452	UP
All_CCL	anisomycin	220423_at	INF	PLA2G2D	26279	3.59062	UP
All_CCL	anisomycin	208509_s_at	INF	OR7A17	26333	2.5254	UP
All_CCL	anisomycin	203555_at	INF	PTPN18	26469	-2.36932	DOWN
All_CCL	anisomycin	202592_at	INF	BLOC1S1	2647	-2.53404	DOWN
All_CCL	anisomycin	209230_s_at	INF	NUPR1	26471	-3.2289	DOWN
All_CCL	anisomycin	210392_x_at	INF	NR6A1	2649	2.78447	UP
All_CCL	anisomycin	221041_s_at	INF	SLC17A5	26503	-4.02722	DOWN
All_CCL	anisomycin	219492_at	LM	CHIC2	26511	7.64102	UP
All_CCL	anisomycin	222239_s_at	INF	INTS6	26512	7.14975	UP
All_CCL	anisomycin	218316_at	LM	TIMM9	26520	2.22409	UP
All_CCL	anisomycin	218287_s_at	INF	AGO1	26523	-2.19839	DOWN
All_CCL	anisomycin	221344_at	INF	OR12D2	26529	2.56486	UP
All_CCL	anisomycin	209165_at	INF	AATF	26574	2.4668	UP
All_CCL	anisomycin	218252_at	INF	CKAP2	26586	-2.02511	DOWN
All_CCL	anisomycin	221314_at	INF	GDF9	2661	2.47255	UP
All_CCL	anisomycin	222304_x_at	INF	OR7E47P	26628	2.11367	UP
All_CCL	anisomycin	208507_at	INF	OR7C2	26658	2.03093	UP
All_CCL	anisomycin	203245_s_at	INF	LINC00094	266655	-4.82544	DOWN
All_CCL	anisomycin	204472_at	INF	GEM	2669	6.68287	UP
All_CCL	anisomycin	205134_s_at	INF	NUFIP1	26747	7.29131	UP
All_CCL	anisomycin	207361_at	INF	HBP1	26959	4.63361	UP
All_CCL	anisomycin	218703_at	INF	SEC22A	26984	3.31414	UP
All_CCL	anisomycin	218064_s_at	LM	AKAP8L	26993	3.24276	UP
All_CCL	anisomycin	206411_s_at	INF	ABL2	27	3.5954	UP
All_CCL	anisomycin	213097_s_at	INF	DNAJC2	27000	4.66514	UP
All_CCL	anisomycin	218367_x_at	INF	USP21	27005	-2.16204	DOWN
All_CCL	anisomycin	209881_s_at	INF	LAT	27040	3.4237	UP
All_CCL	anisomycin	220251_at	INF	DIEXF	27042	3.47444	UP
All_CCL	anisomycin	201622_at	INF	SND1	27044	-2.06875	DOWN
All_CCL	anisomycin	206029_at	INF	ANKRD1	27063	2.84821	UP
All_CCL	anisomycin	209569_x_at	INF	NSG1	27065	-2.03788	DOWN
All_CCL	anisomycin	219290_x_at	INF	DAPP1	27071	3.39076	UP
All_CCL	anisomycin	210534_s_at	INF	B9D1	27077	-2.65329	DOWN
All_CCL	anisomycin	221940_at	INF	RPUSD2	27079	-3.24086	DOWN
All_CCL	anisomycin	221125_s_at	INF	KCNMB3	27094	2.6911	UP
All_CCL	anisomycin	203512_at	LM	TRAPPC3	27095	-2.9316	DOWN
All_CCL	anisomycin	210109_at	INF	SND1-IT1	27099	2.37618	UP
All_CCL	anisomycin	201381_x_at	INF	CACYBP	27101	-3.60413	DOWN
All_CCL	anisomycin	204847_at	INF	ZBTB11	27107	4.846	UP
All_CCL	anisomycin	215430_at	INF	GK2	2712	2.13543	UP
All_CCL	anisomycin	220284_at	INF	DKKL1	27120	2.26846	UP
All_CCL	anisomycin	219199_at	INF	AFF4	27125	5.28358	UP
All_CCL	anisomycin	220630_s_at	INF	CHIA	27159	2.15366	UP
All_CCL	anisomycin	213310_at	INF	AGO2	27161	2.23881	UP
All_CCL	anisomycin	214430_at	INF	GLA	2717	2.96323	UP
All_CCL	anisomycin	220273_at	INF	IL17B	27190	2.60568	UP
All_CCL	anisomycin	209491_s_at	INF	AMPD3	272	2.55971	UP
All_CCL	anisomycin	203776_at	INF	GPKOW	27238	2.05327	UP
All_CCL	anisomycin	218346_s_at	LM	SESN1	27244	-2.28213	DOWN
All_CCL	anisomycin	210634_at	INF	KLHL20	27252	4.37491	UP
All_CCL	anisomycin	203534_at	INF	LSM1	27257	2.80485	UP
All_CCL	anisomycin	210056_at	INF	RND1	27289	6.93734	UP
All_CCL	anisomycin	210455_at	INF	R3HCC1L	27291	4.47959	UP
All_CCL	anisomycin	203898_at	INF	CRCP	27297	5.39668	UP
All_CCL	anisomycin	206767_at	INF	RBMS3	27303	2.66345	UP
All_CCL	anisomycin	41858_at	INF	PGAP2	27315	-2.8634	DOWN
All_CCL	anisomycin	203103_s_at	INF	PRPF19	27339	-2.15332	DOWN
All_CCL	anisomycin	212281_s_at	LM	TMEM97	27346	-9.599	DOWN
All_CCL	anisomycin	205201_at	INF	GLI3	2737	2.56288	UP
All_CCL	anisomycin	211414_at	INF	GLS	2744	2.02091	UP
All_CCL	anisomycin	218592_s_at	INF	CECR5	27440	-2.39045	DOWN
All_CCL	anisomycin	206662_at	LM	GLRX	2745	-2.36323	DOWN
All_CCL	anisomycin	35820_at	INF	GM2A	2760	-4.57604	DOWN
All_CCL	anisomycin	213766_x_at	INF	GNA11	2767	-7.34261	DOWN
All_CCL	anisomycin	214071_at	INF	GNAL	2774	-3.56624	DOWN
All_CCL	anisomycin	214548_x_at	INF	GNAS	2778	-2.54507	DOWN
All_CCL	anisomycin	204993_at	INF	GNAZ	2781	-2.67253	DOWN
All_CCL	anisomycin	200746_s_at	INF	GNB1	2782	-2.54195	DOWN
All_CCL	anisomycin	212335_at	INF	GNS	2799	-2.54126	DOWN
All_CCL	anisomycin	215203_at	INF	GOLGA4	2803	3.19835	UP
All_CCL	anisomycin	201057_s_at	INF	GOLGB1	2804	4.16533	UP
All_CCL	anisomycin	200708_at	INF	GOT2	2806	-3.13908	DOWN
All_CCL	anisomycin	207389_at	INF	GP1BA	2811	3.24989	UP
All_CCL	anisomycin	208308_s_at	INF	GPI	2821	-3.08924	DOWN
All_CCL	anisomycin	205141_at	INF	ANG	283	-2.03771	DOWN
All_CCL	anisomycin	214719_at	INF	SLC46A3	283537	-5.36869	DOWN
All_CCL	anisomycin	215818_at	INF	NUDT7	283927	3.72869	UP
All_CCL	anisomycin	214818_at	INF	CCDC57	284001	2.12134	UP
All_CCL	anisomycin	208790_s_at	INF	PTRF	284119	4.61159	UP
All_CCL	anisomycin	222346_at	INF	LAMA1	284217	2.37718	UP
All_CCL	anisomycin	215600_x_at	INF	FBXW12	285231	2.93061	UP
All_CCL	anisomycin	216195_at	INF	ANK2	287	2.33111	UP
All_CCL	anisomycin	202831_at	INF	GPX2	2877	-3.76306	DOWN
All_CCL	anisomycin	203733_at	INF	DEXI	28955	-5.71297	DOWN
All_CCL	anisomycin	218026_at	INF	COA3	28958	-2.75696	DOWN
All_CCL	anisomycin	211284_s_at	INF	GRN	2896	-4.04025	DOWN
All_CCL	anisomycin	218774_at	INF	DCPS	28960	-3.00931	DOWN
All_CCL	anisomycin	218030_at	INF	GIT1	28964	-2.37097	DOWN
All_CCL	anisomycin	219820_at	INF	SLC6A16	28968	2.21281	UP
All_CCL	anisomycin	221599_at	INF	AAMDC	28971	2.12104	UP
All_CCL	anisomycin	217919_s_at	INF	MRPL42	28977	2.29885	UP
All_CCL	anisomycin	218477_at	INF	TMEM14A	28978	-5.03049	DOWN
All_CCL	anisomycin	221135_s_at	INF	ASTE1	28990	3.06449	UP
All_CCL	anisomycin	212895_s_at	INF	ABR	29	-4.21716	DOWN
All_CCL	anisomycin	210400_at	INF	GRIN2C	2905	3.02896	UP
All_CCL	anisomycin	220477_s_at	INF	TMEM230	29058	-4.78804	DOWN
All_CCL	anisomycin	219917_at	INF	ZCCHC4	29063	2.0944	UP
All_CCL	anisomycin	218348_s_at	INF	ZC3H7A	29066	4.25627	UP
All_CCL	anisomycin	220243_at	INF	ZBTB44	29068	2.79326	UP
All_CCL	anisomycin	219283_at	INF	C1GALT1C1	29071	-3.40312	DOWN
All_CCL	anisomycin	212493_s_at	INF	SETD2	29072	5.6721	UP
All_CCL	anisomycin	201865_x_at	INF	NR3C1	2908	3.03146	UP
All_CCL	anisomycin	218936_s_at	INF	CCDC59	29080	5.33173	UP
All_CCL	anisomycin	221570_s_at	INF	METTL5	29081	-2.19387	DOWN
All_CCL	anisomycin	221046_s_at	LM	GTPBP8	29083	2.06086	UP
All_CCL	anisomycin	218491_s_at	INF	THYN1	29087	-2.24752	DOWN
All_CCL	anisomycin	218027_at	INF	MRPL15	29088	-3.09525	DOWN
All_CCL	anisomycin	218072_at	INF	COMMD9	29099	-5.19618	DOWN
All_CCL	anisomycin	202825_at	LM	SLC25A4	291	-2.19284	DOWN
All_CCL	anisomycin	217957_at	INF	C16orf80	29105	2.17286	UP
All_CCL	anisomycin	218520_at	INF	TBK1	29110	2.86677	UP
All_CCL	anisomycin	217965_s_at	INF	SAP30BP	29115	5.54103	UP
All_CCL	anisomycin	221776_s_at	INF	BRD7	29117	-2.48066	DOWN
All_CCL	anisomycin	219437_s_at	INF	ANKRD11	29123	2.12698	UP
All_CCL	anisomycin	222077_s_at	INF	RACGAP1	29127	-2.24202	DOWN
All_CCL	anisomycin	204470_at	INF	CXCL1	2919	2.90412	UP
All_CCL	anisomycin	200657_at	INF	SLC25A5	292	-2.7026	DOWN
All_CCL	anisomycin	209774_x_at	LM	CXCL2	2920	2.63755	UP
All_CCL	anisomycin	207850_at	INF	CXCL3	2921	2.45782	UP
All_CCL	anisomycin	208612_at	INF	PDIA3	2923	-2.08137	DOWN
All_CCL	anisomycin	209945_s_at	INF	GSK3B	2932	3.27552	UP
All_CCL	anisomycin	205770_at	INF	GSR	2936	-2.91197	DOWN
All_CCL	anisomycin	215766_at	INF	GSTA1	2938	2.84559	UP
All_CCL	anisomycin	204149_s_at	INF	GSTM4	2948	-3.51142	DOWN
All_CCL	anisomycin	205752_s_at	INF	GSTM5	2949	2.95596	UP
All_CCL	anisomycin	203815_at	INF	GSTT1	2952	2.16632	UP
All_CCL	anisomycin	202911_at	LM	MSH6	2956	-3.66188	DOWN
All_CCL	anisomycin	208066_s_at	INF	GTF2B	2959	6.92925	UP
All_CCL	anisomycin	205930_at	INF	GTF2E1	2960	3.36731	UP
All_CCL	anisomycin	202354_s_at	INF	GTF2F1	2962	2.15254	UP
All_CCL	anisomycin	209595_at	INF	GTF2F2	2963	2.81728	UP
All_CCL	anisomycin	202453_s_at	INF	GTF2H1	2965	3.81352	UP
All_CCL	anisomycin	221540_x_at	INF	GTF2H2	2966	3.07258	UP
All_CCL	anisomycin	222104_x_at	INF	GTF2H3	2967	2.01254	UP
All_CCL	anisomycin	215091_s_at	INF	GTF3A	2971	-4.6326	DOWN
All_CCL	anisomycin	220506_at	INF	GUCY1B2	2974	2.69733	UP
All_CCL	anisomycin	204366_s_at	INF	GTF3C2	2976	-3.54731	DOWN
All_CCL	anisomycin	220419_s_at	INF	USP25	29761	2.06537	UP
All_CCL	anisomycin	219041_s_at	INF	REPIN1	29803	-2.32356	DOWN
All_CCL	anisomycin	218404_at	INF	SNX10	29887	-2.42706	DOWN
All_CCL	anisomycin	201948_at	INF	GNL2	29889	5.74837	UP
All_CCL	anisomycin	205956_x_at	INF	PSMC3IP	29893	2.4972	UP
All_CCL	anisomycin	213593_s_at	INF	TRA2A	29896	5.13587	UP
All_CCL	anisomycin	205240_at	INF	GPSM2	29899	-2.79815	DOWN
All_CCL	anisomycin	205449_at	INF	SAC3D1	29901	-4.66435	DOWN
All_CCL	anisomycin	205482_x_at	INF	SNX15	29907	-2.36223	DOWN
All_CCL	anisomycin	219484_at	INF	HCFC2	29915	5.36649	UP
All_CCL	anisomycin	220140_s_at	LM	SNX11	29916	3.48721	UP
All_CCL	anisomycin	221190_s_at	INF	C18orf8	29919	5.281	UP
All_CCL	anisomycin	219553_at	INF	NME7	29922	2.54491	UP
All_CCL	anisomycin	218507_at	INF	HILPDA	29923	-2.2389	DOWN
All_CCL	anisomycin	219649_at	INF	ALG6	29929	-4.22928	DOWN
All_CCL	anisomycin	221143_at	INF	RPA4	29935	2.19808	UP
All_CCL	anisomycin	214075_at	INF	NENF	29937	-4.23568	DOWN
All_CCL	anisomycin	219382_at	INF	SERTAD3	29946	2.2191	UP
All_CCL	anisomycin	219475_at	INF	OSGIN1	29948	2.59342	UP
All_CCL	anisomycin	204342_at	INF	SLC25A24	29957	-2.33999	DOWN
All_CCL	anisomycin	218356_at	INF	FTSJ2	29960	-2.59986	DOWN
All_CCL	anisomycin	204496_at	INF	STRN3	29966	4.57236	UP
All_CCL	anisomycin	220892_s_at	INF	PSAT1	29968	-3.94835	DOWN
All_CCL	anisomycin	201673_s_at	INF	GYS1	2997	-2.0243	DOWN
All_CCL	anisomycin	221803_s_at	INF	NRBF2	29982	3.66198	UP
All_CCL	anisomycin	220954_s_at	INF	PILRB	29990	3.37486	UP
All_CCL	anisomycin	203080_s_at	INF	BAZ2B	29994	5.56002	UP
All_CCL	anisomycin	220379_at	INF	FSCN3	29999	3.36443	UP
All_CCL	anisomycin	208886_at	INF	H1F0	3005	3.4563	UP
All_CCL	anisomycin	209398_at	INF	HIST1H1C	3006	6.10044	UP
All_CCL	anisomycin	214537_at	INF	HIST1H1D	3007	2.85859	UP
All_CCL	anisomycin	208553_at	INF	HIST1H1E	3008	4.11688	UP
All_CCL	anisomycin	207982_at	INF	HIST1H1T	3010	4.27721	UP
All_CCL	anisomycin	205436_s_at	INF	H2AFX	3014	-2.5708	DOWN
All_CCL	anisomycin	213911_s_at	INF	H2AFZ	3015	-2.05614	DOWN
All_CCL	anisomycin	209911_x_at	INF	HIST1H2BD	3017	8.28	UP
All_CCL	anisomycin	208547_at	INF	HIST1H2BB	3018	5.91999	UP
All_CCL	anisomycin	202282_at	LM	HSD17B10	3028	-2.74135	DOWN
All_CCL	anisomycin	205012_s_at	INF	HAGH	3029	-2.58871	DOWN
All_CCL	anisomycin	201036_s_at	LM	HADH	3033	-4.54778	DOWN
All_CCL	anisomycin	203746_s_at	INF	HCCS	3052	2.03212	UP
All_CCL	anisomycin	202390_s_at	INF	HTT	3064	-2.53581	DOWN
All_CCL	anisomycin	201209_at	INF	HDAC1	3065	-2.09062	DOWN
All_CCL	anisomycin	207067_s_at	INF	HDC	3067	2.10541	UP
All_CCL	anisomycin	200896_x_at	INF	HDGF	3068	-3.49944	DOWN
All_CCL	anisomycin	201301_s_at	INF	ANXA4	307	-3.77144	DOWN
All_CCL	anisomycin	201944_at	INF	HEXB	3074	-2.26411	DOWN
All_CCL	anisomycin	202776_at	LM	DNTTIP2	30836	3.4633	UP
All_CCL	anisomycin	214015_at	INF	SOCS7	30837	2.27075	UP
All_CCL	anisomycin	208230_s_at	INF	NRG1	3084	3.14338	UP
All_CCL	anisomycin	200093_s_at	INF	HINT1	3094	-2.15604	DOWN
All_CCL	anisomycin	204512_at	INF	HIVEP1	3096	5.34743	UP
All_CCL	anisomycin	212641_at	INF	HIVEP2	3097	3.82554	UP
All_CCL	anisomycin	201366_at	INF	ANXA7	310	-2.12692	DOWN
All_CCL	anisomycin	205025_at	INF	ZBTB48	3104	3.74321	UP
All_CCL	anisomycin	215313_x_at	INF	HLA-A	3105	3.51773	UP
All_CCL	anisomycin	201137_s_at	INF	HLA-DPB1	3115	-2.18999	DOWN
All_CCL	anisomycin	211528_x_at	INF	HLA-G	3135	-2.09854	DOWN
All_CCL	anisomycin	207064_s_at	INF	AOC2	314	6.82569	UP
All_CCL	anisomycin	210224_at	INF	MR1	3140	2.01417	UP
All_CCL	anisomycin	203040_s_at	INF	HMBS	3145	-2.15973	DOWN
All_CCL	anisomycin	203744_at	INF	HMGB3	3149	-4.69492	DOWN
All_CCL	anisomycin	202772_at	INF	HMGCL	3155	2.37624	UP
All_CCL	anisomycin	202540_s_at	LM	HMGCR	3156	-2.00692	DOWN
All_CCL	anisomycin	202340_x_at	INF	NR4A1	3164	9.63677	UP
All_CCL	anisomycin	204717_s_at	INF	SLC29A2	3177	-2.34661	DOWN
All_CCL	anisomycin	219018_s_at	INF	CCDC85C	317762	2.09245	UP
All_CCL	anisomycin	222040_at	INF	HNRNPA1	3178	2.19155	UP
All_CCL	anisomycin	201277_s_at	INF	HNRNPAB	3182	-2.68449	DOWN
All_CCL	anisomycin	212626_x_at	INF	HNRNPC	3183	2.47436	UP
All_CCL	anisomycin	35201_at	INF	HNRNPL	3191	3.25767	UP
All_CCL	anisomycin	214639_s_at	INF	HOXA1	3198	5.22115	UP
All_CCL	anisomycin	206679_at	INF	APBA1	320	2.72249	UP
All_CCL	anisomycin	219832_s_at	INF	HOXC13	3229	2.34262	UP
All_CCL	anisomycin	205604_at	INF	HOXD9	3235	2.39756	UP
All_CCL	anisomycin	214604_at	INF	HOXD11	3237	3.41382	UP
All_CCL	anisomycin	203525_s_at	INF	APC	324	2.19177	UP
All_CCL	anisomycin	211549_s_at	INF	HPGD	3248	-3.41797	DOWN
All_CCL	anisomycin	202854_at	LM	HPRT1	3251	-2.54867	DOWN
All_CCL	anisomycin	203309_s_at	INF	HPS1	3257	2.12296	UP
All_CCL	anisomycin	212983_at	INF	HRAS	3265	-2.16053	DOWN
All_CCL	anisomycin	218091_at	INF	AGFG1	3267	2.71459	UP
All_CCL	anisomycin	205579_at	INF	HRH1	3269	2.88921	UP
All_CCL	anisomycin	201284_s_at	INF	APEH	327	-2.6387	DOWN
All_CCL	anisomycin	221564_at	INF	PRMT2	3275	-5.89142	DOWN
All_CCL	anisomycin	210027_s_at	INF	APEX1	328	-5.11143	DOWN
All_CCL	anisomycin	203395_s_at	LM	HES1	3280	7.38167	UP
All_CCL	anisomycin	202076_at	LM	BIRC2	329	2.35479	UP
All_CCL	anisomycin	205404_at	INF	HSD11B1	3290	2.30534	UP
All_CCL	anisomycin	206985_at	INF	HSD17B3	3293	2.31124	UP
All_CCL	anisomycin	201413_at	INF	HSD17B4	3295	-2.24577	DOWN
All_CCL	anisomycin	210538_s_at	INF	BIRC3	330	2.0462	UP
All_CCL	anisomycin	202500_at	LM	DNAJB2	3300	3.56986	UP
All_CCL	anisomycin	211538_s_at	INF	HSPA2	3306	-3.7137	DOWN
All_CCL	anisomycin	208814_at	INF	HSPA4	3308	-4.94542	DOWN
All_CCL	anisomycin	206536_s_at	INF	XIAP	331	2.40038	UP
All_CCL	anisomycin	202094_at	INF	BIRC5	332	-2.04446	DOWN
All_CCL	anisomycin	214359_s_at	INF	HSP90AB1	3326	-2.84404	DOWN
All_CCL	anisomycin	200806_s_at	INF	HSPD1	3329	-2.98424	DOWN
All_CCL	anisomycin	205133_s_at	INF	HSPE1	3336	-2.14133	DOWN
All_CCL	anisomycin	200666_s_at	LM	DNAJB1	3337	-8.20042	DOWN
All_CCL	anisomycin	201654_s_at	INF	HSPG2	3339	3.44641	UP
All_CCL	anisomycin	202607_at	INF	NDST1	3340	-4.23369	DOWN
All_CCL	anisomycin	201645_at	INF	TNC	3371	3.73888	UP
All_CCL	anisomycin	204744_s_at	INF	IARS	3376	-2.57286	DOWN
All_CCL	anisomycin	202637_s_at	LM	ICAM1	3383	5.75896	UP
All_CCL	anisomycin	207194_s_at	INF	ICAM4	3386	2.84161	UP
All_CCL	anisomycin	222000_at	INF	C1orf174	339448	-5.97139	DOWN
All_CCL	anisomycin	201566_x_at	INF	ID2	3398	5.36279	UP
All_CCL	anisomycin	201193_at	INF	IDH1	3417	-5.9734	DOWN
All_CCL	anisomycin	203854_at	INF	CFI	3426	7.58685	UP
All_CCL	anisomycin	202411_at	INF	IFI27	3429	3.03024	UP
All_CCL	anisomycin	208392_x_at	INF	SP110	3431	3.45609	UP
All_CCL	anisomycin	217502_at	INF	IFIT2	3433	2.24018	UP
All_CCL	anisomycin	208261_x_at	INF	IFNA10	3446	2.28361	UP
All_CCL	anisomycin	208173_at	INF	IFNB1	3456	3.68779	UP
All_CCL	anisomycin	216289_at	INF	GPR144	347088	2.67276	UP
All_CCL	anisomycin	202147_s_at	INF	IFRD1	3475	4.71483	UP
All_CCL	anisomycin	212143_s_at	LM	IGFBP3	3486	4.24297	UP
All_CCL	anisomycin	201163_s_at	INF	IGFBP7	3490	2.10273	UP
All_CCL	anisomycin	201289_at	INF	CYR61	3491	7.64097	UP
All_CCL	anisomycin	222184_at	INF	LINC00965	349196	3.42916	UP
All_CCL	anisomycin	215980_s_at	LM	IGHMBP2	3508	2.14257	UP
All_CCL	anisomycin	211277_x_at	INF	APP	351	2.52472	UP
All_CCL	anisomycin	211446_at	INF	RGSL1	353299	3.79644	UP
All_CCL	anisomycin	206660_at	INF	IGLL1	3543	-2.07575	DOWN
All_CCL	anisomycin	208200_at	INF	IL1A	3552	2.05197	UP
All_CCL	anisomycin	206148_at	INF	IL3RA	3563	2.59539	UP
All_CCL	anisomycin	207902_at	INF	IL5RA	3568	2.57615	UP
All_CCL	anisomycin	205207_at	INF	IL6	3569	4.25973	UP
All_CCL	anisomycin	212196_at	INF	IL6ST	3572	2.83406	UP
All_CCL	anisomycin	202859_x_at	INF	IL8	3576	5.05915	UP
All_CCL	anisomycin	206924_at	INF	IL11	3589	5.63357	UP
All_CCL	anisomycin	206172_at	INF	IL13RA2	3598	2.51408	UP
All_CCL	anisomycin	203011_at	INF	IMPA1	3612	3.17214	UP
All_CCL	anisomycin	204169_at	INF	IMPDH1	3614	-2.17081	DOWN
All_CCL	anisomycin	209808_x_at	INF	ING1	3621	2.81303	UP
All_CCL	anisomycin	204926_at	INF	INHBA	3624	2.23395	UP
All_CCL	anisomycin	203006_at	INF	INPP5A	3632	-2.49922	DOWN
All_CCL	anisomycin	201626_at	LM	INSIG1	3638	-3.55662	DOWN
All_CCL	anisomycin	214400_at	INF	INSL3	3640	2.0712	UP
All_CCL	anisomycin	219843_at	INF	IPP	3652	-2.18443	DOWN
All_CCL	anisomycin	201587_s_at	INF	IRAK1	3654	-2.5978	DOWN
All_CCL	anisomycin	202531_at	INF	IRF1	3659	4.07811	UP
All_CCL	anisomycin	202597_at	INF	IRF6	3664	3.5708	UP
All_CCL	anisomycin	208436_s_at	INF	IRF7	3665	3.53609	UP
All_CCL	anisomycin	204686_at	INF	IRS1	3667	4.39647	UP
All_CCL	anisomycin	33304_at	INF	ISG20	3669	5.10035	UP
All_CCL	anisomycin	201389_at	INF	ITGA5	3678	2.05148	UP
All_CCL	anisomycin	205055_at	LM	ITGAE	3682	-2.81879	DOWN
All_CCL	anisomycin	210213_s_at	INF	EIF6	3692	2.8103	UP
All_CCL	anisomycin	214020_x_at	INF	ITGB5	3693	-2.21348	DOWN
All_CCL	anisomycin	211488_s_at	INF	ITGB8	3696	3.65972	UP
All_CCL	anisomycin	211323_s_at	INF	ITPR1	3708	2.96317	UP
All_CCL	anisomycin	202660_at	INF	ITPR2	3709	2.45642	UP
All_CCL	anisomycin	201189_s_at	INF	ITPR3	3710	-2.14901	DOWN
All_CCL	anisomycin	32137_at	INF	JAG2	3714	-2.02418	DOWN
All_CCL	anisomycin	201466_s_at	LM	JUN	3725	18.9884	UP
All_CCL	anisomycin	201473_at	INF	JUNB	3726	11.05	UP
All_CCL	anisomycin	203751_x_at	INF	JUND	3727	9.83242	UP
All_CCL	anisomycin	210994_x_at	INF	TRIM23	373	3.2465	UP
All_CCL	anisomycin	208564_at	INF	KCNA2	3737	2.20137	UP
All_CCL	anisomycin	205239_at	INF	AREG	374	4.2189	UP
All_CCL	anisomycin	222289_at	INF	KCNC2	3747	3.95121	UP
All_CCL	anisomycin	214934_at	INF	ATP9B	374868	3.3859	UP
All_CCL	anisomycin	40016_g_at	INF	MAST4	375449	2.93221	UP
All_CCL	anisomycin	221810_at	INF	RAB15	376267	-4.29372	DOWN
All_CCL	anisomycin	222349_x_at	INF	RNF126P1	376412	2.95485	UP
All_CCL	anisomycin	207527_at	INF	KCNJ9	3765	3.18214	UP
All_CCL	anisomycin	200011_s_at	INF	ARF3	377	-2.55157	DOWN
All_CCL	anisomycin	220776_at	INF	KCNJ14	3770	3.60753	UP
All_CCL	anisomycin	201096_s_at	INF	ARF4	378	2.97921	UP
All_CCL	anisomycin	203587_at	INF	ARL4D	379	2.78498	UP
All_CCL	anisomycin	211028_s_at	INF	KHK	3795	-3.93049	DOWN
All_CCL	anisomycin	203390_s_at	INF	KIF3C	3797	-2.23086	DOWN
All_CCL	anisomycin	201992_s_at	INF	KIF5B	3799	-2.72599	DOWN
All_CCL	anisomycin	205412_at	INF	ACAT1	38	-2.65232	DOWN
All_CCL	anisomycin	201526_at	INF	ARF5	381	-3.28328	DOWN
All_CCL	anisomycin	203311_s_at	INF	ARF6	382	2.55922	UP
All_CCL	anisomycin	204444_at	INF	KIF11	3832	-2.34698	DOWN
All_CCL	anisomycin	213507_s_at	INF	KPNB1	3837	2.52258	UP
All_CCL	anisomycin	221502_at	INF	KPNA3	3839	-3.68574	DOWN
All_CCL	anisomycin	209653_at	INF	KPNA4	3840	3.91194	UP
All_CCL	anisomycin	206241_at	INF	KPNA5	3841	2.45219	UP
All_CCL	anisomycin	211955_at	INF	IPO5	3843	-2.15653	DOWN
All_CCL	anisomycin	212099_at	INF	RHOB	388	8.74513	UP
All_CCL	anisomycin	201650_at	INF	KRT19	3880	-2.08791	DOWN
All_CCL	anisomycin	206677_at	INF	KRT31	3881	3.94863	UP
All_CCL	anisomycin	208483_x_at	INF	KRT33A	3883	4.29971	UP
All_CCL	anisomycin	207787_at	INF	KRT33B	3884	2.21338	UP
All_CCL	anisomycin	214722_at	INF	NOTCH2NL	388677	2.7986	UP
All_CCL	anisomycin	65588_at	INF	SNHG17	388796	5.83963	UP
All_CCL	anisomycin	217016_x_at	INF	TMEM212	389177	3.24042	UP
All_CCL	anisomycin	215569_at	INF	GTF2IRD2B	389524	2.77613	UP
All_CCL	anisomycin	209608_s_at	LM	ACAT2	39	-5.40438	DOWN
All_CCL	anisomycin	212724_at	INF	RND3	390	4.86582	UP
All_CCL	anisomycin	216264_s_at	INF	LAMB2	3913	3.16297	UP
All_CCL	anisomycin	207517_at	INF	LAMC2	3918	2.12807	UP
All_CCL	anisomycin	200783_s_at	LM	STMN1	3925	-2.64346	DOWN
All_CCL	anisomycin	201795_at	LM	LBR	3930	-5.66362	DOWN
All_CCL	anisomycin	200650_s_at	INF	LDHA	3939	-3.6217	DOWN
All_CCL	anisomycin	207022_s_at	INF	LDHC	3948	2.00713	UP
All_CCL	anisomycin	202067_s_at	INF	LDLR	3949	4.98245	UP
All_CCL	anisomycin	205266_at	INF	LIF	3976	5.07238	UP
All_CCL	anisomycin	206235_at	INF	LIG4	3981	2.26152	UP
All_CCL	anisomycin	201847_at	LM	LIPA	3988	-5.48649	DOWN
All_CCL	anisomycin	91816_f_at	INF	MEX3D	399664	-3.41398	DOWN
All_CCL	anisomycin	212400_at	INF	FAM102A	399665	-3.74576	DOWN
All_CCL	anisomycin	203411_s_at	INF	LMNA	4000	2.83004	UP
All_CCL	anisomycin	203276_at	INF	LMNB1	4001	-4.61386	DOWN
All_CCL	anisomycin	210242_x_at	INF	ST20	400410	5.23078	UP
All_CCL	anisomycin	221868_at	INF	PAIP2B	400961	-2.39485	DOWN
All_CCL	anisomycin	202564_x_at	INF	ARL2	402	-4.54047	DOWN
All_CCL	anisomycin	202641_at	INF	ARL3	403	-4.63911	DOWN
All_CCL	anisomycin	202245_at	INF	LSS	4047	-4.36195	DOWN
All_CCL	anisomycin	209824_s_at	INF	ARNTL	406	2.62507	UP
All_CCL	anisomycin	202287_s_at	INF	TACSTD2	4070	3.22492	UP
All_CCL	anisomycin	43511_s_at	INF	ARRB1	408	-2.21961	DOWN
All_CCL	anisomycin	201669_s_at	INF	MARCKS	4082	-2.337	DOWN
All_CCL	anisomycin	206877_at	INF	MXD1	4084	4.29606	UP
All_CCL	anisomycin	203362_s_at	INF	MAD2L1	4085	-4.01119	DOWN
All_CCL	anisomycin	203076_s_at	INF	SMAD2	4087	2.438	UP
All_CCL	anisomycin	205398_s_at	LM	SMAD3	4088	2.85402	UP
All_CCL	anisomycin	203388_at	INF	ARRB2	409	-3.25409	DOWN
All_CCL	anisomycin	207325_x_at	INF	MAGEA1	4100	3.55708	UP
All_CCL	anisomycin	214254_at	INF	MAGEA4	4103	2.5618	UP
All_CCL	anisomycin	210274_at	INF	MAGEA8	4107	4.07883	UP
All_CCL	anisomycin	210503_at	INF	MAGEA11	4110	2.01509	UP
All_CCL	anisomycin	207534_at	INF	MAGEB1	4112	2.59434	UP
All_CCL	anisomycin	206218_at	INF	MAGEB2	4113	2.54526	UP
All_CCL	anisomycin	220302_at	INF	MAK	4117	5.84313	UP
All_CCL	anisomycin	219999_at	INF	MAN2A2	4122	2.31663	UP
All_CCL	anisomycin	212566_at	INF	MAP4	4134	-2.2341	DOWN
All_CCL	anisomycin	202568_s_at	INF	MARK3	4140	2.67174	UP
All_CCL	anisomycin	200768_s_at	LM	MAT2A	4144	-10.0362	DOWN
All_CCL	anisomycin	206267_s_at	INF	MATK	4145	-2.0689	DOWN
All_CCL	anisomycin	216527_at	INF	HCG18	414777	2.88172	UP
All_CCL	anisomycin	207824_s_at	INF	MAZ	4150	-2.10491	DOWN
All_CCL	anisomycin	203353_s_at	INF	MBD1	4152	5.20308	UP
All_CCL	anisomycin	211042_x_at	INF	MCAM	4162	-5.12681	DOWN
All_CCL	anisomycin	200797_s_at	INF	MCL1	4170	6.92908	UP
All_CCL	anisomycin	202107_s_at	INF	MCM2	4171	-2.74801	DOWN
All_CCL	anisomycin	201555_at	LM	MCM3	4172	-9.02559	DOWN
All_CCL	anisomycin	222037_at	INF	MCM4	4173	-2.75138	DOWN
All_CCL	anisomycin	216237_s_at	INF	MCM5	4174	-3.74964	DOWN
All_CCL	anisomycin	201930_at	INF	MCM6	4175	-3.23198	DOWN
All_CCL	anisomycin	206406_at	INF	SMCP	4184	3.6177	UP
All_CCL	anisomycin	200978_at	INF	MDH1	4190	-3.01209	DOWN
All_CCL	anisomycin	213333_at	INF	MDH2	4191	-2.08805	DOWN
All_CCL	anisomycin	217373_x_at	INF	MDM2	4193	3.66004	UP
All_CCL	anisomycin	205655_at	INF	MDM4	4194	2.21894	UP
All_CCL	anisomycin	204059_s_at	INF	ME1	4199	-2.8052	DOWN
All_CCL	anisomycin	218061_at	INF	MEA1	4201	-2.43098	DOWN
All_CCL	anisomycin	202618_s_at	INF	MECP2	4204	2.14533	UP
All_CCL	anisomycin	214684_at	INF	MEF2A	4205	2.62854	UP
All_CCL	anisomycin	203004_s_at	INF	MEF2D	4209	3.00522	UP
All_CCL	anisomycin	214786_at	INF	MAP3K1	4214	2.54581	UP
All_CCL	anisomycin	202645_s_at	INF	MEN1	4221	-3.0161	DOWN
All_CCL	anisomycin	203510_at	INF	MET	4233	2.60791	UP
All_CCL	anisomycin	201126_s_at	INF	MGAT1	4245	-2.87745	DOWN
All_CCL	anisomycin	212098_at	INF	MGAT5	4249	-4.21644	DOWN
All_CCL	anisomycin	206378_at	INF	SCGB2A2	4250	4.99233	UP
All_CCL	anisomycin	201403_s_at	INF	MGST3	4259	-4.67115	DOWN
All_CCL	anisomycin	205101_at	INF	CIITA	4261	-2.50547	DOWN
All_CCL	anisomycin	217871_s_at	LM	MIF	4282	-3.52281	DOWN
All_CCL	anisomycin	204305_at	INF	MIPEP	4285	-3.38578	DOWN
All_CCL	anisomycin	212020_s_at	INF	MKI67	4288	-2.25089	DOWN
All_CCL	anisomycin	204423_at	INF	MKLN1	4289	5.61172	UP
All_CCL	anisomycin	204782_at	INF	MLF1	4291	2.90558	UP
All_CCL	anisomycin	205378_s_at	INF	ACHE	43	3.19751	UP
All_CCL	anisomycin	205959_at	INF	MMP13	4322	2.52846	UP
All_CCL	anisomycin	208167_s_at	INF	MMP16	4325	2.52413	UP
All_CCL	anisomycin	203565_s_at	LM	MNAT1	4331	2.28675	UP
All_CCL	anisomycin	204206_at	INF	MNT	4335	2.45875	UP
All_CCL	anisomycin	218212_s_at	INF	MOCS2	4338	-2.02491	DOWN
All_CCL	anisomycin	203524_s_at	INF	MPST	4357	-6.39339	DOWN
All_CCL	anisomycin	220782_x_at	INF	KLK12	43849	-2.28249	DOWN
All_CCL	anisomycin	212509_s_at	INF	MXRA7	439921	-2.23617	DOWN
All_CCL	anisomycin	217704_x_at	INF	SUZ12P1	440423	2.00798	UP
All_CCL	anisomycin	221625_at	INF	ZNF506	440515	2.37242	UP
All_CCL	anisomycin	220346_at	INF	MTHFD2L	441024	3.11648	UP
All_CCL	anisomycin	217610_at	INF	SPDYE2	441273	2.29625	UP
All_CCL	anisomycin	214381_at	INF	LOC441601	441601	3.05591	UP
All_CCL	anisomycin	215074_at	INF	MYO1B	4430	2.08876	UP
All_CCL	anisomycin	207144_s_at	INF	CITED1	4435	2.56875	UP
All_CCL	anisomycin	209421_at	INF	MSH2	4436	-2.34217	DOWN
All_CCL	anisomycin	205614_x_at	INF	MST1	4485	2.2981	UP
All_CCL	anisomycin	212859_x_at	INF	MT1E	4493	2.92374	UP
All_CCL	anisomycin	217165_x_at	INF	MT1F	4494	3.21486	UP
All_CCL	anisomycin	204745_x_at	INF	MT1G	4495	3.7393	UP
All_CCL	anisomycin	206461_x_at	INF	MT1H	4496	5.83057	UP
All_CCL	anisomycin	208581_x_at	INF	MT1X	4501	3.41325	UP
All_CCL	anisomycin	212185_x_at	INF	MT2A	4502	3.1683	UP
All_CCL	anisomycin	205322_s_at	INF	MTF1	4520	3.85303	UP
All_CCL	anisomycin	204766_s_at	INF	NUDT1	4521	-2.04304	DOWN
All_CCL	anisomycin	202309_at	INF	MTHFD1	4522	-4.78179	DOWN
All_CCL	anisomycin	203095_at	INF	MTIF2	4528	-2.65095	DOWN
All_CCL	anisomycin	36920_at	INF	MTM1	4534	2.05488	UP
All_CCL	anisomycin	208516_at	INF	MTNR1B	4544	2.08056	UP
All_CCL	anisomycin	203199_s_at	INF	MTRR	4552	3.14859	UP
All_CCL	anisomycin	207727_s_at	INF	MUTYH	4595	2.30417	UP
All_CCL	anisomycin	202431_s_at	LM	MYC	4609	7.02531	UP
All_CCL	anisomycin	207574_s_at	INF	GADD45B	4616	3.54627	UP
All_CCL	anisomycin	214002_at	INF	MYL6	4637	2.0184	UP
All_CCL	anisomycin	219027_s_at	INF	MYO9A	4649	3.01092	UP
All_CCL	anisomycin	207282_s_at	INF	MYOG	4656	2.59718	UP
All_CCL	anisomycin	201603_at	INF	PPP1R12A	4659	3.65943	UP
All_CCL	anisomycin	222103_at	LM	ATF1	466	5.75071	UP
All_CCL	anisomycin	215822_x_at	INF	MYT1	4661	2.33977	UP
All_CCL	anisomycin	212803_at	INF	NAB2	4665	6.34555	UP
All_CCL	anisomycin	202943_s_at	INF	NAGA	4668	-3.88166	DOWN
All_CCL	anisomycin	202672_s_at	INF	ATF3	467	10.258	UP
All_CCL	anisomycin	200779_at	INF	ATF4	468	2.42564	UP
All_CCL	anisomycin	209520_s_at	INF	NCBP1	4686	3.10372	UP
All_CCL	anisomycin	211063_s_at	INF	NCK1	4690	2.46637	UP
All_CCL	anisomycin	218563_at	INF	NDUFA3	4696	-3.55543	DOWN
All_CCL	anisomycin	201128_s_at	INF	ACLY	47	-2.70902	DOWN
All_CCL	anisomycin	202077_at	INF	NDUFAB1	4706	-2.14917	DOWN
All_CCL	anisomycin	218201_at	INF	NDUFB2	4708	-2.10576	DOWN
All_CCL	anisomycin	208758_at	INF	ATIC	471	-2.76984	DOWN
All_CCL	anisomycin	202839_s_at	INF	NDUFB7	4713	-2.22473	DOWN
All_CCL	anisomycin	214241_at	INF	NDUFB8	4714	4.07653	UP
All_CCL	anisomycin	208714_at	INF	NDUFV1	4723	-2.05971	DOWN
All_CCL	anisomycin	203606_at	INF	NDUFS6	4726	-2.02905	DOWN
All_CCL	anisomycin	213012_at	INF	NEDD4	4734	2.98198	UP
All_CCL	anisomycin	202150_s_at	INF	NEDD9	4739	3.70551	UP
All_CCL	anisomycin	205113_at	INF	NEFM	4741	2.51604	UP
All_CCL	anisomycin	211080_s_at	INF	NEK2	4751	-2.57811	DOWN
All_CCL	anisomycin	208926_at	INF	NEU1	4758	2.6961	UP
All_CCL	anisomycin	203574_at	LM	NFIL3	4783	2.34123	UP
All_CCL	anisomycin	209239_at	INF	NFKB1	4790	3.77185	UP
All_CCL	anisomycin	207535_s_at	LM	NFKB2	4791	3.30352	UP
All_CCL	anisomycin	201502_s_at	LM	NFKBIA	4792	6.45848	UP
All_CCL	anisomycin	214448_x_at	INF	NFKBIB	4793	2.33457	UP
All_CCL	anisomycin	202584_at	INF	NFX1	4799	5.82429	UP
All_CCL	anisomycin	205858_at	INF	NGFR	4804	3.16621	UP
All_CCL	anisomycin	201076_at	INF	NHP2L1	4809	-2.43374	DOWN
All_CCL	anisomycin	202380_s_at	INF	NKTR	4820	4.40257	UP
All_CCL	anisomycin	208836_at	INF	ATP1B3	483	-4.27823	DOWN
All_CCL	anisomycin	212739_s_at	INF	NME4	4833	-3.80983	DOWN
All_CCL	anisomycin	214427_at	INF	NOP2	4839	3.14225	UP
All_CCL	anisomycin	222182_s_at	INF	CNOT2	4848	3.48004	UP
All_CCL	anisomycin	210203_at	INF	CNOT4	4850	3.09802	UP
All_CCL	anisomycin	209798_at	INF	NPAT	4863	3.33821	UP
All_CCL	anisomycin	202679_at	LM	NPC1	4864	9.35329	UP
All_CCL	anisomycin	206801_at	INF	NPPB	4879	2.7494	UP
All_CCL	anisomycin	203123_s_at	LM	SLC11A2	4891	-2.00895	DOWN
All_CCL	anisomycin	204652_s_at	INF	NRF1	4899	2.55924	UP
All_CCL	anisomycin	215716_s_at	INF	ATP2B1	490	3.4771	UP
All_CCL	anisomycin	206596_s_at	INF	NRL	4901	2.27944	UP
All_CCL	anisomycin	209731_at	INF	NTHL1	4913	-6.07681	DOWN
All_CCL	anisomycin	207152_at	INF	NTRK2	4915	3.12093	UP
All_CCL	anisomycin	203675_at	LM	NUCB2	4925	-3.75945	DOWN
All_CCL	anisomycin	202900_s_at	LM	NUP88	4927	4.57863	UP
All_CCL	anisomycin	203195_s_at	INF	NUP98	4928	4.20011	UP
All_CCL	anisomycin	204621_s_at	INF	NR4A2	4929	4.62543	UP
All_CCL	anisomycin	212136_at	INF	ATP2B4	493	-2.50692	DOWN
All_CCL	anisomycin	201365_at	INF	OAZ2	4947	-2.54947	DOWN
All_CCL	anisomycin	200790_at	INF	ODC1	4953	2.10182	UP
All_CCL	anisomycin	214485_at	INF	ODF1	4956	4.3861	UP
All_CCL	anisomycin	210415_s_at	INF	ODF2	4957	3.53278	UP
All_CCL	anisomycin	218730_s_at	INF	OGN	4969	2.14441	UP
All_CCL	anisomycin	215848_at	INF	SCAPER	49855	3.49633	UP
All_CCL	anisomycin	211359_s_at	INF	OPRM1	4988	3.20126	UP
All_CCL	anisomycin	203351_s_at	INF	ORC4	5000	4.10924	UP
All_CCL	anisomycin	204957_at	INF	ORC5	5001	2.00473	UP
All_CCL	anisomycin	201799_s_at	INF	OSBP	5007	3.54149	UP
All_CCL	anisomycin	205432_at	INF	OVGP1	5016	2.69132	UP
All_CCL	anisomycin	200654_at	INF	P4HB	5034	-3.33532	DOWN
All_CCL	anisomycin	205353_s_at	INF	PEBP1	5037	-2.39808	DOWN
All_CCL	anisomycin	206859_s_at	INF	PAEP	5047	-2.42261	DOWN
All_CCL	anisomycin	200815_s_at	INF	PAFAH1B1	5048	4.96708	UP
All_CCL	anisomycin	218452_at	INF	SMARCAL1	50485	-2.69355	DOWN
All_CCL	anisomycin	214246_x_at	INF	MINK1	50488	-3.67866	DOWN
All_CCL	anisomycin	203228_at	LM	PAFAH1B3	5050	-2.41423	DOWN
All_CCL	anisomycin	208680_at	INF	PRDX1	5052	-2.17095	DOWN
All_CCL	anisomycin	202627_s_at	LM	SERPINE1	5054	6.14747	UP
All_CCL	anisomycin	221658_s_at	INF	IL21R	50615	2.2024	UP
All_CCL	anisomycin	209898_x_at	INF	ITSN2	50618	4.93858	UP
All_CCL	anisomycin	208877_at	INF	PAK2	5062	-3.75789	DOWN
All_CCL	anisomycin	213072_at	INF	CYHR1	50626	2.32231	UP
All_CCL	anisomycin	205527_s_at	INF	GEMIN4	50628	-2.85051	DOWN
All_CCL	anisomycin	212958_x_at	INF	PAM	5066	-3.2359	DOWN
All_CCL	anisomycin	201982_s_at	INF	PAPPA	5069	2.24944	UP
All_CCL	anisomycin	202250_s_at	INF	DCAF8	50717	2.33386	UP
All_CCL	anisomycin	204005_s_at	INF	PAWR	5074	4.02495	UP
All_CCL	anisomycin	206802_at	INF	PAX5	5079	2.31043	UP
All_CCL	anisomycin	209029_at	LM	COPS7A	50813	-2.2673	DOWN
All_CCL	anisomycin	215093_at	LM	NSDHL	50814	-2.7064	DOWN
All_CCL	anisomycin	220755_s_at	INF	C6orf48	50854	3.35751	UP
All_CCL	anisomycin	218450_at	LM	HEBP1	50865	-2.50928	DOWN
All_CCL	anisomycin	211096_at	INF	PBX2	5089	2.07189	UP
All_CCL	anisomycin	205711_x_at	INF	ATP5C1	509	-2.98033	DOWN
All_CCL	anisomycin	204476_s_at	INF	PC	5091	2.44701	UP
All_CCL	anisomycin	203557_s_at	LM	PCBD1	5092	-3.3558	DOWN
All_CCL	anisomycin	208620_at	INF	PCBP1	5093	-4.08205	DOWN
All_CCL	anisomycin	219030_at	INF	TPRKB	51002	2.41857	UP
All_CCL	anisomycin	218760_at	INF	COQ6	51004	4.6485	UP
All_CCL	anisomycin	218333_at	INF	DERL2	51009	2.09975	UP
All_CCL	anisomycin	219037_at	INF	RRP15	51018	4.11083	UP
All_CCL	anisomycin	203259_s_at	INF	HDDC2	51020	-2.14579	DOWN
All_CCL	anisomycin	222158_s_at	INF	DESI2	51029	-2.05243	DOWN
All_CCL	anisomycin	209092_s_at	LM	GLOD4	51031	-3.23067	DOWN
All_CCL	anisomycin	204175_at	INF	ZNF593	51042	3.98219	UP
All_CCL	anisomycin	218350_s_at	LM	GMNN	51053	-2.95808	DOWN
All_CCL	anisomycin	220157_x_at	INF	PLEKHA8P1	51054	3.72308	UP
All_CCL	anisomycin	206741_at	INF	SSUH2	51066	2.49388	UP
All_CCL	anisomycin	218105_s_at	INF	MRPL4	51073	-2.78238	DOWN
All_CCL	anisomycin	218698_at	INF	APIP	51074	-3.63263	DOWN
All_CCL	anisomycin	215567_at	INF	FCF1	51077	3.01383	UP
All_CCL	anisomycin	220753_s_at	INF	CRYL1	51084	-3.13518	DOWN
All_CCL	anisomycin	220682_s_at	INF	KLHL5	51088	3.635	UP
All_CCL	anisomycin	218914_at	INF	RRNAD1	51093	2.14793	UP
All_CCL	anisomycin	201825_s_at	LM	SCCPDH	51097	-3.08815	DOWN
All_CCL	anisomycin	218709_s_at	INF	IFT52	51098	-2.13098	DOWN
All_CCL	anisomycin	205202_at	LM	PCMT1	5110	-2.72719	DOWN
All_CCL	anisomycin	204125_at	INF	NDUFAF1	51103	2.55032	UP
All_CCL	anisomycin	222133_s_at	INF	PHF20L1	51105	5.84355	UP
All_CCL	anisomycin	217868_s_at	INF	METTL9	51108	-5.16391	DOWN
All_CCL	anisomycin	218242_s_at	INF	SUV420H1	51111	4.18736	UP
All_CCL	anisomycin	218001_at	LM	MRPS2	51116	-5.3206	DOWN
All_CCL	anisomycin	218328_at	INF	COQ4	51117	2.33672	UP
All_CCL	anisomycin	218059_at	INF	ZNF706	51123	-4.69313	DOWN
All_CCL	anisomycin	219618_at	INF	IRAK4	51135	4.23977	UP
All_CCL	anisomycin	221195_at	INF	RNFT1	51136	3.35886	UP
All_CCL	anisomycin	217720_at	INF	CHCHD2	51142	2.45765	UP
All_CCL	anisomycin	217976_s_at	INF	DYNC1LI1	51143	2.94153	UP
All_CCL	anisomycin	217989_at	LM	HSD17B11	51170	-2.01604	DOWN
All_CCL	anisomycin	205090_s_at	INF	NAGPA	51172	-6.72449	DOWN
All_CCL	anisomycin	218142_s_at	INF	CRBN	51185	2.86324	UP
All_CCL	anisomycin	217915_s_at	INF	RSL24D1	51187	2.54337	UP
All_CCL	anisomycin	218657_at	INF	RAPGEFL1	51195	-2.05082	DOWN
All_CCL	anisomycin	220890_s_at	INF	DDX47	51202	2.99605	UP
All_CCL	anisomycin	221932_s_at	INF	GLRX5	51218	-3.5944	DOWN
All_CCL	anisomycin	219314_s_at	INF	ZNF219	51222	-2.74954	DOWN
All_CCL	anisomycin	221689_s_at	INF	PIGP	51227	-2.05572	DOWN
All_CCL	anisomycin	219267_at	INF	GLTP	51228	-2.20162	DOWN
All_CCL	anisomycin	219831_at	INF	CDKL3	51265	4.08149	UP
All_CCL	anisomycin	221490_at	INF	UBAP1	51271	10.6614	UP
All_CCL	anisomycin	206648_at	INF	ZNF571	51276	2.9032	UP
All_CCL	anisomycin	218611_at	INF	IER5	51278	3.29965	UP
All_CCL	anisomycin	221918_at	INF	CDK17	5128	7.66355	UP
All_CCL	anisomycin	218518_at	INF	FAM13B	51306	3.43181	UP
All_CCL	anisomycin	218023_s_at	INF	FAM53C	51307	5.8261	UP
All_CCL	anisomycin	218978_s_at	INF	SLC25A37	51312	2.21058	UP
All_CCL	anisomycin	203278_s_at	INF	PHF21A	51317	2.61405	UP
All_CCL	anisomycin	218247_s_at	INF	MEX3C	51320	4.40194	UP
All_CCL	anisomycin	218167_at	INF	AMZ2	51321	-3.74312	DOWN
All_CCL	anisomycin	217742_s_at	INF	WAC	51322	3.75785	UP
All_CCL	anisomycin	217827_s_at	INF	SPG21	51324	-5.26906	DOWN
All_CCL	anisomycin	207634_at	INF	PDCD1	5133	2.21992	UP
All_CCL	anisomycin	218368_s_at	INF	TNFRSF12A	51330	7.61991	UP
All_CCL	anisomycin	218500_at	INF	THEM6	51337	-4.50245	DOWN
All_CCL	anisomycin	207878_at	INF	KRT76	51350	2.27249	UP
All_CCL	anisomycin	207605_x_at	INF	ZNF117	51351	2.22205	UP
All_CCL	anisomycin	219976_at	INF	HOOK1	51361	2.06074	UP
All_CCL	anisomycin	207303_at	INF	PDE1C	5137	2.59731	UP
All_CCL	anisomycin	219329_s_at	INF	ATRAID	51374	-3.60631	DOWN
All_CCL	anisomycin	221139_s_at	INF	CSAD	51380	3.57868	UP
All_CCL	anisomycin	49077_at	INF	PPME1	51400	2.7513	UP
All_CCL	anisomycin	203002_at	INF	AMOTL2	51421	3.13463	UP
All_CCL	anisomycin	205739_x_at	INF	ZNF107	51427	3.49695	UP
All_CCL	anisomycin	203429_s_at	INF	SUCO	51430	3.07079	UP
All_CCL	anisomycin	220062_s_at	INF	MAGEC2	51438	2.78835	UP
All_CCL	anisomycin	204491_at	INF	PDE4D	5144	2.63631	UP
All_CCL	anisomycin	218738_s_at	INF	RNF138	51444	4.63391	UP
All_CCL	anisomycin	218192_at	INF	IP6K2	51447	5.81695	UP
All_CCL	anisomycin	203803_at	INF	PCYOX1	51449	-3.12381	DOWN
All_CCL	anisomycin	215913_s_at	INF	GULP1	51454	2.22325	UP
All_CCL	anisomycin	216883_x_at	INF	PDE6D	5147	-2.37623	DOWN
All_CCL	anisomycin	217892_s_at	INF	LIMA1	51474	5.17471	UP
All_CCL	anisomycin	217777_s_at	LM	PTPLAD1	51495	-3.04522	DOWN
All_CCL	anisomycin	204318_s_at	INF	GTSE1	51512	-2.86267	DOWN
All_CCL	anisomycin	218585_s_at	INF	DTL	51514	-2.41544	DOWN
All_CCL	anisomycin	217810_x_at	INF	LARS	51520	-3.21965	DOWN
All_CCL	anisomycin	221954_at	INF	OSER1	51526	4.32256	UP
All_CCL	anisomycin	220393_at	INF	LGSN	51557	2.34468	UP
All_CCL	anisomycin	218786_at	INF	NT5DC3	51559	2.89229	UP
All_CCL	anisomycin	218411_s_at	INF	MBIP	51562	5.58422	UP
All_CCL	anisomycin	217858_s_at	INF	ARMCX3	51566	3.45706	UP
All_CCL	anisomycin	218050_at	LM	UFM1	51569	3.42231	UP
All_CCL	anisomycin	217534_at	INF	FAM49B	51571	2.51204	UP
All_CCL	anisomycin	202593_s_at	INF	GDE1	51573	-5.25526	DOWN
All_CCL	anisomycin	212785_s_at	INF	LARP7	51574	2.10335	UP
All_CCL	anisomycin	203378_at	INF	PCF11	51585	7.66583	UP
All_CCL	anisomycin	210266_s_at	INF	TRIM33	51592	3.64676	UP
All_CCL	anisomycin	202926_at	INF	NBAS	51594	3.65105	UP
All_CCL	anisomycin	212407_at	INF	METTL13	51603	-2.05259	DOWN
All_CCL	anisomycin	214518_at	INF	PDHA2	5161	2.18026	UP
All_CCL	anisomycin	51774_s_at	INF	UBE2D4	51619	-2.2199	DOWN
All_CCL	anisomycin	206686_at	INF	PDK1	5163	2.64179	UP
All_CCL	anisomycin	204098_at	INF	RBMX2	51634	2.67554	UP
All_CCL	anisomycin	217783_s_at	INF	YPEL5	51646	4.44079	UP
All_CCL	anisomycin	218732_at	INF	PTRH2	51651	2.77916	UP
All_CCL	anisomycin	218315_s_at	INF	CDK5RAP1	51654	2.16406	UP
All_CCL	anisomycin	221521_s_at	INF	GINS2	51659	-2.41043	DOWN
All_CCL	anisomycin	205960_at	INF	PDK4	5166	2.38488	UP
All_CCL	anisomycin	201857_at	INF	ZFR	51663	4.34378	UP
All_CCL	anisomycin	205065_at	INF	ENPP1	5167	2.11597	UP
All_CCL	anisomycin	222075_s_at	INF	OAZ3	51686	3.00919	UP
All_CCL	anisomycin	218603_at	INF	HECA	51696	2.25976	UP
All_CCL	anisomycin	207552_at	INF	ATP5G2	517	2.40681	UP
All_CCL	anisomycin	220746_s_at	INF	UIMC1	51720	10.1377	UP
All_CCL	anisomycin	218866_s_at	INF	POLR3K	51728	-2.87016	DOWN
All_CCL	anisomycin	217977_at	INF	MSRB1	51734	-4.55383	DOWN
All_CCL	anisomycin	221230_s_at	LM	ARID4B	51742	7.67662	UP
All_CCL	anisomycin	220307_at	INF	CD244	51744	2.422	UP
All_CCL	anisomycin	203804_s_at	INF	LUC7L3	51747	2.43055	UP
All_CCL	anisomycin	219226_at	INF	CDK12	51755	2.31947	UP
All_CCL	anisomycin	218116_at	INF	C9orf78	51759	-3.06865	DOWN
All_CCL	anisomycin	219210_s_at	INF	RAB8B	51762	3.95251	UP
All_CCL	anisomycin	218166_s_at	INF	RSF1	51773	4.84647	UP
All_CCL	anisomycin	207148_x_at	INF	MYOZ2	51778	2.20497	UP
All_CCL	anisomycin	209242_at	INF	PEG3	5178	2.25785	UP
All_CCL	anisomycin	219505_at	INF	CECR1	51816	-2.27909	DOWN
All_CCL	anisomycin	202108_at	INF	PEPD	5184	-2.06463	DOWN
All_CCL	anisomycin	36829_at	INF	PER1	5187	6.28647	UP
All_CCL	anisomycin	211033_s_at	INF	PEX7	5191	2.06179	UP
All_CCL	anisomycin	206352_s_at	INF	PEX10	5192	-2.015	DOWN
All_CCL	anisomycin	205246_at	INF	PEX13	5194	5.94786	UP
All_CCL	anisomycin	33760_at	INF	PEX14	5195	2.45187	UP
All_CCL	anisomycin	213302_at	INF	PFAS	5198	-2.89565	DOWN
All_CCL	anisomycin	206380_s_at	INF	CFP	5199	4.5942	UP
All_CCL	anisomycin	218336_at	INF	PFDN2	5202	3.99667	UP
All_CCL	anisomycin	205360_at	INF	PFDN4	5203	3.49008	UP
All_CCL	anisomycin	204992_s_at	INF	PFN2	5217	-2.60605	DOWN
All_CCL	anisomycin	200886_s_at	LM	PGAM1	5223	-2.73384	DOWN
All_CCL	anisomycin	215179_x_at	INF	PGF	5228	3.20858	UP
All_CCL	anisomycin	206288_at	INF	PGGT1B	5229	2.84139	UP
All_CCL	anisomycin	200737_at	INF	PGK1	5230	-2.69133	DOWN
All_CCL	anisomycin	217009_at	INF	PGK2	5232	2.04484	UP
All_CCL	anisomycin	201968_s_at	LM	PGM1	5236	-2.68675	DOWN
All_CCL	anisomycin	207819_s_at	INF	ABCB4	5244	2.21589	UP
All_CCL	anisomycin	200658_s_at	INF	PHB	5245	-4.75199	DOWN
All_CCL	anisomycin	210617_at	INF	PHEX	5251	2.25639	UP
All_CCL	anisomycin	40446_at	INF	PHF1	5252	2.64208	UP
All_CCL	anisomycin	201089_at	INF	ATP6V1B2	526	-2.75541	DOWN
All_CCL	anisomycin	206034_at	INF	SERPINB8	5271	4.65082	UP
All_CCL	anisomycin	205281_s_at	INF	PIGA	5277	7.32726	UP
All_CCL	anisomycin	205078_at	INF	PIGF	5281	-3.10724	DOWN
All_CCL	anisomycin	213070_at	INF	PIK3C2A	5286	5.16391	UP
All_CCL	anisomycin	204484_at	LM	PIK3C2B	5287	-2.58916	DOWN
All_CCL	anisomycin	215129_at	INF	PIK3C2G	5288	2.89606	UP
All_CCL	anisomycin	204297_at	LM	PIK3C3	5289	4.63038	UP
All_CCL	anisomycin	206139_at	INF	PI4KB	5298	2.20562	UP
All_CCL	anisomycin	202927_at	LM	PIN1	5300	-2.31846	DOWN
All_CCL	anisomycin	202924_s_at	INF	PLAGL2	5326	3.00332	UP
All_CCL	anisomycin	214866_at	INF	PLAUR	5329	2.21714	UP
All_CCL	anisomycin	218256_s_at	INF	NUP54	53371	3.22692	UP
All_CCL	anisomycin	217914_at	INF	TPCN1	53373	-2.0377	DOWN
All_CCL	anisomycin	218763_at	INF	STX18	53407	3.44002	UP
All_CCL	anisomycin	221538_s_at	INF	PLXNA1	5361	-2.88604	DOWN
All_CCL	anisomycin	207290_at	INF	PLXNA2	5362	-2.61844	DOWN
All_CCL	anisomycin	212029_s_at	INF	PTOV1	53635	2.23397	UP
All_CCL	anisomycin	204285_s_at	LM	PMAIP1	5366	5.88806	UP
All_CCL	anisomycin	205901_at	INF	PNOC	5368	2.19497	UP
All_CCL	anisomycin	211012_s_at	INF	PML	5371	2.49403	UP
All_CCL	anisomycin	218084_x_at	INF	FXYD5	53827	-2.03514	DOWN
All_CCL	anisomycin	205061_s_at	INF	EXOSC9	5393	2.5271	UP
All_CCL	anisomycin	219280_at	INF	BRWD1	54014	5.64987	UP
All_CCL	anisomycin	213989_x_at	INF	SETD4	54093	4.97506	UP
All_CCL	anisomycin	212037_at	INF	PNN	5411	2.78015	UP
All_CCL	anisomycin	208579_x_at	INF	H2BFS	54145	10.4368	UP
All_CCL	anisomycin	220941_s_at	INF	C21orf91	54149	3.38587	UP
All_CCL	anisomycin	208905_at	LM	CYCS	54205	2.57215	UP
All_CCL	anisomycin	203422_at	INF	POLD1	5424	-2.33698	DOWN
All_CCL	anisomycin	212955_s_at	LM	POLR2I	5438	-2.01747	DOWN
All_CCL	anisomycin	201174_s_at	LM	TERF2IP	54386	10.2077	UP
All_CCL	anisomycin	206345_s_at	INF	PON1	5444	2.16578	UP
All_CCL	anisomycin	221191_at	INF	STAG3L1	54441	2.96822	UP
All_CCL	anisomycin	218474_s_at	LM	KCTD5	54442	3.69537	UP
All_CCL	anisomycin	213387_at	INF	ATAD2B	54454	4.95924	UP
All_CCL	anisomycin	209379_s_at	INF	CCSER2	54462	2.11939	UP
All_CCL	anisomycin	211724_x_at	INF	MIOS	54468	5.05524	UP
All_CCL	anisomycin	221613_s_at	INF	ZFAND6	54469	5.46542	UP
All_CCL	anisomycin	214749_s_at	INF	ARMCX6	54470	2.79417	UP
All_CCL	anisomycin	204594_s_at	INF	SMCR7L	54471	-2.91486	DOWN
All_CCL	anisomycin	203867_s_at	INF	NLE1	54475	2.81094	UP
All_CCL	anisomycin	218426_s_at	INF	RNF216	54476	2.01747	UP
All_CCL	anisomycin	221591_s_at	INF	FAM64A	54478	-2.12945	DOWN
All_CCL	anisomycin	219130_at	INF	TRMT13	54482	4.68237	UP
All_CCL	anisomycin	209902_at	INF	ATR	545	2.22752	UP
All_CCL	anisomycin	212648_at	LM	DHX29	54505	3.69615	UP
All_CCL	anisomycin	219045_at	INF	RHOF	54509	2.15145	UP
All_CCL	anisomycin	206789_s_at	INF	POU2F1	5451	2.00132	UP
All_CCL	anisomycin	221630_s_at	INF	DDX4	54514	2.47565	UP
All_CCL	anisomycin	218984_at	INF	PUS7	54517	-3.69354	DOWN
All_CCL	anisomycin	219297_at	INF	WDR44	54521	4.04862	UP
All_CCL	anisomycin	208345_s_at	INF	POU3F1	5453	2.86579	UP
All_CCL	anisomycin	221862_at	INF	MIER2	54531	2.73787	UP
All_CCL	anisomycin	220202_s_at	INF	RC3H2	54542	2.58681	UP
All_CCL	anisomycin	205070_at	INF	ING3	54556	4.89258	UP
All_CCL	anisomycin	220299_at	INF	SPATA6	54558	2.58018	UP
All_CCL	anisomycin	206940_s_at	INF	POU4F1	5457	2.34656	UP
All_CCL	anisomycin	207725_at	INF	POU4F2	5458	2.2152	UP
All_CCL	anisomycin	215670_s_at	INF	SCAND2P	54581	3.11192	UP
All_CCL	anisomycin	217754_at	INF	DDX56	54606	2.92634	UP
All_CCL	anisomycin	219470_x_at	INF	CCNJ	54619	2.38095	UP
All_CCL	anisomycin	218932_at	INF	ZNHIT6	54680	3.74257	UP
All_CCL	anisomycin	220945_x_at	INF	MANSC1	54682	-2.36503	DOWN
All_CCL	anisomycin	203497_at	INF	MED1	5469	2.19154	UP
All_CCL	anisomycin	222204_s_at	INF	RRN3	54700	2.94909	UP
All_CCL	anisomycin	218799_at	INF	GPN2	54707	4.7705	UP
All_CCL	anisomycin	218582_at	INF	MARCH5	54708	2.92082	UP
All_CCL	anisomycin	208757_at	INF	TMED9	54732	-2.44812	DOWN
All_CCL	anisomycin	200661_at	INF	CTSA	5476	-2.398	DOWN
All_CCL	anisomycin	219313_at	INF	GRAMD1C	54762	3.59479	UP
All_CCL	anisomycin	220766_at	INF	BTG4	54766	2.00847	UP
All_CCL	anisomycin	220098_at	INF	HYDIN	54768	2.61538	UP
All_CCL	anisomycin	218761_at	INF	RNF111	54778	5.45072	UP
All_CCL	anisomycin	222228_s_at	INF	ALKBH4	54784	-2.67783	DOWN
All_CCL	anisomycin	202866_at	INF	DNAJB12	54788	3.3705	UP
All_CCL	anisomycin	218823_s_at	INF	KCTD9	54793	2.92911	UP
All_CCL	anisomycin	207115_x_at	INF	MBTD1	54799	2.34038	UP
All_CCL	anisomycin	221985_at	INF	KLHL24	54800	3.4339	UP
All_CCL	anisomycin	218617_at	INF	TRIT1	54802	3.41232	UP
All_CCL	anisomycin	219711_at	LM	ZNF586	54807	3.22852	UP
All_CCL	anisomycin	220774_at	INF	DYM	54808	3.31793	UP
All_CCL	anisomycin	219691_at	INF	SAMD9	54809	2.12597	UP
All_CCL	anisomycin	219163_at	INF	ZNF562	54811	2.75605	UP
All_CCL	anisomycin	217939_s_at	INF	AFTPH	54812	3.38218	UP
All_CCL	anisomycin	221193_s_at	INF	ZCCHC10	54819	3.31348	UP
All_CCL	anisomycin	219467_at	INF	GIN1	54826	2.41049	UP
All_CCL	anisomycin	219473_at	INF	GDAP2	54834	2.12925	UP
All_CCL	anisomycin	219858_s_at	INF	MFSD6	54842	-3.55972	DOWN
All_CCL	anisomycin	220613_s_at	INF	SYTL2	54843	2.37084	UP
All_CCL	anisomycin	220127_s_at	LM	FBXL12	54850	5.80347	UP
All_CCL	anisomycin	219069_at	INF	ANKRD49	54851	2.03913	UP
All_CCL	anisomycin	219809_at	INF	WDR55	54853	2.11646	UP
All_CCL	anisomycin	219846_at	INF	GON4L	54856	4.26182	UP
All_CCL	anisomycin	209481_at	INF	SNRK	54861	4.5959	UP
All_CCL	anisomycin	58994_at	INF	CC2D1A	54862	-2.26118	DOWN
All_CCL	anisomycin	209174_s_at	INF	QRICH1	54870	2.93287	UP
All_CCL	anisomycin	219062_s_at	INF	ZCCHC2	54877	3.08822	UP
All_CCL	anisomycin	220939_s_at	INF	DPP8	54878	3.55787	UP
All_CCL	anisomycin	219964_at	INF	ST7L	54879	2.20654	UP
All_CCL	anisomycin	219433_at	INF	BCOR	54880	2.58314	UP
All_CCL	anisomycin	218104_at	LM	TEX10	54881	4.30451	UP
All_CCL	anisomycin	218655_s_at	INF	CWC25	54883	3.7161	UP
All_CCL	anisomycin	219588_s_at	INF	NCAPG2	54892	-2.63096	DOWN
All_CCL	anisomycin	207734_at	INF	LAX1	54900	2.43889	UP
All_CCL	anisomycin	221248_s_at	INF	WHSC1L1	54904	2.22099	UP
All_CCL	anisomycin	218331_s_at	INF	FAM208B	54906	4.37008	UP
All_CCL	anisomycin	46665_at	INF	SEMA4C	54910	-3.06139	DOWN
All_CCL	anisomycin	218460_at	INF	HEATR2	54919	-2.76337	DOWN
All_CCL	anisomycin	218937_at	INF	ZSCAN32	54925	2.79171	UP
All_CCL	anisomycin	217972_at	INF	CHCHD3	54927	-4.07409	DOWN
All_CCL	anisomycin	221821_s_at	INF	KANSL2	54934	4.33717	UP
All_CCL	anisomycin	218998_at	INF	FAM206A	54942	4.94389	UP
All_CCL	anisomycin	217980_s_at	INF	MRPL16	54948	-3.94988	DOWN
All_CCL	anisomycin	213225_at	INF	PPM1B	5495	4.93539	UP
All_CCL	anisomycin	218977_s_at	INF	TRNAU1AP	54952	2.76652	UP
All_CCL	anisomycin	218721_s_at	INF	C1orf27	54953	8.19799	UP
All_CCL	anisomycin	218794_s_at	LM	TXNL4B	54957	5.84036	UP
All_CCL	anisomycin	221121_at	INF	CXorf48	54967	2.83441	UP
All_CCL	anisomycin	218646_at	INF	C4orf27	54969	-2.64324	DOWN
All_CCL	anisomycin	219966_x_at	INF	BANP	54971	2.65795	UP
All_CCL	anisomycin	218081_at	INF	C20orf27	54976	-2.85553	DOWN
All_CCL	anisomycin	217961_at	INF	SLC25A38	54977	2.03555	UP
All_CCL	anisomycin	219128_at	INF	C2orf42	54980	4.37732	UP
All_CCL	anisomycin	45714_at	INF	HCFC1R1	54985	-2.25267	DOWN
All_CCL	anisomycin	218448_at	INF	GID8	54994	-2.0433	DOWN
All_CCL	anisomycin	218580_x_at	INF	AURKAIP1	54998	-2.81563	DOWN
All_CCL	anisomycin	212337_at	INF	TUG1	55000	2.64643	UP
All_CCL	anisomycin	218852_at	LM	PPP2R3C	55012	3.67313	UP
All_CCL	anisomycin	220553_s_at	INF	PRPF39	55015	2.87283	UP
All_CCL	anisomycin	213074_at	INF	PHIP	55023	3.87209	UP
All_CCL	anisomycin	219289_at	INF	HEATR3	55027	-2.07851	DOWN
All_CCL	anisomycin	221518_s_at	INF	USP47	55031	5.31161	UP
All_CCL	anisomycin	218244_at	INF	NOL8	55035	3.71024	UP
All_CCL	anisomycin	217895_at	INF	PTCD3	55037	2.08219	UP
All_CCL	anisomycin	218399_s_at	LM	CDCA4	55038	-2.79946	DOWN
All_CCL	anisomycin	213774_s_at	INF	PPP1R2	5504	2.244	UP
All_CCL	anisomycin	220521_s_at	INF	ATG16L1	55054	2.65349	UP
All_CCL	anisomycin	205511_at	INF	FLJ10038	55056	2.69895	UP
All_CCL	anisomycin	213836_s_at	INF	WIPI1	55062	-2.11992	DOWN
All_CCL	anisomycin	220218_at	INF	SPATA6L	55064	2.39107	UP
All_CCL	anisomycin	218904_s_at	INF	C9orf40	55071	-2.05309	DOWN
All_CCL	anisomycin	218067_s_at	INF	ARGLU1	55082	2.18279	UP
All_CCL	anisomycin	219844_at	INF	C10orf118	55088	3.10412	UP
All_CCL	anisomycin	204554_at	INF	PPP1R3D	5509	-2.8935	DOWN
All_CCL	anisomycin	218815_s_at	INF	TMEM51	55092	-2.29745	DOWN
All_CCL	anisomycin	219818_s_at	INF	GPATCH1	55094	2.82578	UP
All_CCL	anisomycin	219906_at	INF	EBLN2	55096	7.46641	UP
All_CCL	anisomycin	207848_at	INF	AVP	551	2.21653	UP
All_CCL	anisomycin	219193_at	INF	WDR70	55100	3.18367	UP
All_CCL	anisomycin	219164_s_at	INF	ATG2B	55102	3.87765	UP
All_CCL	anisomycin	220338_at	INF	RALGPS2	55103	3.3572	UP
All_CCL	anisomycin	219078_at	INF	GPATCH2	55105	4.3443	UP
All_CCL	anisomycin	222200_s_at	INF	BSDC1	55108	2.28602	UP
All_CCL	anisomycin	210710_at	INF	AGGF1	55109	3.77194	UP
All_CCL	anisomycin	218753_at	INF	XKR8	55113	-2.7975	DOWN
All_CCL	anisomycin	218076_s_at	INF	ARHGAP17	55114	3.23529	UP
All_CCL	anisomycin	206376_at	INF	SLC6A15	55117	-3.45013	DOWN
All_CCL	anisomycin	218040_at	INF	PRPF38B	55119	5.89082	UP
All_CCL	anisomycin	213810_s_at	INF	AKIRIN2	55122	4.47344	UP
All_CCL	anisomycin	218827_s_at	INF	CEP192	55125	3.20016	UP
All_CCL	anisomycin	219055_at	INF	SRBD1	55133	3.69436	UP
All_CCL	anisomycin	201702_s_at	INF	PPP1R10	5514	4.03707	UP
All_CCL	anisomycin	221094_s_at	INF	ELP3	55140	2.07732	UP
All_CCL	anisomycin	220071_x_at	INF	HAUS2	55142	3.09473	UP
All_CCL	anisomycin	219292_at	INF	THAP1	55145	2.68357	UP
All_CCL	anisomycin	218947_s_at	INF	MTPAP	55149	2.87319	UP
All_CCL	anisomycin	208652_at	INF	PPP2CA	5515	5.74443	UP
All_CCL	anisomycin	218607_s_at	INF	SDAD1	55153	2.04889	UP
All_CCL	anisomycin	218365_s_at	INF	DARS2	55157	-2.23331	DOWN
All_CCL	anisomycin	221656_s_at	INF	ARHGEF10L	55160	-2.24689	DOWN
All_CCL	anisomycin	221693_s_at	INF	MRPS18A	55168	2.13258	UP
All_CCL	anisomycin	219499_at	INF	SEC61A2	55176	3.18505	UP
All_CCL	anisomycin	218993_at	INF	RNMTL1	55178	2.71483	UP
All_CCL	anisomycin	220643_s_at	LM	FAIM	55179	-2.4003	DOWN
All_CCL	anisomycin	220121_at	INF	LINS	55180	3.7736	UP
All_CCL	anisomycin	214700_x_at	INF	RIF1	55183	2.45281	UP
All_CCL	anisomycin	201917_s_at	INF	SLC25A36	55186	2.29655	UP
All_CCL	anisomycin	220221_at	INF	VPS13D	55187	3.42012	UP
All_CCL	anisomycin	218840_s_at	INF	NADSYN1	55191	-2.00999	DOWN
All_CCL	anisomycin	218614_at	INF	KIAA1551	55196	4.06223	UP
All_CCL	anisomycin	218361_at	INF	GOLPH3L	55204	-2.24008	DOWN
All_CCL	anisomycin	216161_at	INF	SBNO1	55206	2.80339	UP
All_CCL	anisomycin	218314_s_at	INF	C11orf57	55216	2.41996	UP
All_CCL	anisomycin	218562_s_at	INF	TMEM57	55219	3.38632	UP
All_CCL	anisomycin	218550_s_at	INF	LRRC20	55222	-2.34041	DOWN
All_CCL	anisomycin	214812_s_at	INF	MOB1A	55233	-2.58376	DOWN
All_CCL	anisomycin	218393_s_at	INF	SMU1	55234	2.27513	UP
All_CCL	anisomycin	218424_s_at	INF	STEAP3	55240	-2.46557	DOWN
All_CCL	anisomycin	217836_s_at	INF	YY1AP1	55249	5.38545	UP
All_CCL	anisomycin	218347_at	INF	TYW1	55253	3.15378	UP
All_CCL	anisomycin	218615_s_at	INF	TMEM39A	55254	2.29654	UP
All_CCL	anisomycin	217761_at	LM	ADI1	55256	-2.03035	DOWN
All_CCL	anisomycin	204611_s_at	INF	PPP2R5B	5526	3.11943	UP
All_CCL	anisomycin	220659_s_at	INF	C7orf43	55262	2.56765	UP
All_CCL	anisomycin	218371_s_at	INF	PSPC1	55269	8.50351	UP
All_CCL	anisomycin	221688_s_at	INF	IMP3	55272	-3.42753	DOWN
All_CCL	anisomycin	219794_at	INF	VPS53	55275	3.08075	UP
All_CCL	anisomycin	218948_at	INF	QRSL1	55278	-3.14757	DOWN
All_CCL	anisomycin	219239_s_at	INF	ZNF654	55279	3.37684	UP
All_CCL	anisomycin	202513_s_at	INF	PPP2R5D	5528	-4.93271	DOWN
All_CCL	anisomycin	218521_s_at	INF	UBE2W	55284	2.92193	UP
All_CCL	anisomycin	218954_s_at	INF	BRF2	55290	3.05792	UP
All_CCL	anisomycin	217928_s_at	INF	PPP6R3	55291	3.92218	UP
All_CCL	anisomycin	218751_s_at	INF	FBXW7	55294	3.42326	UP
All_CCL	anisomycin	219354_at	INF	KLHL26	55295	3.21691	UP
All_CCL	anisomycin	220260_at	INF	TBC1D19	55296	2.23307	UP
All_CCL	anisomycin	218545_at	INF	CCDC91	55297	2.36665	UP
All_CCL	anisomycin	219021_at	INF	RNF121	55298	2.67932	UP
All_CCL	anisomycin	219177_at	INF	BRIX1	55299	2.4602	UP
All_CCL	anisomycin	203738_at	INF	C5orf22	55322	2.48707	UP
All_CCL	anisomycin	218096_at	INF	AGPAT5	55326	-3.08301	DOWN
All_CCL	anisomycin	32541_at	INF	PPP3CC	5533	3.63274	UP
All_CCL	anisomycin	216009_at	INF	SLC39A9	55334	5.421	UP
All_CCL	anisomycin	204507_s_at	INF	PPP3R1	5534	3.26207	UP
All_CCL	anisomycin	221535_at	INF	LSG1	55341	2.71201	UP
All_CCL	anisomycin	218485_s_at	INF	SLC35C1	55343	-2.0801	DOWN
All_CCL	anisomycin	218633_x_at	INF	ABHD10	55347	-2.52216	DOWN
All_CCL	anisomycin	219686_at	INF	STK32B	55351	2.02068	UP
All_CCL	anisomycin	218726_at	INF	HJURP	55355	3.21014	UP
All_CCL	anisomycin	209345_s_at	INF	PI4K2A	55361	3.32577	UP
All_CCL	anisomycin	200975_at	INF	PPT1	5538	-2.4799	DOWN
All_CCL	anisomycin	222328_x_at	INF	MEG3	55384	2.02807	UP
All_CCL	anisomycin	220651_s_at	INF	MCM10	55388	-2.08878	DOWN
All_CCL	anisomycin	218896_s_at	INF	C17orf85	55421	4.10368	UP
All_CCL	anisomycin	218871_x_at	INF	CSGALNACT2	55454	3.66697	UP
All_CCL	anisomycin	218271_s_at	INF	PARL	55486	2.41441	UP
All_CCL	anisomycin	37022_at	INF	PRELP	5549	2.03261	UP
All_CCL	anisomycin	222262_s_at	INF	ETNK1	55500	3.50239	UP
All_CCL	anisomycin	218927_s_at	INF	CHST12	55501	-5.53649	DOWN
All_CCL	anisomycin	221297_at	INF	GPRC5D	55507	2.53641	UP
All_CCL	anisomycin	220004_at	INF	DDX43	55510	3.86666	UP
All_CCL	anisomycin	219255_x_at	INF	IL17RB	55540	-2.7866	DOWN
All_CCL	anisomycin	213645_at	INF	ENOSF1	55556	3.77643	UP
All_CCL	anisomycin	41397_at	INF	ZNF821	55565	2.85251	UP
All_CCL	anisomycin	220114_s_at	INF	STAB2	55576	2.35988	UP
All_CCL	anisomycin	218231_at	INF	NAGK	55577	-3.10545	DOWN
All_CCL	anisomycin	220408_x_at	INF	SUPT20H	55578	3.77321	UP
All_CCL	anisomycin	207263_x_at	INF	VEZT	55591	3.32903	UP
All_CCL	anisomycin	218478_s_at	INF	ZCCHC8	55596	4.32625	UP
All_CCL	anisomycin	218929_at	INF	CDKN2AIP	55602	10.3031	UP
All_CCL	anisomycin	221766_s_at	INF	FAM46A	55603	3.24124	UP
All_CCL	anisomycin	47069_at	INF	PRR5	55615	-2.28751	DOWN
All_CCL	anisomycin	219443_at	INF	TASP1	55617	2.10692	UP
All_CCL	anisomycin	209799_at	INF	PRKAA1	5562	4.37196	UP
All_CCL	anisomycin	218606_at	INF	ZDHHC7	55625	-2.72572	DOWN
All_CCL	anisomycin	217779_s_at	INF	PNRC2	55629	3.49733	UP
All_CCL	anisomycin	207709_at	INF	PRKAA2	5563	2.22388	UP
All_CCL	anisomycin	206583_at	INF	KRBOX4	55634	6.39501	UP
All_CCL	anisomycin	220295_x_at	INF	DEPDC1	55635	-2.36621	DOWN
All_CCL	anisomycin	220619_at	INF	CHD7	55636	2.62127	UP
All_CCL	anisomycin	201834_at	INF	PRKAB1	5564	2.45041	UP
All_CCL	anisomycin	207722_s_at	INF	BTBD2	55643	-2.02302	DOWN
All_CCL	anisomycin	209104_s_at	INF	NHP2	55651	-3.33673	DOWN
All_CCL	anisomycin	219460_s_at	INF	TMEM127	55654	-2.44851	DOWN
All_CCL	anisomycin	218905_at	INF	INTS8	55656	-2.14389	DOWN
All_CCL	anisomycin	205748_s_at	INF	RNF126	55658	2.35635	UP
All_CCL	anisomycin	215693_x_at	INF	DDX27	55661	5.49769	UP
All_CCL	anisomycin	219343_at	INF	CDC37L1	55664	5.47534	UP
All_CCL	anisomycin	205684_s_at	INF	DENND4C	55667	2.06973	UP
All_CCL	anisomycin	219720_s_at	INF	GPATCH2L	55668	3.30252	UP
All_CCL	anisomycin	207098_s_at	INF	MFN1	55669	2.20964	UP
All_CCL	anisomycin	220369_at	INF	SMEK1	55671	5.52567	UP
All_CCL	anisomycin	219957_at	INF	RUFY2	55680	2.45801	UP
All_CCL	anisomycin	220143_x_at	INF	LUC7L	55692	5.04518	UP
All_CCL	anisomycin	218134_s_at	INF	RBM22	55696	4.50526	UP
All_CCL	anisomycin	217900_at	LM	IARS2	55699	-5.04915	DOWN
All_CCL	anisomycin	217943_s_at	INF	MAP7D1	55700	2.49394	UP
All_CCL	anisomycin	204335_at	INF	CCDC94	55702	2.69416	UP
All_CCL	anisomycin	218073_s_at	INF	NDC1	55706	-2.88307	DOWN
All_CCL	anisomycin	209691_s_at	INF	DOK4	55715	-3.19071	DOWN
All_CCL	anisomycin	218090_s_at	INF	WDR11	55717	3.85404	UP
All_CCL	anisomycin	219531_at	INF	CEP72	55722	3.96548	UP
All_CCL	anisomycin	218115_at	INF	ASF1B	55723	-2.55425	DOWN
All_CCL	anisomycin	217141_at	INF	BTBD7	55727	2.24881	UP
All_CCL	anisomycin	218987_at	INF	ATF7IP	55729	4.25051	UP
All_CCL	anisomycin	220840_s_at	INF	C1orf112	55732	2.51365	UP
All_CCL	anisomycin	219687_at	INF	HHAT	55733	2.38945	UP
All_CCL	anisomycin	218968_s_at	INF	ZFP64	55734	-4.44997	DOWN
All_CCL	anisomycin	217888_s_at	INF	ARFGAP1	55738	3.08501	UP
All_CCL	anisomycin	215418_at	INF	PARVA	55742	3.54556	UP
All_CCL	anisomycin	201307_at	INF	SEPT11	55752	-4.75855	DOWN
All_CCL	anisomycin	203941_at	INF	INTS9	55756	-2.36487	DOWN
All_CCL	anisomycin	218344_s_at	INF	RCOR3	55758	5.57457	UP
All_CCL	anisomycin	213052_at	INF	PRKAR2A	5576	-2.30183	DOWN
All_CCL	anisomycin	218972_at	INF	TTC17	55761	6.20416	UP
All_CCL	anisomycin	220242_x_at	INF	ZNF701	55762	2.48955	UP
All_CCL	anisomycin	222127_s_at	INF	EXOC1	55763	2.74951	UP
All_CCL	anisomycin	207492_at	INF	NGLY1	55768	2.15358	UP
All_CCL	anisomycin	219392_x_at	INF	PRR11	55771	2.607	UP
All_CCL	anisomycin	221103_s_at	INF	WDR52	55779	2.48478	UP
All_CCL	anisomycin	215195_at	INF	PRKCA	5578	2.41303	UP
All_CCL	anisomycin	218535_s_at	INF	RIOK2	55781	2.8487	UP
All_CCL	anisomycin	219814_at	INF	MBNL3	55796	3.23432	UP
All_CCL	anisomycin	219714_s_at	INF	CACNA2D3	55799	2.60181	UP
All_CCL	anisomycin	218508_at	INF	DCP1A	55802	9.27296	UP
All_CCL	anisomycin	207797_s_at	INF	LRP2BP	55805	3.24793	UP
All_CCL	anisomycin	219583_s_at	INF	SPATA7	55812	2.38121	UP
All_CCL	anisomycin	218715_at	INF	UTP6	55813	4.7637	UP
All_CCL	anisomycin	212689_s_at	LM	KDM3A	55818	6.5007	UP
All_CCL	anisomycin	222058_at	INF	RNF130	55819	2.07495	UP
All_CCL	anisomycin	220365_at	INF	ALLC	55821	2.54293	UP
All_CCL	anisomycin	203292_s_at	INF	VPS11	55823	2.2966	UP
All_CCL	anisomycin	218146_at	INF	GLT8D1	55830	-3.05681	DOWN
All_CCL	anisomycin	221839_s_at	INF	UBAP2	55833	5.47254	UP
All_CCL	anisomycin	202623_at	LM	EAPP	55837	3.92544	UP
All_CCL	anisomycin	218870_at	INF	ARHGAP15	55843	2.9378	UP
All_CCL	anisomycin	221772_s_at	INF	PPP2R2D	55844	2.97075	UP
All_CCL	anisomycin	218597_s_at	LM	CISD1	55847	-3.6927	DOWN
All_CCL	anisomycin	221706_s_at	INF	USE1	55850	2.80046	UP
All_CCL	anisomycin	218099_at	INF	TEX2	55852	-3.25271	DOWN
All_CCL	anisomycin	201595_s_at	INF	ZC3H15	55854	5.10369	UP
All_CCL	anisomycin	222230_s_at	INF	ACTR10	55860	2.07777	UP
All_CCL	anisomycin	205880_at	INF	PRKD1	5587	2.82748	UP
All_CCL	anisomycin	218554_s_at	INF	ASH1L	55870	2.61897	UP
All_CCL	anisomycin	219148_at	INF	PBK	55872	-5.26367	DOWN
All_CCL	anisomycin	201760_s_at	INF	WSB2	55884	-3.41944	DOWN
All_CCL	anisomycin	218926_at	INF	MYNN	55892	6.88743	UP
All_CCL	anisomycin	200868_s_at	INF	RNF114	55905	4.93842	UP
All_CCL	anisomycin	218111_s_at	INF	CMAS	55907	-2.131	DOWN
All_CCL	anisomycin	222199_s_at	INF	BIN3	55909	4.85599	UP
All_CCL	anisomycin	208694_at	INF	PRKDC	5591	-4.1037	DOWN
All_CCL	anisomycin	217941_s_at	INF	ERBB2IP	55914	2.77969	UP
All_CCL	anisomycin	218219_s_at	INF	LANCL2	55915	4.29494	UP
All_CCL	anisomycin	205004_at	INF	NKRF	55922	2.51714	UP
All_CCL	anisomycin	205682_x_at	INF	APOM	55937	2.5907	UP
All_CCL	anisomycin	205716_at	INF	SLC25A40	55972	-2.28424	DOWN
All_CCL	anisomycin	219125_s_at	INF	SLC50A1	55974	2.75232	UP
All_CCL	anisomycin	207973_x_at	INF	ACRV1	56	3.56545	UP
All_CCL	anisomycin	210570_x_at	INF	MAPK9	5601	-2.43094	DOWN
All_CCL	anisomycin	205687_at	INF	UBFD1	56061	2.01879	UP
All_CCL	anisomycin	213294_at	INF	EIF2AK2	5610	-2.50734	DOWN
All_CCL	anisomycin	221035_s_at	INF	TEX14	56155	3.27116	UP
All_CCL	anisomycin	218853_s_at	INF	MOSPD1	56180	3.2353	UP
All_CCL	anisomycin	221021_s_at	INF	CTNNBL1	56259	2.16324	UP
All_CCL	anisomycin	206112_at	INF	ANKRD7	56311	2.83805	UP
All_CCL	anisomycin	209265_s_at	INF	METTL3	56339	-2.87622	DOWN
All_CCL	anisomycin	203401_at	INF	PRPS2	5634	-2.44737	DOWN
All_CCL	anisomycin	202529_at	INF	PRPSAP1	5635	-6.16416	DOWN
All_CCL	anisomycin	203537_at	INF	PRPSAP2	5636	3.00873	UP
All_CCL	anisomycin	218626_at	INF	EIF4ENIF1	56478	-2.0027	DOWN
All_CCL	anisomycin	206756_at	INF	CHST7	56548	2.5241	UP
All_CCL	anisomycin	219350_s_at	INF	DIABLO	56616	3.37113	UP
All_CCL	anisomycin	204706_at	INF	INPP5E	56623	-3.66871	DOWN
All_CCL	anisomycin	211373_s_at	INF	PSEN2	5664	-2.18434	DOWN
All_CCL	anisomycin	218264_at	INF	BCCIP	56647	3.15599	UP
All_CCL	anisomycin	220198_s_at	INF	EIF5A2	56648	2.63154	UP
All_CCL	anisomycin	218590_at	INF	C10orf2	56652	4.98399	UP
All_CCL	anisomycin	219557_s_at	INF	NRIP3	56675	2.15337	UP
All_CCL	anisomycin	208257_x_at	INF	PSG1	5669	2.7868	UP
All_CCL	anisomycin	201891_s_at	INF	B2M	567	4.59924	UP
All_CCL	anisomycin	208191_x_at	INF	PSG4	5672	2.95551	UP
All_CCL	anisomycin	218494_s_at	INF	SLC2A4RG	56731	-5.26891	DOWN
All_CCL	anisomycin	205602_x_at	INF	PSG7	5676	2.59022	UP
All_CCL	anisomycin	207733_x_at	INF	PSG9	5678	2.99464	UP
All_CCL	anisomycin	220104_at	INF	ZC3HAV1	56829	4.24488	UP
All_CCL	anisomycin	201532_at	INF	PSMA3	5684	-2.28387	DOWN
All_CCL	anisomycin	218541_s_at	INF	C8orf4	56892	2.78254	UP
All_CCL	anisomycin	222252_x_at	INF	UBQLN4	56893	2.82353	UP
All_CCL	anisomycin	218015_s_at	INF	WRNIP1	56897	2.30648	UP
All_CCL	anisomycin	203622_s_at	INF	PNO1	56902	3.10963	UP
All_CCL	anisomycin	218813_s_at	INF	SH3GLB2	56904	-2.37347	DOWN
All_CCL	anisomycin	215087_at	INF	C15orf39	56905	2.48002	UP
All_CCL	anisomycin	200028_s_at	INF	STARD7	56910	-6.1855	DOWN
All_CCL	anisomycin	213341_at	INF	FEM1C	56929	4.76311	UP
All_CCL	anisomycin	208799_at	INF	PSMB5	5693	-2.84297	DOWN
All_CCL	anisomycin	219806_s_at	INF	SMCO4	56935	-2.88147	DOWN
All_CCL	anisomycin	208827_at	INF	PSMB6	5694	-2.19732	DOWN
All_CCL	anisomycin	219220_x_at	INF	MRPS22	56945	2.67354	UP
All_CCL	anisomycin	219012_s_at	INF	C11orf30	56946	2.7118	UP
All_CCL	anisomycin	218557_at	INF	NIT2	56954	-2.05168	DOWN
All_CCL	anisomycin	219639_x_at	INF	PARP6	56965	2.90749	UP
All_CCL	anisomycin	218820_at	INF	C14orf132	56967	-3.59836	DOWN
All_CCL	anisomycin	207283_at	INF	RPL23AP32	56969	3.45987	UP
All_CCL	anisomycin	220606_s_at	INF	ADPRM	56985	6.82558	UP
All_CCL	anisomycin	213015_at	INF	BBX	56987	2.58429	UP
All_CCL	anisomycin	221675_s_at	INF	CHPT1	56994	-2.02845	DOWN
All_CCL	anisomycin	218184_at	INF	TULP4	56995	-2.17977	DOWN
All_CCL	anisomycin	220287_at	INF	ADAMTS9	56999	2.45025	UP
All_CCL	anisomycin	220046_s_at	INF	CCNL1	57018	11.416	UP
All_CCL	anisomycin	207374_at	INF	PLSCR2	57047	2.31575	UP
All_CCL	anisomycin	220210_at	INF	CHRNA10	57053	4.36824	UP
All_CCL	anisomycin	201699_at	INF	PSMC6	5706	2.67836	UP
All_CCL	anisomycin	215513_at	INF	HYMAI	57061	2.97483	UP
All_CCL	anisomycin	220551_at	INF	SLC17A6	57084	2.11123	UP
All_CCL	anisomycin	220153_at	INF	ENTPD7	57089	3.01321	UP
All_CCL	anisomycin	217816_s_at	INF	PCNP	57092	2.56213	UP
All_CCL	anisomycin	206608_s_at	INF	RPGRIP1	57096	2.20602	UP
All_CCL	anisomycin	220315_at	INF	PARP11	57097	2.81034	UP
All_CCL	anisomycin	219366_at	INF	AVEN	57099	-2.33246	DOWN
All_CCL	anisomycin	204194_at	INF	BACH1	571	6.53408	UP
All_CCL	anisomycin	218374_s_at	INF	C12orf4	57102	5.6419	UP
All_CCL	anisomycin	203447_at	INF	PSMD5	5711	2.2189	UP
All_CCL	anisomycin	218616_at	INF	INTS12	57117	4.24365	UP
[truncated: 135,007 more rows]

## Sheet: DE_frequency_within_cell_types
Cell_type	Probe	Probe_type	Symbol	Entrez	N(UP or DOWN)	N(DOWN)	N(UP)
All_CCL	207546_at	INF	ATP4B	496	16	1	15
All_CCL	202679_at	LM	NPC1	4864	15	3	12
All_CCL	202672_s_at	INF	ATF3	467	12	1	11
All_CCL	204420_at	LM	FOSL1	8061	12	0	12
All_CCL	206513_at	INF	AIM2	9447	12	0	12
All_CCL	208961_s_at	INF	KLF6	1316	12	3	9
All_CCL	209146_at	INF	MSMO1	6307	12	5	7
All_CCL	210950_s_at	INF	FDFT1	2222	12	6	6
All_CCL	213112_s_at	INF	SQSTM1	8878	12	0	12
All_CCL	37028_at	INF	PPP1R15A	23645	12	0	12
All_CCL	201051_at	INF	ANP32A	8125	11	11	0
All_CCL	201466_s_at	LM	JUN	3725	11	0	11
All_CCL	201555_at	LM	MCM3	4172	11	11	0
All_CCL	201626_at	LM	INSIG1	3638	11	4	7
All_CCL	203455_s_at	INF	SAT1	6303	11	0	11
All_CCL	205281_s_at	INF	PIGA	5277	11	0	11
All_CCL	205791_x_at	INF	ZNF230	7773	11	0	11
All_CCL	205991_s_at	INF	PRRX1	5396	11	0	11
All_CCL	206461_x_at	INF	MT1H	4496	11	0	11
All_CCL	209567_at	LM	RRS1	23212	11	8	3
All_CCL	212665_at	LM	TIPARP	25976	11	1	10
All_CCL	213599_at	INF	OIP5	11339	11	11	0
All_CCL	214719_at	INF	SLC46A3	283537	11	8	3
All_CCL	217986_s_at	INF	BAZ1A	11177	11	4	7
All_CCL	218755_at	LM	KIF20A	10112	11	11	0
All_CCL	218947_s_at	INF	MTPAP	55149	11	4	7
All_CCL	200768_s_at	LM	MAT2A	4144	10	9	1
All_CCL	201041_s_at	INF	DUSP1	1843	10	1	9
All_CCL	201170_s_at	LM	BHLHE40	8553	10	1	9
All_CCL	201473_at	INF	JUNB	3726	10	0	10
All_CCL	201693_s_at	LM	EGR1	1958	10	0	10
All_CCL	202081_at	INF	IER2	9592	10	0	10
All_CCL	202130_at	INF	RIOK3	8780	10	0	10
All_CCL	205193_at	INF	MAFF	23764	10	0	10
All_CCL	205263_at	INF	BCL10	8915	10	0	10
All_CCL	205822_s_at	INF	HMGCS1	3157	10	2	8
All_CCL	206175_x_at	INF	ZNF222	7673	10	0	10
All_CCL	206211_at	INF	SELE	6401	10	2	8
All_CCL	208786_s_at	INF	MAP1LC3B	81631	10	0	10
All_CCL	209383_at	INF	DDIT3	1649	10	0	10
All_CCL	212470_at	INF	SPAG9	9043	10	1	9
All_CCL	212902_at	INF	SEC24A	10802	10	1	9
All_CCL	219397_at	INF	COQ10B	80219	10	0	10
All_CCL	219793_at	INF	SNX16	64089	10	0	10
All_CCL	220370_s_at	INF	USP36	57602	10	0	10
All_CCL	221962_s_at	INF	UBE2H	7328	10	1	9
All_CCL	200617_at	LM	MLEC	9761	9	6	3
All_CCL	201193_at	INF	IDH1	3417	9	6	3
All_CCL	201275_at	INF	FDPS	2224	9	6	3
All_CCL	201531_at	LM	ZFP36	7538	9	0	9
All_CCL	201609_x_at	INF	ICMT	23463	9	9	0
All_CCL	201774_s_at	LM	NCAPD2	9918	9	9	0
All_CCL	201890_at	INF	RRM2	6241	9	9	0
All_CCL	201909_at	INF	RPS4Y1	6192	9	0	9
All_CCL	202241_at	LM	TRIB1	10221	9	0	9
All_CCL	202330_s_at	INF	UNG	7374	9	9	0
All_CCL	202534_x_at	INF	DHFR	1719	9	9	0
All_CCL	202627_s_at	LM	SERPINE1	5054	9	0	9
All_CCL	202657_s_at	INF	SERTAD2	9792	9	0	9
All_CCL	202705_at	LM	CCNB2	9133	9	9	0
All_CCL	203188_at	LM	B3GNT1	11041	9	9	0
All_CCL	203273_s_at	INF	TUSC2	11334	9	4	5
All_CCL	203751_x_at	INF	JUND	3727	9	0	9
All_CCL	203871_at	INF	SENP3	26168	9	9	0
All_CCL	204087_s_at	LM	SLC5A6	8884	9	8	1
All_CCL	204285_s_at	LM	PMAIP1	5366	9	0	9
All_CCL	205437_at	INF	ZNF211	10520	9	0	9
All_CCL	205527_s_at	INF	GEMIN4	50628	9	5	4
All_CCL	208066_s_at	INF	GTF2B	2959	9	0	9
All_CCL	210056_at	INF	RND1	27289	9	0	9
All_CCL	211784_s_at	INF	SRSF1	6426	9	9	0
All_CCL	212099_at	INF	RHOB	388	9	0	9
All_CCL	212123_at	INF	TCTN3	26123	9	8	1
All_CCL	212153_at	INF	POGZ	23126	9	6	3
All_CCL	212320_at	INF	TUBB	203068	9	9	0
All_CCL	212789_at	INF	NCAPD3	23310	9	6	3
All_CCL	215087_at	INF	C15orf39	56905	9	2	7
All_CCL	218268_at	INF	TBC1D15	64786	9	1	8
All_CCL	218316_at	LM	TIMM9	26520	9	4	5
All_CCL	218612_s_at	INF	TSSC4	10078	9	1	8
All_CCL	218617_at	INF	TRIT1	54802	9	3	6
All_CCL	218903_s_at	INF	NABP2	79035	9	8	1
All_CCL	219199_at	INF	AFF4	27125	9	3	6
All_CCL	220018_at	INF	CBLL1	79872	9	1	8
All_CCL	221481_x_at	INF	HNRNPD	3184	9	7	2
All_CCL	201349_at	INF	SLC9A3R1	9368	8	8	0
All_CCL	201416_at	LM	SOX4	6659	8	3	5
All_CCL	201485_s_at	INF	RCN2	5955	8	8	0
All_CCL	201569_s_at	INF	SAMM50	25813	8	6	2
All_CCL	201791_s_at	INF	DHCR7	1717	8	5	3
All_CCL	201896_s_at	LM	PSRC1	84722	8	7	1
All_CCL	201992_s_at	INF	KIF5B	3799	8	7	1
All_CCL	202067_s_at	INF	LDLR	3949	8	0	8
All_CCL	202125_s_at	LM	TRAK2	66008	8	7	1
All_CCL	202302_s_at	INF	RSRC2	65117	8	1	7
All_CCL	202340_x_at	INF	NR4A1	3164	8	1	7
All_CCL	202388_at	LM	RGS2	5997	8	0	8
All_CCL	202540_s_at	LM	HMGCR	3156	8	5	3
All_CCL	202560_s_at	INF	CHTOP	26097	8	4	4
All_CCL	202580_x_at	INF	FOXM1	2305	8	8	0
All_CCL	202684_s_at	INF	RNMT	8731	8	0	8
All_CCL	202693_s_at	INF	STK17A	9263	8	1	7
All_CCL	202750_s_at	INF	TFIP11	24144	8	0	8
All_CCL	202850_at	INF	ABCD3	5825	8	7	1
All_CCL	202870_s_at	LM	CDC20	991	8	7	1
All_CCL	203245_s_at	INF	LINC00094	266655	8	6	2
All_CCL	203247_s_at	INF	ZNF24	7572	8	0	8
All_CCL	203411_s_at	INF	LMNA	4000	8	0	8
All_CCL	203499_at	INF	EPHA2	1969	8	0	8
All_CCL	203574_at	LM	NFIL3	4783	8	0	8
All_CCL	203625_x_at	INF	SKP2	6502	8	8	0
All_CCL	203640_at	LM	MBNL2	10150	8	1	7
All_CCL	203821_at	INF	HBEGF	1839	8	0	8
All_CCL	203840_at	INF	BLZF1	8548	8	0	8
All_CCL	203910_at	INF	ARHGAP29	9411	8	1	7
All_CCL	204171_at	INF	RPS6KB1	6198	8	0	8
All_CCL	204444_at	INF	KIF11	3832	8	8	0
All_CCL	204512_at	INF	HIVEP1	3096	8	1	7
All_CCL	206034_at	INF	SERPINB8	5271	8	1	7
All_CCL	206412_at	INF	FER	2241	8	2	6
All_CCL	206924_at	INF	IL11	3589	8	0	8
All_CCL	207176_s_at	INF	CD80	941	8	1	7
All_CCL	208091_s_at	INF	VOPP1	81552	8	8	0
All_CCL	208673_s_at	INF	SRSF3	6428	8	4	4
All_CCL	208763_s_at	LM	TSC22D3	1831	8	0	8
All_CCL	208922_s_at	INF	NXF1	10482	8	1	7
All_CCL	208939_at	INF	SEPHS1	22929	8	8	0
All_CCL	209104_s_at	INF	NHP2	55651	8	8	0
All_CCL	209158_s_at	INF	CYTH2	9266	8	0	8
All_CCL	209218_at	INF	SQLE	6713	8	4	4
All_CCL	209457_at	INF	DUSP5	1847	8	0	8
All_CCL	209481_at	INF	SNRK	54861	8	1	7
All_CCL	209545_s_at	INF	RIPK2	8767	8	0	8
All_CCL	209744_x_at	INF	ITCH	83737	8	1	7
All_CCL	210507_s_at	INF	AVIL	10677	8	2	6
All_CCL	211042_x_at	INF	MCAM	4162	8	8	0
All_CCL	211202_s_at	INF	KDM5B	10765	8	1	7
All_CCL	212126_at	INF	CBX5	23468	8	8	0
All_CCL	212286_at	INF	ANKRD12	23253	8	1	7
All_CCL	212584_at	INF	AQR	9716	8	3	5
All_CCL	212689_s_at	LM	KDM3A	55818	8	2	6
All_CCL	212996_s_at	INF	URB1	9875	8	3	5
All_CCL	213322_at	INF	OARD1	221443	8	6	2
All_CCL	213459_at	INF	RPL37A	6168	8	2	6
All_CCL	213528_at	INF	METTL18	92342	8	3	5
All_CCL	214683_s_at	INF	CLK1	1195	8	1	7
All_CCL	216235_s_at	INF	EDNRA	1909	8	0	8
All_CCL	217729_s_at	INF	AES	166	8	6	2
All_CCL	217810_x_at	INF	LARS	51520	8	8	0
All_CCL	217815_at	INF	SUPT16H	11198	8	7	1
All_CCL	218089_at	INF	AAR2	25980	8	3	5
All_CCL	218133_s_at	INF	NIF3L1	60491	8	8	0
All_CCL	218212_s_at	INF	MOCS2	4338	8	5	3
All_CCL	218238_at	INF	GTPBP4	23560	8	3	5
All_CCL	218263_s_at	INF	ZBED5	58486	8	4	4
All_CCL	218346_s_at	LM	SESN1	27244	8	6	2
All_CCL	218356_at	INF	FTSJ2	29960	8	5	3
All_CCL	218367_x_at	INF	USP21	27005	8	7	1
All_CCL	218368_s_at	INF	TNFRSF12A	51330	8	0	8
All_CCL	218647_s_at	INF	YRDC	79693	8	1	7
All_CCL	218820_at	INF	C14orf132	56967	8	5	3
All_CCL	218853_s_at	INF	MOSPD1	56180	8	0	8
All_CCL	218878_s_at	INF	SIRT1	23411	8	1	7
All_CCL	218882_s_at	INF	WDR3	10885	8	4	4
All_CCL	218932_at	INF	ZNHIT6	54680	8	3	5
All_CCL	219052_at	INF	HPS6	79803	8	6	2
All_CCL	219178_at	INF	QTRTD1	79691	8	3	5
All_CCL	219224_x_at	INF	ZNF408	79797	8	1	7
All_CCL	219240_s_at	INF	C10orf88	80007	8	2	6
All_CCL	219297_at	INF	WDR44	54521	8	1	7
All_CCL	219313_at	INF	GRAMD1C	54762	8	0	8
All_CCL	219492_at	LM	CHIC2	26511	8	1	7
All_CCL	220302_at	INF	MAK	4117	8	0	8
All_CCL	221190_s_at	INF	C18orf8	29919	8	0	8
All_CCL	221235_s_at	INF	TGFBRAP1	9392	8	8	0
All_CCL	221564_at	INF	PRMT2	3275	8	6	2
All_CCL	221751_at	INF	PANK3	79646	8	4	4
All_CCL	221890_at	INF	ZNF335	63925	8	2	6
All_CCL	221970_s_at	INF	NOL11	25926	8	2	6
All_CCL	221985_at	INF	KLHL24	54800	8	0	8
All_CCL	222199_s_at	INF	BIN3	55909	8	4	4
All_CCL	32541_at	INF	PPP3CC	5533	8	3	5
All_CCL	33304_at	INF	ISG20	3669	8	1	7
All_CCL	57703_at	INF	SENP5	205564	8	0	8
All_CCL	200028_s_at	INF	STARD7	56910	7	6	1
All_CCL	200090_at	INF	FNTA	2339	7	3	4
All_CCL	200757_s_at	LM	CALU	813	7	5	2
All_CCL	200843_s_at	LM	EPRS	2058	7	5	2
All_CCL	200868_s_at	INF	RNF114	55905	7	0	7
All_CCL	200924_s_at	INF	SLC3A2	6520	7	1	6
All_CCL	200978_at	INF	MDH1	4190	7	6	1
All_CCL	201000_at	LM	AARS	16	7	4	3
All_CCL	201034_at	INF	ADD3	120	7	6	1
All_CCL	201054_at	INF	HNRNPA0	10949	7	7	0
All_CCL	201174_s_at	LM	TERF2IP	54386	7	0	7
All_CCL	201236_s_at	INF	BTG2	7832	7	0	7
All_CCL	201247_at	INF	SREBF2	6721	7	3	4
All_CCL	201266_at	LM	TXNRD1	7296	7	2	5
All_CCL	201273_s_at	INF	SRP9	6726	7	7	0
All_CCL	201291_s_at	INF	TOP2A	7153	7	7	0
All_CCL	201444_s_at	INF	ATP6AP2	10159	7	5	2
All_CCL	201481_s_at	INF	PYGB	5834	7	2	5
All_CCL	201631_s_at	LM	IER3	8870	7	0	7
All_CCL	201660_at	INF	ACSL3	2181	7	5	2
All_CCL	201664_at	LM	SMC4	10051	7	4	3
All_CCL	201687_s_at	INF	API5	8539	7	2	5
All_CCL	201712_s_at	INF	RANBP2	5903	7	3	4
All_CCL	201715_s_at	INF	ACIN1	22985	7	2	5
All_CCL	201761_at	LM	MTHFD2	10797	7	5	2
All_CCL	201802_at	INF	SLC29A1	2030	7	7	0
All_CCL	201875_s_at	LM	MPZL1	9019	7	6	1
All_CCL	201948_at	INF	GNL2	29889	7	1	6
All_CCL	201980_s_at	LM	RSU1	6251	7	4	3
All_CCL	202097_at	INF	NUP153	9972	7	2	5
All_CCL	202140_s_at	INF	CLK3	1198	7	0	7
All_CCL	202151_s_at	INF	UBAC1	10422	7	4	3
All_CCL	202190_at	INF	CSTF1	1477	7	4	3
All_CCL	202284_s_at	LM	CDKN1A	1026	7	0	7
All_CCL	202513_s_at	INF	PPP2R5D	5528	7	5	2
All_CCL	202522_at	INF	PITPNB	23760	7	1	6
All_CCL	202553_s_at	INF	SYF2	25949	7	1	6
All_CCL	202593_s_at	INF	GDE1	51573	7	5	2
All_CCL	202597_at	INF	IRF6	3664	7	0	7
All_CCL	202604_x_at	LM	ADAM10	102	7	6	1
All_CCL	202622_s_at	INF	ATXN2	6311	7	1	6
All_CCL	202653_s_at	INF	2007-03-01	64844	7	3	4
All_CCL	202776_at	LM	DNTTIP2	30836	7	0	7
All_CCL	202798_at	INF	SEC24B	10427	7	1	6
All_CCL	202868_s_at	LM	POP4	10775	7	7	0
All_CCL	202949_s_at	LM	FHL2	2274	7	0	7
All_CCL	202954_at	LM	UBE2C	11065	7	7	0
All_CCL	203002_at	INF	AMOTL2	51421	7	1	6
All_CCL	203046_s_at	LM	TIMELESS	8914	7	6	1
All_CCL	203095_at	INF	MTIF2	4528	7	7	0
All_CCL	203116_s_at	INF	FECH	2235	7	5	2
All_CCL	203117_s_at	LM	PAN2	9924	7	5	2
All_CCL	203195_s_at	INF	NUP98	4928	7	1	6
All_CCL	203315_at	LM	NCK2	8440	7	6	1
All_CCL	203362_s_at	INF	MAD2L1	4085	7	6	1
All_CCL	203418_at	LM	CCNA2	890	7	7	0
All_CCL	203437_at	INF	TMEM11	8834	7	1	6
All_CCL	203458_at	LM	SPR	6697	7	6	1
All_CCL	203550_s_at	INF	FAM189B	10712	7	7	0
All_CCL	203553_s_at	INF	MAP4K5	11183	7	1	6
All_CCL	203554_x_at	INF	PTTG1	9232	7	7	0
All_CCL	203712_at	INF	KIAA0020	9933	7	1	6
All_CCL	204071_s_at	INF	TOPORS	10210	7	0	7
All_CCL	204128_s_at	INF	RFC3	5983	7	5	2
All_CCL	204131_s_at	LM	FOXO3	2309	7	0	7
All_CCL	204163_at	INF	EMILIN1	11117	7	1	6
All_CCL	204175_at	INF	ZNF593	51042	7	1	6
All_CCL	204194_at	INF	BACH1	571	7	0	7
All_CCL	204203_at	INF	CEBPG	1054	7	2	5
All_CCL	204247_s_at	INF	CDK5	1020	7	5	2
All_CCL	204335_at	INF	CCDC94	55702	7	1	6
All_CCL	204377_s_at	INF	VPRBP	9730	7	2	5
All_CCL	204382_at	INF	NAT9	26151	7	1	6
All_CCL	204472_at	INF	GEM	2669	7	0	7
All_CCL	204514_at	LM	DPH2	1802	7	4	3
All_CCL	204516_at	INF	ATXN7	6314	7	1	6
All_CCL	204958_at	INF	PLK3	1263	7	0	7
All_CCL	205027_s_at	INF	MAP3K8	1326	7	1	6
All_CCL	205266_at	INF	LIF	3976	7	0	7
All_CCL	205284_at	INF	URB2	9816	7	3	4
All_CCL	205289_at	INF	BMP2	650	7	1	6
All_CCL	205398_s_at	LM	SMAD3	4088	7	2	5
All_CCL	205652_s_at	INF	TTLL1	25809	7	5	2
All_CCL	205664_at	INF	KIN	22944	7	1	6
All_CCL	205896_at	INF	SLC22A4	6583	7	0	7
All_CCL	205995_x_at	INF	IQCB1	9657	7	1	6
All_CCL	206102_at	INF	GINS1	9837	7	7	0
All_CCL	206229_x_at	INF	PAX2	5076	7	1	6
All_CCL	206411_s_at	INF	ABL2	27	7	0	7
All_CCL	206583_at	INF	KRBOX4	55634	7	1	6
All_CCL	206607_at	INF	CBL	867	7	2	5
All_CCL	206907_at	INF	TNFSF9	8744	7	0	7
All_CCL	207064_s_at	INF	AOC2	314	7	0	7
All_CCL	207528_s_at	INF	SLC7A11	23657	7	2	5
All_CCL	207941_s_at	INF	RBM39	9584	7	3	4
All_CCL	208075_s_at	INF	CCL7	6354	7	0	7
All_CCL	208617_s_at	INF	PTP4A2	8073	7	6	1
All_CCL	208708_x_at	LM	EIF5	1983	7	2	5
All_CCL	208723_at	INF	USP11	8237	7	1	6
All_CCL	208758_at	INF	ATIC	471	7	7	0
All_CCL	208780_x_at	INF	VAPA	9218	7	2	5
All_CCL	208836_at	INF	ATP1B3	483	7	6	1
All_CCL	208893_s_at	INF	DUSP6	1848	7	0	7
All_CCL	208896_at	INF	DDX18	8886	7	3	4
All_CCL	208984_x_at	INF	RBM10	8241	7	2	5
All_CCL	209022_at	INF	STAG2	10735	7	4	3
All_CCL	209034_at	INF	PNRC1	10957	7	2	5
All_CCL	209180_at	INF	RABGGTB	5876	7	2	5
All_CCL	209189_at	LM	FOS	2353	7	0	7
All_CCL	209194_at	INF	CETN2	1069	7	5	2
All_CCL	209224_s_at	INF	NDUFA2	4695	7	4	3
All_CCL	209239_at	INF	NFKB1	4790	7	2	5
All_CCL	209317_at	INF	POLR1C	9533	7	3	4
All_CCL	209329_x_at	INF	HIGD2A	192286	7	6	1
All_CCL	209608_s_at	LM	ACAT2	39	7	6	1
All_CCL	209662_at	LM	CETN3	1070	7	7	0
All_CCL	209803_s_at	INF	PHLDA2	7262	7	0	7
All_CCL	209840_s_at	INF	LRRN3	54674	7	0	7
All_CCL	210027_s_at	INF	APEX1	328	7	6	1
All_CCL	210130_s_at	INF	TM7SF2	7108	7	2	5
All_CCL	210987_x_at	INF	TPM1	7168	7	3	4
All_CCL	211177_s_at	INF	TXNRD2	10587	7	1	6
All_CCL	211284_s_at	INF	GRN	2896	7	4	3
All_CCL	211297_s_at	LM	CDK7	1022	7	1	6
All_CCL	211686_s_at	INF	MAK16	84549	7	2	5
All_CCL	212114_at	INF	ATXN7L3B	552889	7	6	1
All_CCL	212160_at	INF	XPOT	11260	7	7	0
All_CCL	212185_x_at	INF	MT2A	4502	7	0	7
All_CCL	212263_at	INF	QKI	9444	7	1	6
All_CCL	212407_at	INF	METTL13	51603	7	7	0
All_CCL	212447_at	INF	KBTBD2	25948	7	1	6
All_CCL	212455_at	INF	YTHDC1	91746	7	1	6
All_CCL	212471_at	INF	AVL9	23080	7	1	6
All_CCL	212500_at	LM	ADO	84890	7	2	5
All_CCL	212501_at	INF	CEBPB	1051	7	0	7
All_CCL	212509_s_at	INF	MXRA7	439921	7	5	2
All_CCL	212510_at	INF	GPD1L	23171	7	6	1
All_CCL	212533_at	INF	WEE1	7465	7	1	6
All_CCL	212641_at	INF	HIVEP2	3097	7	0	7
All_CCL	212724_at	INF	RND3	390	7	0	7
All_CCL	212807_s_at	INF	SORT1	6272	7	6	1
All_CCL	212845_at	INF	SAMD4A	23034	7	0	7
All_CCL	212859_x_at	INF	MT1E	4493	7	0	7
All_CCL	212893_at	INF	ZZZ3	26009	7	2	5
All_CCL	212920_at	INF	REST	5978	7	3	4
All_CCL	213279_at	INF	DHRS1	115817	7	4	3
All_CCL	213473_at	INF	BRAP	8315	7	0	7
All_CCL	213506_at	INF	F2RL1	2150	7	1	6
All_CCL	213647_at	INF	DNA2	1763	7	7	0
All_CCL	213787_s_at	INF	EBP	10682	7	5	2
All_CCL	213836_s_at	INF	WIPI1	55062	7	3	4
All_CCL	213980_s_at	INF	CTBP1	1487	7	7	0
All_CCL	214075_at	INF	NENF	29937	7	6	1
All_CCL	214185_at	INF	KHDRBS1	10657	7	0	7
All_CCL	214259_s_at	LM	AKR7A2	8574	7	6	1
All_CCL	214714_at	INF	ZNF394	84124	7	1	6
All_CCL	214965_at	INF	SPATA2L	124044	7	0	7
All_CCL	215111_s_at	INF	TSC22D1	8848	7	2	5
All_CCL	215165_x_at	INF	UMPS	7372	7	5	2
All_CCL	215458_s_at	INF	SMURF1	57154	7	1	6
All_CCL	215931_s_at	INF	ARFGEF2	10564	7	1	6
All_CCL	216009_at	INF	SLC39A9	55334	7	1	6
All_CCL	217168_s_at	LM	HERPUD1	9709	7	2	5
All_CCL	217286_s_at	INF	NDRG3	57446	7	6	1
All_CCL	217672_x_at	INF	EIF1	10209	7	0	7
All_CCL	217761_at	LM	ADI1	55256	7	7	0
All_CCL	217777_s_at	LM	PTPLAD1	51495	7	7	0
All_CCL	217846_at	INF	QARS	5859	7	7	0
All_CCL	218026_at	INF	COA3	28958	7	6	1
All_CCL	218032_at	INF	SNN	8303	7	5	2
All_CCL	218093_s_at	LM	ANKRD10	55608	7	2	5
All_CCL	218104_at	LM	TEX10	54881	7	1	6
All_CCL	218132_s_at	INF	TSEN34	79042	7	3	4
All_CCL	218156_s_at	INF	TSR1	55720	7	5	2
All_CCL	218166_s_at	INF	RSF1	51773	7	1	6
All_CCL	218214_at	INF	C12orf44	60673	7	0	7
All_CCL	218219_s_at	INF	LANCL2	55915	7	3	4
All_CCL	218308_at	INF	TACC3	10460	7	6	1
All_CCL	218328_at	INF	COQ4	51117	7	3	4
All_CCL	218355_at	INF	KIF4A	24137	7	7	0
All_CCL	218442_at	INF	TTC4	7268	7	2	5
All_CCL	218491_s_at	INF	THYN1	29087	7	7	0
All_CCL	218508_at	INF	DCP1A	55802	7	0	7
All_CCL	218542_at	INF	CEP55	55165	7	7	0
All_CCL	218578_at	INF	CDC73	79577	7	2	5
All_CCL	218593_at	INF	RBM28	55131	7	4	3
All_CCL	218605_at	INF	TFB2M	64216	7	3	4
All_CCL	218710_at	INF	TTC27	55622	7	4	3
All_CCL	218732_at	INF	PTRH2	51651	7	1	6
All_CCL	218758_s_at	INF	RRP1	8568	7	1	6
All_CCL	218762_at	INF	ZNF574	64763	7	1	6
All_CCL	218794_s_at	LM	TXNL4B	54957	7	1	6
All_CCL	218880_at	INF	FOSL2	2355	7	0	7
All_CCL	218927_s_at	INF	CHST12	55501	7	5	2
All_CCL	218929_at	INF	CDKN2AIP	55602	7	1	6
All_CCL	218940_at	INF	METTL21D	79609	7	1	6
All_CCL	218954_s_at	INF	BRF2	55290	7	3	4
All_CCL	218984_at	INF	PUS7	54517	7	5	2
All_CCL	218993_at	INF	RNMTL1	55178	7	1	6
All_CCL	218998_at	INF	FAM206A	54942	7	3	4
All_CCL	219110_at	INF	GAR1	54433	7	4	3
All_CCL	219292_at	INF	THAP1	55145	7	1	6
All_CCL	219361_s_at	INF	AEN	64782	7	1	6
All_CCL	219406_at	INF	C1orf50	79078	7	2	5
All_CCL	219500_at	INF	CLCF1	23529	7	0	7
All_CCL	219549_s_at	INF	RTN3	10313	7	6	1
All_CCL	219588_s_at	INF	NCAPG2	54892	7	7	0
All_CCL	220156_at	INF	EFCAB1	79645	7	0	7
All_CCL	220210_at	INF	CHRNA10	57053	7	0	7
All_CCL	220266_s_at	INF	KLF4	9314	7	0	7
All_CCL	220407_s_at	INF	TGFB2	7042	7	0	7
All_CCL	220486_x_at	INF	TMEM164	84187	7	7	0
All_CCL	220746_s_at	INF	UIMC1	51720	7	2	5
All_CCL	221514_at	LM	UTP14A	10813	7	1	6
All_CCL	221517_s_at	INF	MED17	9440	7	1	6
All_CCL	221549_at	LM	GRWD1	83743	7	4	3
All_CCL	221718_s_at	INF	AKAP13	11214	7	1	6
All_CCL	221821_s_at	INF	KANSL2	54934	7	2	5
All_CCL	221839_s_at	INF	UBAP2	55833	7	3	4
All_CCL	221849_s_at	INF	DCAF15	90379	7	1	6
All_CCL	221903_s_at	INF	CYLD	1540	7	0	7
All_CCL	221932_s_at	INF	GLRX5	51218	7	6	1
All_CCL	222103_at	LM	ATF1	466	7	3	4
All_CCL	222163_s_at	INF	SPATA5L1	79029	7	2	5
All_CCL	222251_s_at	INF	GMEB2	26205	7	1	6
All_CCL	222349_x_at	INF	RNF126P1	376412	7	0	7
All_CCL	35820_at	INF	GM2A	2760	7	5	2
All_CCL	200037_s_at	INF	CBX3	11335	6	6	0
All_CCL	200069_at	INF	SART3	9733	6	2	4
All_CCL	200083_at	LM	USP22	23326	6	6	0
All_CCL	200093_s_at	INF	HINT1	3094	6	5	1
All_CCL	200654_at	INF	P4HB	5034	6	5	1
All_CCL	200666_s_at	LM	DNAJB1	3337	6	4	2
All_CCL	200686_s_at	INF	SRSF11	9295	6	2	4
All_CCL	200728_at	INF	ACTR2	10097	6	5	1
All_CCL	200762_at	INF	DPYSL2	1808	6	5	1
All_CCL	200797_s_at	INF	MCL1	4170	6	0	6
All_CCL	200815_s_at	INF	PAFAH1B1	5048	6	1	5
All_CCL	200851_s_at	INF	IST1	9798	6	1	5
All_CCL	200862_at	INF	DHCR24	1718	6	5	1
All_CCL	200941_at	INF	HSBP1	3281	6	4	2
All_CCL	200950_at	INF	ARPC1A	10552	6	6	0
All_CCL	200975_at	INF	PPT1	5538	6	5	1
All_CCL	201036_s_at	LM	HADH	3033	6	5	1
All_CCL	201086_x_at	INF	SON	6651	6	2	4
All_CCL	201089_at	INF	ATP6V1B2	526	6	5	1
All_CCL	201092_at	INF	RBBP7	5931	6	5	1
All_CCL	201121_s_at	LM	PGRMC1	10857	6	5	1
All_CCL	201144_s_at	INF	EIF2S1	1965	6	2	4
All_CCL	201207_at	INF	TNFAIP1	7126	6	1	5
All_CCL	201289_at	INF	CYR61	3491	6	0	6
All_CCL	201361_at	LM	TMEM109	79073	6	5	1
All_CCL	201380_at	LM	CRTAP	10491	6	6	0
All_CCL	201389_at	INF	ITGA5	3678	6	2	4
All_CCL	201397_at	LM	PHGDH	26227	6	4	2
All_CCL	201403_s_at	INF	MGST3	4259	6	5	1
All_CCL	201413_at	INF	HSD17B4	3295	6	5	1
All_CCL	201432_at	LM	CAT	847	6	5	1
All_CCL	201448_at	INF	TIA1	7072	6	4	2
All_CCL	201477_s_at	INF	RRM1	6240	6	6	0
All_CCL	201502_s_at	LM	NFKBIA	4792	6	1	5
All_CCL	201566_x_at	INF	ID2	3398	6	2	4
All_CCL	201575_at	INF	SNW1	22938	6	2	4
All_CCL	201595_s_at	INF	ZC3H15	55854	6	0	6
All_CCL	201608_s_at	LM	PWP1	11137	6	4	2
All_CCL	201729_s_at	LM	KIAA0100	9703	6	6	0
All_CCL	201758_at	INF	TSG101	7251	6	1	5
All_CCL	201778_s_at	LM	EFCAB14	9813	6	5	1
All_CCL	201825_s_at	LM	SCCPDH	51097	6	6	0
All_CCL	201845_s_at	INF	RYBP	23429	6	1	5
All_CCL	201847_at	LM	LIPA	3988	6	5	1
All_CCL	201873_s_at	INF	ABCE1	6059	6	4	2
All_CCL	201930_at	INF	MCM6	4175	6	6	0
All_CCL	201993_x_at	INF	HNRNPDL	9987	6	1	5
All_CCL	202034_x_at	INF	RB1CC1	9821	6	1	5
All_CCL	202076_at	LM	BIRC2	329	6	1	5
All_CCL	202078_at	INF	COPS3	8533	6	2	4
All_CCL	202094_at	INF	BIRC5	332	6	6	0
All_CCL	202096_s_at	INF	TSPO	706	6	2	4
All_CCL	202152_x_at	INF	USF2	7392	6	6	0
All_CCL	202159_at	INF	FARSA	2193	6	1	5
All_CCL	202160_at	INF	CREBBP	1387	6	2	4
All_CCL	202168_at	INF	TAF9	6880	6	2	4
All_CCL	202177_at	INF	GAS6	2621	6	1	5
All_CCL	202221_s_at	INF	EP300	2033	6	1	5
All_CCL	202239_at	INF	PARP4	143	6	6	0
All_CCL	202245_at	INF	LSS	4047	6	3	3
All_CCL	202251_at	INF	PRPF3	9129	6	2	4
All_CCL	202306_at	INF	POLR2G	5436	6	5	1
All_CCL	202309_at	INF	MTHFD1	4522	6	6	0
All_CCL	202324_s_at	LM	ACBD3	64746	6	1	5
All_CCL	202352_s_at	INF	PSMD12	5718	6	1	5
All_CCL	202370_s_at	INF	CBFB	865	6	4	2
All_CCL	202382_s_at	LM	GNPDA1	10007	6	5	1
All_CCL	202392_s_at	INF	PISD	23761	6	2	4
All_CCL	202431_s_at	LM	MYC	4609	6	1	5
All_CCL	202530_at	INF	MAPK14	1432	6	4	2
All_CCL	202584_at	INF	NFX1	4799	6	2	4
All_CCL	202637_s_at	LM	ICAM1	3383	6	0	6
All_CCL	202641_at	INF	ARL3	403	6	5	1
All_CCL	202658_at	INF	PEX11B	8799	6	5	1
All_CCL	202733_at	LM	P4HA2	8974	6	4	2
All_CCL	202749_at	LM	WRB	7485	6	5	1
All_CCL	202754_at	INF	R3HDM1	23518	6	6	0
All_CCL	202768_at	INF	FOSB	2354	6	1	5
All_CCL	202807_s_at	INF	TOM1	10043	6	0	6
All_CCL	202819_s_at	INF	TCEB3	6924	6	0	6
All_CCL	202830_s_at	LM	SLC37A4	2542	6	6	0
All_CCL	202838_at	INF	FUCA1	2517	6	2	4
All_CCL	202842_s_at	INF	DNAJB9	4189	6	0	6
All_CCL	202859_x_at	INF	IL8	3576	6	0	6
All_CCL	202893_at	INF	UNC13B	10497	6	5	1
All_CCL	202900_s_at	LM	NUP88	4927	6	2	4
All_CCL	202911_at	LM	MSH6	2956	6	5	1
All_CCL	202924_s_at	INF	PLAGL2	5326	6	1	5
All_CCL	203006_at	INF	INPP5A	3632	6	5	1
All_CCL	203009_at	INF	BCAM	4059	6	0	6
All_CCL	203027_s_at	INF	MVD	4597	6	0	6
All_CCL	203057_s_at	INF	PRDM2	7799	6	1	5
All_CCL	203123_s_at	LM	SLC11A2	4891	6	5	1
All_CCL	203136_at	INF	RABAC1	10567	6	2	4
All_CCL	203241_at	INF	UVRAG	7405	6	1	5
All_CCL	203250_at	INF	SCAF8	22828	6	2	4
All_CCL	203322_at	INF	ADNP2	22850	6	0	6
All_CCL	203341_at	LM	CEBPZ	10153	6	1	5
All_CCL	203353_s_at	INF	MBD1	4152	6	0	6
All_CCL	203358_s_at	LM	EZH2	2146	6	2	4
All_CCL	203378_at	INF	PCF11	51585	6	1	5
All_CCL	203384_s_at	INF	GOLGA1	2800	6	4	2
All_CCL	203409_at	LM	DDB2	1643	6	3	3
All_CCL	203477_at	INF	COL15A1	1306	6	0	6
All_CCL	203528_at	INF	SEMA4D	10507	6	6	0
All_CCL	203560_at	INF	GGH	8836	6	6	0
All_CCL	203565_s_at	LM	MNAT1	4331	6	1	5
All_CCL	203600_s_at	INF	FAM193A	8603	6	2	4
All_CCL	203622_s_at	INF	PNO1	56902	6	3	3
All_CCL	203624_at	INF	AKAP17A	8227	6	0	6
All_CCL	203654_s_at	INF	COIL	8161	6	2	4
All_CCL	203678_at	INF	FAN1	22909	6	4	2
All_CCL	203732_at	INF	TRIP4	9325	6	2	4
All_CCL	203743_s_at	INF	TDG	6996	6	1	5
All_CCL	203764_at	INF	DLGAP5	9787	6	6	0
All_CCL	203854_at	INF	CFI	3426	6	0	6
All_CCL	203867_s_at	INF	NLE1	54475	6	1	5
All_CCL	203898_at	INF	CRCP	27297	6	1	5
All_CCL	203905_at	INF	PARN	5073	6	5	1
All_CCL	203906_at	INF	IQSEC1	9922	6	6	0
All_CCL	203912_s_at	INF	DNASE1L1	1774	6	5	1
All_CCL	203952_at	LM	ATF6	22926	6	2	4
All_CCL	203972_s_at	INF	PEX3	8504	6	5	1
All_CCL	203992_s_at	INF	KDM6A	7403	6	0	6
All_CCL	204005_s_at	INF	PAWR	5074	6	1	5
All_CCL	204012_s_at	INF	LCMT2	9836	6	3	3
All_CCL	204017_at	INF	KDELR3	11015	6	6	0
All_CCL	204059_s_at	INF	ME1	4199	6	5	1
All_CCL	204079_at	INF	TPST2	8459	6	3	3
All_CCL	204080_at	INF	TOE1	114034	6	1	5
All_CCL	204092_s_at	LM	AURKA	6790	6	6	0
All_CCL	204094_s_at	INF	TSC22D2	9819	6	2	4
All_CCL	204098_at	INF	RBMX2	51634	6	1	5
All_CCL	204147_s_at	INF	TFDP1	7027	6	5	1
All_CCL	204166_at	INF	SBNO2	22904	6	0	6
All_CCL	204182_s_at	INF	ZBTB43	23099	6	0	6
All_CCL	204240_s_at	INF	SMC2	10592	6	6	0
All_CCL	204243_at	INF	RLF	6018	6	0	6
All_CCL	204287_at	INF	SYNGR1	9145	6	5	1
All_CCL	204318_s_at	INF	GTSE1	51512	6	6	0
All_CCL	204346_s_at	INF	RASSF1	11186	6	1	5
All_CCL	204423_at	INF	MKLN1	4289	6	1	5
All_CCL	204523_at	INF	ZNF140	7699	6	1	5
All_CCL	204528_s_at	INF	NAP1L1	4673	6	6	0
All_CCL	204573_at	INF	CROT	54677	6	5	1
All_CCL	204594_s_at	INF	SMCR7L	54471	6	4	2
All_CCL	204606_at	INF	CCL21	6366	6	0	6
All_CCL	204615_x_at	INF	IDI1	3422	6	2	4
All_CCL	204621_s_at	INF	NR4A2	4929	6	0	6
All_CCL	204720_s_at	INF	DNAJC6	9829	6	0	6
All_CCL	204739_at	INF	CENPC	1060	6	1	5
All_CCL	204794_at	INF	DUSP2	1844	6	1	5
All_CCL	204934_s_at	INF	HPN	3249	6	1	5
All_CCL	204970_s_at	INF	MAFG	4097	6	1	5
All_CCL	204974_at	INF	RAB3A	5864	6	4	2
All_CCL	204993_at	INF	GNAZ	2781	6	4	2
All_CCL	205004_at	INF	NKRF	55922	6	1	5
All_CCL	205032_at	INF	ITGA2	3673	6	3	3
All_CCL	205035_at	INF	CTDP1	9150	6	1	5
All_CCL	205047_s_at	INF	ASNS	440	6	3	3
All_CCL	205061_s_at	INF	EXOSC9	5393	6	2	4
All_CCL	205078_at	INF	PIGF	5281	6	5	1
All_CCL	205089_at	INF	ZNF7	7553	6	1	5
All_CCL	205090_s_at	INF	NAGPA	51172	6	5	1
All_CCL	205115_s_at	INF	RBM19	9904	6	1	5
All_CCL	205133_s_at	INF	HSPE1	3336	6	5	1
All_CCL	205166_at	INF	CAPN5	726	6	5	1
All_CCL	205218_at	INF	POLR3F	10621	6	0	6
All_CCL	205224_at	INF	SURF2	6835	6	0	6
All_CCL	205235_s_at	INF	KIF20B	9585	6	4	2
All_CCL	205249_at	INF	EGR2	1959	6	0	6
All_CCL	205264_at	INF	CD3EAP	10849	6	2	4
All_CCL	205324_s_at	INF	FTSJ1	24140	6	4	2
All_CCL	205395_s_at	INF	MRE11A	4361	6	5	1
All_CCL	205432_at	INF	OVGP1	5016	6	0	6
All_CCL	205443_at	INF	SNAPC1	6617	6	0	6
All_CCL	205474_at	INF	CRLF3	51379	6	2	4
All_CCL	205599_at	INF	TRAF1	7185	6	1	5
All_CCL	205621_at	INF	ALKBH1	8846	6	1	5
All_CCL	205782_at	INF	FGF7	2252	6	0	6
All_CCL	205807_s_at	INF	TUFT1	7286	6	0	6
All_CCL	205956_x_at	INF	PSMC3IP	29893	6	1	5
All_CCL	205960_at	INF	PDK4	5166	6	0	6
All_CCL	206003_at	INF	CEP135	9662	6	2	4
All_CCL	206036_s_at	INF	REL	5966	6	2	4
All_CCL	206055_s_at	INF	SNRPA1	6627	6	3	3
All_CCL	206096_at	INF	ZNF35	7584	6	1	5
All_CCL	206374_at	INF	DUSP8	1850	6	0	6
All_CCL	206378_at	INF	SCGB2A2	4250	6	0	6
All_CCL	206380_s_at	INF	CFP	5199	6	0	6
All_CCL	206536_s_at	INF	XIAP	331	6	0	6
All_CCL	206657_s_at	INF	MYOD1	4654	6	0	6
All_CCL	206683_at	INF	ZNF165	7718	6	1	5
All_CCL	206734_at	INF	JRKL	8690	6	2	4
All_CCL	206967_at	INF	CCNT1	904	6	0	6
All_CCL	207147_at	INF	DLX2	1746	6	0	6
All_CCL	207148_x_at	INF	MYOZ2	51778	6	0	6
All_CCL	207282_s_at	INF	MYOG	4656	6	0	6
All_CCL	207283_at	INF	RPL23AP32	56969	6	3	3
All_CCL	207302_at	INF	SGCG	6445	6	0	6
All_CCL	207344_at	INF	AKAP3	10566	6	0	6
All_CCL	207347_at	INF	ERCC6	2074	6	0	6
All_CCL	207349_s_at	INF	UCP3	7352	6	0	6
All_CCL	207354_at	INF	CCL16	6360	6	0	6
All_CCL	207361_at	INF	HBP1	26959	6	1	5
All_CCL	207559_s_at	INF	ZMYM3	9203	6	6	0
All_CCL	207624_s_at	INF	RPGR	6103	6	0	6
All_CCL	207708_at	INF	ALOXE3	59344	6	0	6
All_CCL	207787_at	INF	KRT33B	3884	6	1	5
All_CCL	207945_s_at	INF	CSNK1D	1453	6	0	6
All_CCL	208178_x_at	INF	TRIO	7204	6	1	5
All_CCL	208230_s_at	INF	NRG1	3084	6	0	6
All_CCL	208581_x_at	INF	MT1X	4501	6	0	6
All_CCL	208787_at	INF	MRPL3	11222	6	6	0
All_CCL	208790_s_at	INF	PTRF	284119	6	0	6
All_CCL	208868_s_at	INF	GABARAPL1	23710	6	1	5
All_CCL	208873_s_at	INF	REEP5	7905	6	6	0
All_CCL	208905_at	LM	CYCS	54205	6	4	2
All_CCL	209019_s_at	INF	PINK1	65018	6	4	2
All_CCL	209028_s_at	INF	ABI1	10006	6	2	4
All_CCL	209033_s_at	INF	DYRK1A	1859	6	2	4
All_CCL	209089_at	INF	RAB5A	5868	6	2	4
All_CCL	209165_at	INF	AATF	26574	6	1	5
All_CCL	209178_at	INF	DHX38	9785	6	1	5
All_CCL	209191_at	LM	TUBB6	84617	6	6	0
All_CCL	209213_at	LM	CBR1	873	6	4	2
All_CCL	209308_s_at	INF	BNIP2	663	6	2	4
All_CCL	209461_x_at	INF	WDR18	57418	6	4	2
All_CCL	209595_at	INF	GTF2F2	2963	6	1	5
All_CCL	209598_at	INF	PNMA2	10687	6	5	1
All_CCL	209653_at	INF	KPNA4	3840	6	1	5
All_CCL	209691_s_at	INF	DOK4	55715	6	5	1
All_CCL	209795_at	INF	CD69	969	6	2	4
All_CCL	209806_at	LM	HIST1H2BK	85236	6	2	4
All_CCL	209944_at	INF	ZNF410	57862	6	1	5
All_CCL	210022_at	INF	PCGF1	84759	6	0	6
All_CCL	210178_x_at	INF	SRSF10	10772	6	1	5
All_CCL	210218_s_at	INF	SP100	6672	6	0	6
All_CCL	210307_s_at	INF	KLHL25	64410	6	0	6
All_CCL	210369_at	INF	SWAP70	23075	6	1	5
All_CCL	210440_s_at	INF	CDC14A	8556	6	1	5
All_CCL	210519_s_at	INF	NQO1	1728	6	1	5
All_CCL	210624_s_at	INF	ILVBL	10994	6	5	1
All_CCL	210681_s_at	INF	USP15	9958	6	1	5
All_CCL	210710_at	INF	AGGF1	55109	6	1	5
All_CCL	210946_at	INF	PPAP2A	8611	6	3	3
All_CCL	211070_x_at	INF	DBI	1622	6	4	2
All_CCL	211323_s_at	INF	ITPR1	3708	6	3	3
All_CCL	211432_s_at	INF	TYRO3	7301	6	6	0
All_CCL	211446_at	INF	RGSL1	353299	6	1	5
All_CCL	211456_x_at	INF	MT1HL1	645745	6	0	6
All_CCL	211488_s_at	INF	ITGB8	3696	6	0	6
All_CCL	211946_s_at	INF	PRRC2C	23215	6	2	4
All_CCL	211975_at	INF	ARFGAP2	84364	6	2	4
All_CCL	212033_at	INF	RBM25	58517	6	2	4
All_CCL	212058_at	INF	U2SURP	23350	6	2	4
All_CCL	212128_s_at	INF	DAG1	1605	6	6	0
All_CCL	212155_at	INF	RNF187	149603	6	5	1
All_CCL	212219_at	INF	PSME4	23198	6	2	4
All_CCL	212238_at	INF	ASXL1	171023	6	1	5
All_CCL	212281_s_at	LM	TMEM97	27346	6	6	0
All_CCL	212295_s_at	INF	SLC7A1	6541	6	5	1
All_CCL	212333_at	INF	FAM98A	25940	6	5	1
All_CCL	212335_at	INF	GNS	2799	6	4	2
All_CCL	212352_s_at	INF	TMED10	10972	6	6	0
All_CCL	212374_at	INF	FEM1B	10116	6	0	6
All_CCL	212397_at	INF	RDX	5962	6	4	2
All_CCL	212424_at	INF	PDCD11	22984	6	4	2
All_CCL	212445_s_at	INF	NEDD4L	23327	6	0	6
All_CCL	212457_at	INF	TFE3	7030	6	1	5
All_CCL	212644_s_at	LM	MAPK1IP1L	93487	6	2	4
All_CCL	212695_at	INF	CRY2	1408	6	0	6
All_CCL	212721_at	INF	SREK1	140890	6	2	4
All_CCL	212731_at	INF	ANKRD46	157567	6	3	3
All_CCL	212795_at	LM	KIAA1033	23325	6	3	3
All_CCL	212803_at	INF	NAB2	4665	6	0	6
All_CCL	212805_at	INF	PRUNE2	158471	6	5	1
All_CCL	212816_s_at	INF	CBS	875	6	4	2
All_CCL	212830_at	INF	MEGF9	1955	6	5	1
All_CCL	212839_s_at	INF	TROVE2	6738	6	0	6
All_CCL	212846_at	LM	RRP1B	23076	6	4	2
All_CCL	212907_at	INF	SLC30A1	7779	6	0	6
All_CCL	212910_at	LM	THAP11	57215	6	6	0
All_CCL	212914_at	INF	CBX7	23492	6	4	2
All_CCL	212936_at	INF	FAM172A	83989	6	6	0
All_CCL	212973_at	LM	RPIA	22934	6	6	0
All_CCL	212987_at	INF	FBXO9	26268	6	6	0
All_CCL	213024_at	INF	TMF1	7110	6	1	5
All_CCL	213076_at	INF	ITPKC	80271	6	0	6
All_CCL	213088_s_at	INF	DNAJC9	23234	6	6	0
All_CCL	213097_s_at	INF	DNAJC2	27000	6	1	5
All_CCL	213100_at	INF	UNC5B	219699	6	4	2
All_CCL	213124_at	INF	ZNF473	25888	6	0	6
All_CCL	213138_at	INF	ARID5A	10865	6	0	6
All_CCL	213186_at	INF	DZIP3	9666	6	2	4
All_CCL	213235_at	INF	KNOP1	400506	6	4	2
All_CCL	213239_at	INF	PIBF1	10464	6	1	5
All_CCL	213250_at	INF	CCDC85B	11007	6	0	6
All_CCL	213283_s_at	INF	SALL2	6297	6	4	2
All_CCL	213291_s_at	INF	UBE3A	7337	6	3	3
All_CCL	213333_at	INF	MDH2	4191	6	5	1
All_CCL	213365_at	INF	ERI2	112479	6	5	1
All_CCL	213387_at	INF	ATAD2B	54454	6	2	4
All_CCL	213491_x_at	INF	RPN2	6185	6	6	0
All_CCL	213507_s_at	INF	KPNB1	3837	6	4	2
All_CCL	213608_s_at	INF	SRRD	402055	6	2	4
All_CCL	213615_at	INF	LPCAT3	10162	6	1	5
All_CCL	213645_at	INF	ENOSF1	55556	6	3	3
All_CCL	213648_at	INF	EXOSC7	23016	6	1	5
All_CCL	213724_s_at	INF	PDK2	5164	6	4	2
All_CCL	213785_at	INF	IPO9	55705	6	2	4
All_CCL	213794_s_at	INF	NGDN	25983	6	1	5
All_CCL	213896_x_at	INF	FAM149B1	317662	6	1	5
All_CCL	214011_s_at	INF	NOP16	51491	6	3	3
All_CCL	214016_s_at	INF	SFPQ	6421	6	1	5
All_CCL	214138_at	INF	ZNF79	7633	6	0	6
All_CCL	214662_at	INF	WDR43	23160	6	2	4
All_CCL	214751_at	INF	ZNF468	90333	6	0	6
All_CCL	214766_s_at	INF	AHCTF1	25909	6	1	5
All_CCL	214778_at	INF	MEGF8	1954	6	4	2
All_CCL	215544_s_at	INF	UBOX5	22888	6	1	5
All_CCL	215734_at	INF	IZUMO4	113177	6	0	6
All_CCL	216870_x_at	INF	DLEU2	8847	6	2	4
All_CCL	217404_s_at	INF	COL2A1	1280	6	0	6
All_CCL	217508_s_at	INF	C18orf25	147339	6	0	6
All_CCL	217661_x_at	INF	SIX5	147912	6	0	6
All_CCL	217754_at	INF	DDX56	54606	6	2	4
All_CCL	217828_at	INF	SLTM	79811	6	3	3
All_CCL	217833_at	INF	SYNCRIP	10492	6	2	4
All_CCL	217871_s_at	LM	MIF	4282	6	4	2
All_CCL	217888_s_at	INF	ARFGAP1	55738	6	2	4
All_CCL	217900_at	LM	IARS2	55699	6	6	0
All_CCL	217938_s_at	INF	KCMF1	56888	6	1	5
All_CCL	217943_s_at	INF	MAP7D1	55700	6	0	6
All_CCL	217952_x_at	INF	PHF3	23469	6	1	5
All_CCL	217957_at	INF	C16orf80	29105	6	0	6
All_CCL	217961_at	INF	SLC25A38	54977	6	2	4
All_CCL	218009_s_at	INF	PRC1	9055	6	6	0
All_CCL	218040_at	INF	PRPF38B	55119	6	0	6
All_CCL	218073_s_at	INF	NDC1	55706	6	5	1
All_CCL	218079_s_at	INF	GGNBP2	79893	6	2	4
All_CCL	218090_s_at	INF	WDR11	55717	6	4	2
All_CCL	218091_at	INF	AGFG1	3267	6	2	4
All_CCL	218115_at	INF	ASF1B	55723	6	6	0
All_CCL	218210_at	INF	FN3KRP	79672	6	5	1
All_CCL	218256_s_at	INF	NUP54	53371	6	2	4
All_CCL	218275_at	INF	SLC25A10	1468	6	5	1
All_CCL	218315_s_at	INF	CDK5RAP1	51654	6	1	5
All_CCL	218331_s_at	INF	FAM208B	54906	6	1	5
All_CCL	218344_s_at	INF	RCOR3	55758	6	2	4
All_CCL	218371_s_at	INF	PSPC1	55269	6	2	4
All_CCL	218379_at	INF	RBM7	10179	6	2	4
All_CCL	218443_s_at	INF	DAZAP1	26528	6	4	2
All_CCL	218455_at	INF	NFS1	9054	6	5	1
All_CCL	218456_at	INF	CAPRIN2	65981	6	1	5
All_CCL	218478_s_at	INF	ZCCHC8	55596	6	1	5
All_CCL	218480_at	INF	AGBL5	60509	6	5	1
All_CCL	218515_at	INF	PAXBP1	94104	6	2	4
All_CCL	218557_at	INF	NIT2	56954	6	6	0
All_CCL	218576_s_at	INF	DUSP12	11266	6	2	4
All_CCL	218590_at	INF	C10orf2	56652	6	1	5
All_CCL	218597_s_at	LM	CISD1	55847	6	5	1
All_CCL	218603_at	INF	HECA	51696	6	1	5
All_CCL	218618_s_at	INF	FNDC3B	64778	6	1	5
All_CCL	218703_at	INF	SEC22A	26984	6	2	4
All_CCL	218713_at	INF	NARG2	79664	6	4	2
All_CCL	218721_s_at	INF	C1orf27	54953	6	1	5
All_CCL	218726_at	INF	HJURP	55355	6	3	3
All_CCL	218746_at	INF	TAPBPL	55080	6	4	2
All_CCL	218766_s_at	INF	WARS2	10352	6	2	4
All_CCL	218767_at	INF	REXO4	57109	6	2	4
All_CCL	218799_at	INF	GPN2	54707	6	0	6
All_CCL	218823_s_at	INF	KCTD9	54793	6	1	5
All_CCL	218847_at	LM	IGF2BP2	10644	6	1	5
All_CCL	218860_at	INF	NOC4L	79050	6	1	5
All_CCL	218861_at	INF	RNF25	64320	6	0	6
All_CCL	218877_s_at	INF	TRMT11	60487	6	1	5
All_CCL	218889_at	INF	NOC3L	64318	6	2	4
All_CCL	218936_s_at	INF	CCDC59	29080	6	1	5
All_CCL	219027_s_at	INF	MYO9A	4649	6	4	2
All_CCL	219030_at	INF	TPRKB	51002	6	1	5
All_CCL	219037_at	INF	RRP15	51018	6	2	4
All_CCL	219050_s_at	INF	ZNHIT2	741	6	1	5
All_CCL	219146_at	INF	TEFM	79736	6	4	2
All_CCL	219148_at	INF	PBK	55872	6	5	1
All_CCL	219231_at	INF	TGS1	96764	6	1	5
All_CCL	219244_s_at	INF	MRPL46	26589	6	3	3
All_CCL	219257_s_at	INF	SPHK1	8877	6	1	5
All_CCL	219371_s_at	INF	KLF2	10365	6	1	5
All_CCL	219372_at	INF	IFT81	28981	6	4	2
All_CCL	219382_at	INF	SERTAD3	29946	6	0	6
All_CCL	219409_at	INF	SNIP1	79753	6	0	6
All_CCL	219475_at	INF	OSGIN1	29948	6	0	6
All_CCL	219481_at	INF	TTC13	79573	6	4	2
All_CCL	219494_at	INF	RAD54B	25788	6	6	0
All_CCL	219526_at	INF	C14orf169	79697	6	6	0
All_CCL	219540_at	INF	ZNF267	10308	6	0	6
All_CCL	219565_at	INF	CYP20A1	57404	6	2	4
All_CCL	219581_at	LM	TSEN2	80746	6	6	0
All_CCL	219673_at	INF	MCM9	254394	6	2	4
All_CCL	219720_s_at	INF	GPATCH2L	55668	6	0	6
All_CCL	219787_s_at	INF	ECT2	1894	6	6	0
All_CCL	219814_at	INF	MBNL3	55796	6	3	3
All_CCL	219826_at	INF	ZNF419	79744	6	0	6
All_CCL	219963_at	INF	DUSP13	51207	6	1	5
All_CCL	220009_at	INF	LONRF3	79836	6	0	6
All_CCL	220083_x_at	INF	UCHL5	51377	6	3	3
All_CCL	220086_at	INF	IKZF5	64376	6	0	6
All_CCL	220127_s_at	LM	FBXL12	54850	6	0	6
All_CCL	220147_s_at	INF	FAM60A	58516	6	1	5
All_CCL	220189_s_at	INF	MGAT4B	11282	6	3	3
All_CCL	220347_at	INF	SMG6	23293	6	1	5
All_CCL	220369_at	INF	SMEK1	55671	6	0	6
All_CCL	220477_s_at	INF	TMEM230	29058	6	5	1
All_CCL	220606_s_at	INF	ADPRM	56985	6	0	6
All_CCL	220623_s_at	INF	TSGA10	80705	6	0	6
All_CCL	220651_s_at	INF	MCM10	55388	6	6	0
All_CCL	220840_s_at	INF	C1orf112	55732	6	3	3
All_CCL	220843_s_at	INF	DCAF13	25879	6	1	5
All_CCL	220865_s_at	INF	PDSS1	23590	6	2	4
All_CCL	220892_s_at	INF	PSAT1	29968	6	4	2
All_CCL	220925_at	INF	NAA35	60560	6	2	4
All_CCL	221004_s_at	INF	ITM2C	81618	6	3	3
All_CCL	221025_x_at	INF	PUS7L	83448	6	4	2
All_CCL	221135_s_at	INF	ASTE1	28990	6	2	4
All_CCL	221230_s_at	LM	ARID4B	51742	6	1	5
All_CCL	221291_at	INF	ULBP2	80328	6	0	6
All_CCL	221311_x_at	INF	LYRM2	57226	6	3	3
All_CCL	221436_s_at	INF	CDCA3	83461	6	6	0
All_CCL	221474_at	INF	MYL12B	103910	6	2	4
All_CCL	221478_at	LM	BNIP3L	665	6	5	1
All_CCL	221482_s_at	LM	ARPP19	10776	6	3	3
All_CCL	221520_s_at	INF	CDCA8	55143	6	6	0
All_CCL	221553_at	INF	MAGT1	84061	6	4	2
All_CCL	221563_at	INF	DUSP10	11221	6	0	6
All_CCL	221595_at	INF	RBM48	84060	6	0	6
All_CCL	221604_s_at	INF	PEX16	9409	6	0	6
All_CCL	221692_s_at	INF	MRPL34	64981	6	5	1
All_CCL	221797_at	INF	OXLD1	339229	6	4	2
All_CCL	221803_s_at	INF	NRBF2	29982	6	0	6
All_CCL	221808_at	INF	RAB9A	9367	6	0	6
All_CCL	221825_at	INF	ANGEL2	90806	6	5	1
All_CCL	221855_at	INF	SDHAF1	644096	6	3	3
All_CCL	221859_at	INF	SYT13	57586	6	0	6
All_CCL	221862_at	INF	MIER2	54531	6	1	5
All_CCL	221873_at	INF	ZNF143	7702	6	0	6
All_CCL	222039_at	INF	KIF18B	146909	6	6	0
All_CCL	222077_s_at	INF	RACGAP1	29127	6	6	0
All_CCL	222250_s_at	INF	INTS7	25896	6	2	4
All_CCL	222269_at	INF	APOOL	139322	6	1	5
All_CCL	222291_at	INF	FAM149A	25854	6	3	3
All_CCL	31845_at	INF	ELF4	2000	6	1	5
All_CCL	32836_at	INF	AGPAT1	10554	6	6	0
All_CCL	36829_at	INF	PER1	5187	6	0	6
All_CCL	37226_at	INF	BNIP1	662	6	0	6
All_CCL	40569_at	INF	MZF1	7593	6	2	4
All_CCL	41387_r_at	INF	KDM6B	23135	6	0	6
All_CCL	49077_at	INF	PPME1	51400	6	0	6
All_CCL	55705_at	INF	R3HDM4	91300	6	0	6
All_CCL	65588_at	INF	SNHG17	388796	6	1	5
All_CCL	200020_at	INF	TARDBP	23435	5	5	0
All_CCL	200049_at	INF	KAT7	11143	5	3	2
All_CCL	200051_at	INF	SART1	9092	5	0	5
All_CCL	200087_s_at	INF	TMED2	10959	5	4	1
All_CCL	200613_at	INF	AP2M1	1173	5	5	0
All_CCL	200657_at	INF	SLC25A5	292	5	4	1
All_CCL	200658_s_at	INF	PHB	5245	5	5	0
All_CCL	200683_s_at	INF	UBE2L3	7332	5	4	1
All_CCL	200726_at	INF	PPP1CC	5501	5	4	1
All_CCL	200740_s_at	INF	SUMO3	6612	5	5	0
All_CCL	200746_s_at	INF	GNB1	2782	5	5	0
All_CCL	200760_s_at	INF	ARL6IP5	10550	5	5	0
All_CCL	200779_at	INF	ATF4	468	5	0	5
All_CCL	200808_s_at	INF	ZYX	7791	5	0	5
All_CCL	200814_at	LM	PSME1	5720	5	4	1
All_CCL	200827_at	INF	PLOD1	5351	5	3	2
All_CCL	200832_s_at	INF	SCD	6319	5	5	0
All_CCL	200847_s_at	INF	TMEM66	51669	5	3	2
All_CCL	200886_s_at	LM	PGAM1	5223	5	5	0
All_CCL	200890_s_at	INF	SSR1	6745	5	5	0
All_CCL	200920_s_at	INF	BTG1	694	5	0	5
All_CCL	200922_at	INF	KDELR1	10945	5	4	1
All_CCL	200977_s_at	INF	TAX1BP1	8887	5	1	4
All_CCL	201032_at	LM	BLCAP	10904	5	3	2
All_CCL	201078_at	LM	TM9SF2	9375	5	5	0
All_CCL	201084_s_at	INF	BCLAF1	9774	5	2	3
All_CCL	201253_s_at	INF	CDIPT	10423	5	3	2
All_CCL	201276_at	INF	RAB5B	5869	5	4	1
All_CCL	201307_at	INF	2011-09-01	55752	5	4	1
All_CCL	201352_at	INF	YME1L1	10730	5	2	3
All_CCL	201377_at	INF	UBAP2L	9898	5	3	2
All_CCL	201381_x_at	INF	CACYBP	27101	5	4	1
All_CCL	201385_at	INF	DHX15	1665	5	2	3
All_CCL	201393_s_at	LM	IGF2R	3482	5	1	4
All_CCL	201394_s_at	INF	RBM5	10181	5	1	4
All_CCL	201420_s_at	INF	WDR77	79084	5	5	0
All_CCL	201494_at	LM	PRCP	5547	5	4	1
All_CCL	201515_s_at	INF	TSN	7247	5	5	0
All_CCL	201518_at	INF	CBX1	10951	5	5	0
All_CCL	201546_at	INF	TRIP12	9320	5	2	3
All_CCL	201558_at	INF	RAE1	8480	5	0	5
All_CCL	201561_s_at	LM	CLSTN1	22883	5	5	0
All_CCL	201588_at	INF	TXNL1	9352	5	0	5
All_CCL	201589_at	LM	SMC1A	8243	5	5	0
All_CCL	201594_s_at	INF	PPP4R1	9989	5	2	3
All_CCL	201603_at	INF	PPP1R12A	4659	5	2	3
All_CCL	201628_s_at	LM	RRAGA	10670	5	2	3
All_CCL	201643_x_at	INF	KDM3B	51780	5	4	1
All_CCL	201654_s_at	INF	HSPG2	3339	5	0	5
All_CCL	201673_s_at	INF	GYS1	2997	5	3	2
All_CCL	201692_at	INF	SIGMAR1	10280	5	4	1
All_CCL	201699_at	INF	PSMC6	5706	5	2	3
All_CCL	201731_s_at	INF	TPR	7175	5	1	4
All_CCL	201740_at	INF	NDUFS3	4722	5	4	1
All_CCL	201762_s_at	LM	PSME2	5721	5	3	2
All_CCL	201764_at	INF	TMEM106C	79022	5	5	0
All_CCL	201780_s_at	INF	RNF13	11342	5	2	3
All_CCL	201783_s_at	INF	RELA	5970	5	0	5
All_CCL	201788_at	LM	DDX42	11325	5	1	4
All_CCL	201795_at	LM	LBR	3930	5	5	0
All_CCL	201799_s_at	INF	OSBP	5007	5	0	5
All_CCL	201818_at	INF	LPCAT1	79888	5	3	2
All_CCL	201837_s_at	INF	SUPT7L	9913	5	0	5
All_CCL	201853_s_at	LM	CDC25B	994	5	5	0
All_CCL	201857_at	INF	ZFR	51663	5	1	4
All_CCL	201865_x_at	INF	NR3C1	2908	5	1	4
All_CCL	201917_s_at	INF	SLC25A36	55186	5	3	2
All_CCL	201925_s_at	INF	CD55	1604	5	0	5
All_CCL	201938_at	INF	CDK2AP1	8099	5	5	0
All_CCL	202027_at	INF	TMEM184B	25829	5	3	2
All_CCL	202051_s_at	INF	ZMYM4	9202	5	4	1
All_CCL	202087_s_at	LM	CTSL	1514	5	3	2
All_CCL	202106_at	INF	GOLGA3	2802	5	4	1
All_CCL	202107_s_at	INF	MCM2	4171	5	5	0
All_CCL	202109_at	LM	ARFIP2	23647	5	2	3
All_CCL	202117_at	LM	ARHGAP1	392	5	4	1
All_CCL	202128_at	INF	AREL1	9870	5	4	1
All_CCL	202135_s_at	INF	ACTR1B	10120	5	3	2
All_CCL	202199_s_at	INF	SRPK1	6732	5	2	3
All_CCL	202227_s_at	INF	BRD8	10902	5	4	1
All_CCL	202250_s_at	INF	DCAF8	50717	5	3	2
All_CCL	202263_at	INF	CYB5R1	51706	5	1	4
All_CCL	202268_s_at	INF	NAE1	8883	5	5	0
All_CCL	202277_at	INF	SPTLC1	10558	5	5	0
All_CCL	202313_at	INF	PPP2R2A	5520	5	2	3
All_CCL	202317_s_at	INF	UBE4B	10277	5	5	0
All_CCL	202383_at	INF	KDM5C	8242	5	0	5
All_CCL	202390_s_at	INF	HTT	3064	5	5	0
All_CCL	202396_at	LM	TCERG1	10915	5	3	2
All_CCL	202400_s_at	INF	SRF	6722	5	1	4
All_CCL	202413_s_at	LM	USP1	7398	5	3	2
All_CCL	202442_at	INF	AP3S1	1176	5	4	1
All_CCL	202468_s_at	LM	CTNNAL1	8727	5	0	5
All_CCL	202503_s_at	INF	KIAA0101	9768	5	5	0
All_CCL	202536_at	INF	CHMP2B	25978	5	0	5
All_CCL	202558_s_at	INF	HSPA13	6782	5	1	4
All_CCL	202561_at	INF	TNKS	8658	5	2	3
All_CCL	202594_at	INF	LEPROTL1	23484	5	3	2
All_CCL	202607_at	INF	NDST1	3340	5	5	0
All_CCL	202613_at	INF	CTPS1	1503	5	5	0
All_CCL	202682_s_at	INF	USP4	7375	5	3	2
All_CCL	202715_at	INF	CAD	790	5	5	0
All_CCL	202716_at	LM	PTPN1	5770	5	1	4
All_CCL	202743_at	LM	PIK3R3	8503	5	4	1
All_CCL	202825_at	LM	SLC25A4	291	5	4	1
All_CCL	202826_at	INF	SPINT1	6692	5	2	3
All_CCL	202832_at	INF	GCC2	9648	5	2	3
All_CCL	202887_s_at	LM	DDIT4	54541	5	0	5
All_CCL	202943_s_at	INF	NAGA	4668	5	4	1
All_CCL	202981_x_at	INF	SIAH1	6477	5	1	4
All_CCL	203013_at	LM	ECD	11319	5	2	3
All_CCL	203053_at	INF	BCAS2	10286	5	0	5
All_CCL	203068_at	LM	KLHL21	9903	5	1	4
All_CCL	203082_at	INF	BMS1	9790	5	1	4
All_CCL	203092_at	INF	TIMM44	10469	5	0	5
All_CCL	203094_at	INF	MAD2L1BP	9587	5	0	5
All_CCL	203097_s_at	INF	RAPGEF2	9693	5	2	3
All_CCL	203135_at	LM	TBP	6908	5	1	4
All_CCL	203149_at	INF	PVRL2	5819	5	0	5
All_CCL	203171_s_at	LM	RRP8	23378	5	0	5
All_CCL	203186_s_at	LM	S100A4	6275	5	2	3
All_CCL	203192_at	LM	ABCB6	10058	5	3	2
All_CCL	203207_s_at	INF	MTFR1	9650	5	4	1
All_CCL	203276_at	INF	LMNB1	4001	5	5	0
All_CCL	203301_s_at	LM	DMTF1	9988	5	0	5
All_CCL	203302_at	LM	DCK	1633	5	5	0
All_CCL	203311_s_at	INF	ARF6	382	5	0	5
All_CCL	203331_s_at	INF	INPP5D	3635	5	1	4
All_CCL	203351_s_at	INF	ORC4	5000	5	1	4
All_CCL	203395_s_at	LM	HES1	3280	5	0	5
All_CCL	203405_at	LM	PSMG1	8624	5	4	1
All_CCL	203475_at	INF	CYP19A1	1588	5	1	4
All_CCL	203498_at	INF	RCAN2	10231	5	1	4
All_CCL	203509_at	INF	SORL1	6653	5	5	0
All_CCL	203519_s_at	INF	UPF2	26019	5	1	4
All_CCL	203521_s_at	LM	ZNF318	24149	5	5	0
All_CCL	203525_s_at	INF	APC	324	5	1	4
All_CCL	203537_at	INF	PRPSAP2	5636	5	3	2
All_CCL	203543_s_at	INF	KLF9	687	5	0	5
All_CCL	203557_s_at	LM	PCBD1	5092	5	5	0
All_CCL	203569_s_at	INF	OFD1	8481	5	1	4
All_CCL	203583_at	INF	UNC50	25972	5	5	0
All_CCL	203598_s_at	INF	WBP4	11193	5	1	4
All_CCL	203605_at	INF	SRP54	6729	5	2	3
All_CCL	203608_at	INF	ALDH5A1	7915	5	4	1
All_CCL	203635_at	INF	DSCR3	10311	5	4	1
All_CCL	203669_s_at	INF	DGAT1	8694	5	4	1
All_CCL	203705_s_at	LM	FZD7	8324	5	3	2
All_CCL	203715_at	INF	TBCE	6905	5	3	2
All_CCL	203721_s_at	INF	UTP18	51096	5	2	3
All_CCL	203730_s_at	INF	ZKSCAN5	23660	5	1	4
All_CCL	203737_s_at	INF	PPRC1	23082	5	1	4
All_CCL	203785_s_at	INF	DDX28	55794	5	1	4
All_CCL	203790_s_at	INF	HRSP12	10247	5	3	2
All_CCL	203803_at	INF	PCYOX1	51449	5	5	0
All_CCL	203829_at	INF	ELP4	26610	5	3	2
All_CCL	203848_at	LM	AKAP8	10270	5	2	3
All_CCL	203858_s_at	INF	COX10	1352	5	2	3
All_CCL	203909_at	INF	SLC9A6	10479	5	4	1
All_CCL	203935_at	INF	ACVR1	90	5	0	5
All_CCL	203950_s_at	INF	CLCN6	1185	5	0	5
All_CCL	203983_at	INF	TSNAX	7257	5	4	1
All_CCL	204014_at	LM	DUSP4	1846	5	0	5
All_CCL	204029_at	INF	CELSR2	1952	5	5	0
All_CCL	204032_at	INF	BCAR3	8412	5	1	4
All_CCL	204033_at	INF	TRIP13	9319	5	5	0
All_CCL	204067_at	INF	SUOX	6821	5	4	1
All_CCL	204085_s_at	INF	CLN5	1203	5	4	1
All_CCL	204141_at	INF	TUBB2A	7280	5	0	5
All_CCL	204159_at	INF	CDKN2C	1031	5	4	1
All_CCL	204212_at	INF	ACOT8	10005	5	1	4
All_CCL	204216_s_at	INF	ZC3H14	79882	5	1	4
All_CCL	204228_at	INF	PPIH	10465	5	5	0
All_CCL	204238_s_at	INF	DNPH1	10591	5	4	1
All_CCL	204241_at	INF	ACOX3	8310	5	4	1
All_CCL	204258_at	INF	CHD1	1105	5	1	4
All_CCL	204297_at	LM	PIK3C3	5289	5	1	4
All_CCL	204332_s_at	INF	AGA	175	5	3	2
All_CCL	204366_s_at	INF	GTF3C2	2976	5	5	0
All_CCL	204381_at	INF	LRP3	4037	5	4	1
All_CCL	204441_s_at	INF	POLA2	23649	5	5	0
All_CCL	204453_at	INF	ZNF84	7637	5	1	4
All_CCL	204473_s_at	INF	ZNF592	9640	5	2	3
All_CCL	204488_at	INF	DOLK	22845	5	5	0
All_CCL	204507_s_at	INF	PPP3R1	5534	5	1	4
All_CCL	204510_at	INF	CDC7	8317	5	4	1
All_CCL	204547_at	INF	RAB40B	10966	5	4	1
All_CCL	204564_at	INF	PCGF3	10336	5	0	5
All_CCL	204588_s_at	INF	SLC7A7	9056	5	4	1
All_CCL	204630_s_at	INF	GOSR1	9527	5	1	4
All_CCL	204662_at	LM	CCP110	9738	5	1	4
All_CCL	204665_at	INF	SIKE1	80143	5	0	5
All_CCL	204722_at	INF	SCN3B	55800	5	0	5
All_CCL	204730_at	INF	RIMS3	9783	5	3	2
All_CCL	204748_at	LM	PTGS2	5743	5	0	5
All_CCL	204758_s_at	INF	C2CD2L	9854	5	0	5
All_CCL	204767_s_at	INF	FEN1	2237	5	4	1
All_CCL	204809_at	LM	CLPX	10845	5	2	3
All_CCL	204825_at	LM	MELK	9833	5	5	0
All_CCL	204855_at	INF	SERPINB5	5268	5	1	4
All_CCL	204860_s_at	INF	NAIP	4671	5	3	2
All_CCL	204907_s_at	INF	BCL3	602	5	0	5
All_CCL	204946_s_at	INF	TOP3A	7156	5	1	4
All_CCL	204957_at	INF	ORC5	5001	5	2	3
All_CCL	204977_at	LM	DDX10	1662	5	1	4
All_CCL	205046_at	LM	CENPE	1062	5	3	2
All_CCL	205053_at	INF	PRIM1	5557	5	5	0
All_CCL	205056_s_at	INF	GPR162	27239	5	0	5
All_CCL	205062_x_at	INF	ARID4A	5926	5	1	4
All_CCL	205097_at	INF	SLC26A2	1836	5	4	1
All_CCL	205126_at	INF	VRK2	7444	5	2	3
All_CCL	205134_s_at	INF	NUFIP1	26747	5	1	4
All_CCL	205140_at	INF	FPGT	8790	5	4	1
All_CCL	205169_at	INF	RBBP5	5929	5	2	3
All_CCL	205182_s_at	INF	ZNF324	25799	5	0	5
All_CCL	205191_at	INF	RP2	6102	5	0	5
All_CCL	205192_at	INF	MAP3K14	9020	5	1	4
All_CCL	205202_at	LM	PCMT1	5110	5	4	1
All_CCL	205214_at	INF	STK17B	9262	5	0	5
All_CCL	205246_at	INF	PEX13	5194	5	0	5
All_CCL	205378_s_at	INF	ACHE	43	5	0	5
All_CCL	205480_s_at	INF	UGP2	7360	5	5	0
All_CCL	205521_at	INF	EXOG	9941	5	1	4
All_CCL	205525_at	INF	CALD1	800	5	2	3
All_CCL	205526_s_at	INF	KATNA1	11104	5	1	4
All_CCL	205562_at	LM	RPP38	10557	5	1	4
All_CCL	205571_at	INF	LIPT1	51601	5	4	1
All_CCL	205633_s_at	LM	ALAS1	211	5	0	5
All_CCL	205642_at	INF	CNTRL	11064	5	2	3
All_CCL	205676_at	INF	CYP27B1	1594	5	0	5
All_CCL	205680_at	INF	MMP10	4319	5	1	4
All_CCL	205684_s_at	INF	DENND4C	55667	5	3	2
All_CCL	205704_s_at	INF	ATP6V0A2	23545	5	3	2
All_CCL	205748_s_at	INF	RNF126	55658	5	0	5
All_CCL	205815_at	INF	REG3A	5068	5	0	5
All_CCL	205930_at	INF	GTF2E1	2960	5	1	4
All_CCL	205933_at	INF	SETBP1	26040	5	1	4
All_CCL	205953_at	INF	LRIG2	9860	5	0	5
All_CCL	206015_s_at	LM	FOXJ3	22887	5	1	4
All_CCL	206044_s_at	INF	BRAF	673	5	1	4
All_CCL	206074_s_at	INF	HMGA1	3159	5	3	2
All_CCL	206085_s_at	INF	CTH	1491	5	0	5
All_CCL	206115_at	INF	EGR3	1960	5	0	5
All_CCL	206182_at	INF	ZNF134	7693	5	0	5
All_CCL	206238_s_at	INF	YAF2	10138	5	1	4
All_CCL	206353_at	INF	COX6A2	1339	5	0	5
All_CCL	206382_s_at	INF	BDNF	627	5	0	5
All_CCL	206422_at	INF	GCG	2641	5	1	4
All_CCL	206554_x_at	INF	SETMAR	6419	5	2	3
All_CCL	206632_s_at	INF	APOBEC3B	9582	5	1	4
All_CCL	206662_at	LM	GLRX	2745	5	3	2
All_CCL	206707_x_at	INF	FAM65B	9750	5	1	4
All_CCL	206802_at	INF	PAX5	5079	5	0	5
All_CCL	206829_x_at	INF	ZNF430	80264	5	1	4
All_CCL	206928_at	INF	ZNF124	7678	5	1	4
All_CCL	207021_at	INF	ZPBP	11055	5	0	5
All_CCL	207038_at	INF	SLC16A6	9120	5	0	5
All_CCL	207152_at	INF	NTRK2	4915	5	0	5
All_CCL	207153_s_at	INF	GLMN	11146	5	3	2
All_CCL	207173_x_at	INF	CDH11	1009	5	4	1
All_CCL	207336_at	INF	SOX5	6660	5	1	4
All_CCL	207348_s_at	INF	LIG3	3980	5	3	2
All_CCL	207372_s_at	INF	ENTPD2	954	5	0	5
All_CCL	207420_at	INF	COLEC10	10584	5	0	5
All_CCL	207438_s_at	INF	SNUPN	10073	5	4	1
All_CCL	207464_at	INF	AHCYL1	10768	5	0	5
All_CCL	207478_at	INF	PRO2958	100128329	5	1	4
All_CCL	207599_at	INF	MMP20	9313	5	0	5
All_CCL	207600_at	INF	KCNC3	3748	5	0	5
All_CCL	207606_s_at	INF	ARHGAP12	94134	5	1	4
All_CCL	207616_s_at	INF	TANK	10010	5	1	4
All_CCL	207678_s_at	INF	SOX30	11063	5	0	5
All_CCL	207703_at	INF	NLGN4Y	22829	5	0	5
All_CCL	207714_s_at	INF	SERPINH1	871	5	4	1
All_CCL	207716_at	INF	KRT38	8687	5	1	4
All_CCL	207842_s_at	LM	CASC3	22794	5	2	3
All_CCL	207845_s_at	INF	ANAPC10	10393	5	1	4
All_CCL	207920_x_at	INF	ZFX	7543	5	1	4
All_CCL	208109_s_at	INF	LINC00597	81698	5	0	5
All_CCL	208115_x_at	INF	C10orf137	26098	5	0	5
All_CCL	208127_s_at	INF	SOCS5	9655	5	3	2
All_CCL	208152_s_at	INF	DDX21	9188	5	2	3
All_CCL	208264_s_at	INF	EIF3J	8669	5	1	4
All_CCL	208335_s_at	INF	DARC	2532	5	0	5
All_CCL	208398_s_at	LM	TBPL1	9519	5	1	4
All_CCL	208436_s_at	INF	IRF7	3665	5	0	5
All_CCL	208486_at	INF	DRD5	1816	5	0	5
All_CCL	208507_at	INF	OR7C2	26658	5	1	4
All_CCL	208612_at	INF	PDIA3	2923	5	4	1
All_CCL	208614_s_at	INF	FLNB	2317	5	2	3
All_CCL	208639_x_at	INF	PDIA6	10130	5	5	0
All_CCL	208667_s_at	INF	ST13	6767	5	2	3
All_CCL	208671_at	INF	SERINC1	57515	5	0	5
All_CCL	208694_at	INF	PRKDC	5591	5	5	0
All_CCL	208713_at	INF	HNRNPUL1	11100	5	4	1
All_CCL	208714_at	INF	NDUFV1	4723	5	4	1
All_CCL	208769_at	INF	EIF4EBP2	1979	5	3	2
All_CCL	208783_s_at	INF	CD46	4179	5	4	1
All_CCL	208798_x_at	INF	GOLGA8A	23015	5	3	2
All_CCL	208804_s_at	INF	SRSF6	6431	5	4	1
All_CCL	208814_at	INF	HSPA4	3308	5	5	0
All_CCL	208831_x_at	INF	SUPT6H	6830	5	0	5
All_CCL	208877_at	INF	PAK2	5062	5	5	0
All_CCL	208886_at	INF	H1F0	3005	5	0	5
All_CCL	208901_s_at	INF	TOP1	7150	5	1	4
All_CCL	208910_s_at	INF	C1QBP	708	5	5	0
All_CCL	208955_at	INF	DUT	1854	5	5	0
All_CCL	208972_s_at	INF	ATP5G1	516	5	5	0
All_CCL	208986_at	INF	TCF12	6938	5	2	3
All_CCL	209005_at	INF	FBXL5	26234	5	1	4
All_CCL	209050_s_at	LM	RALGDS	5900	5	3	2
All_CCL	209053_s_at	INF	WHSC1	7468	5	5	0
All_CCL	209056_s_at	INF	CDC5L	988	5	1	4
All_CCL	209073_s_at	INF	NUMB	8650	5	2	3
All_CCL	209075_s_at	INF	ISCU	23479	5	4	1
All_CCL	209080_x_at	INF	GLRX3	10539	5	2	3
All_CCL	209090_s_at	INF	SH3GLB1	51100	5	1	4
All_CCL	209092_s_at	LM	GLOD4	51031	5	5	0
All_CCL	209097_s_at	INF	JAG1	182	5	0	5
All_CCL	209108_at	INF	TSPAN6	7105	5	4	1
All_CCL	209150_s_at	INF	TM9SF1	10548	5	4	1
All_CCL	209196_at	INF	WDR46	9277	5	0	5
All_CCL	209222_s_at	INF	OSBPL2	9885	5	0	5
All_CCL	209230_s_at	INF	NUPR1	26471	5	4	1
All_CCL	209233_at	INF	EMG1	10436	5	3	2
All_CCL	209262_s_at	LM	NR2F6	2063	5	5	0
All_CCL	209265_s_at	INF	METTL3	56339	5	5	0
All_CCL	209345_s_at	INF	PI4K2A	55361	5	0	5
All_CCL	209357_at	INF	CITED2	10370	5	0	5
All_CCL	209411_s_at	INF	GGA3	23163	5	4	1
All_CCL	209427_at	INF	SMTN	6525	5	0	5
All_CCL	209449_at	INF	LSM2	57819	5	5	0
All_CCL	209463_s_at	INF	TAF12	6883	5	0	5
All_CCL	209464_at	LM	AURKB	9212	5	5	0
All_CCL	209479_at	INF	CCDC28A	25901	5	0	5
All_CCL	209510_at	INF	RNF139	11236	5	0	5
All_CCL	209520_s_at	INF	NCBP1	4686	5	3	2
All_CCL	209538_at	INF	ZNF32	7580	5	4	1
All_CCL	209565_at	INF	RNF113A	7737	5	0	5
All_CCL	209578_s_at	INF	POFUT2	23275	5	0	5
All_CCL	209605_at	INF	TST	7263	5	3	2
All_CCL	209642_at	INF	BUB1	699	5	5	0
All_CCL	209679_s_at	INF	SMAGP	57228	5	4	1
All_CCL	209760_at	INF	KIAA0922	23240	5	2	3
All_CCL	209814_at	INF	ZNF330	27309	5	0	5
All_CCL	209832_s_at	INF	CDT1	81620	5	2	3
All_CCL	209881_s_at	INF	LAT	27040	5	0	5
All_CCL	209882_at	INF	RIT1	6016	5	0	5
All_CCL	209891_at	INF	SPC25	57405	5	5	0
All_CCL	209902_at	INF	ATR	545	5	3	2
All_CCL	209916_at	INF	DHTKD1	55526	5	4	1
All_CCL	209917_s_at	INF	TP53TG1	11257	5	4	1
All_CCL	209958_s_at	INF	BBS9	27241	5	4	1
All_CCL	210052_s_at	INF	TPX2	22974	5	5	0
All_CCL	210090_at	INF	ARC	23237	5	0	5
All_CCL	210104_at	INF	MED6	10001	5	1	4
All_CCL	210125_s_at	INF	BANF1	8815	5	4	1
All_CCL	210296_s_at	INF	PEX2	5828	5	4	1
All_CCL	210455_at	INF	R3HCC1L	27291	5	1	4
All_CCL	210512_s_at	INF	VEGFA	7422	5	0	5
All_CCL	210534_s_at	INF	B9D1	27077	5	4	1
All_CCL	210634_at	INF	KLHL20	27252	5	0	5
All_CCL	210672_s_at	INF	NPRL3	8131	5	3	2
All_CCL	210762_s_at	INF	DLC1	10395	5	2	3
All_CCL	210859_x_at	INF	CLN3	1201	5	4	1
All_CCL	211012_s_at	INF	PML	5371	5	0	5
All_CCL	211028_s_at	INF	KHK	3795	5	4	1
All_CCL	211030_s_at	INF	SLC6A6	6533	5	0	5
All_CCL	211048_s_at	INF	PDIA4	9601	5	4	1
All_CCL	211080_s_at	INF	NEK2	4751	5	5	0
All_CCL	211085_s_at	INF	STK4	6789	5	0	5
All_CCL	211150_s_at	INF	DLAT	1737	5	4	1
All_CCL	211419_s_at	INF	CHN2	1124	5	1	4
All_CCL	211423_s_at	INF	SC5D	6309	5	1	4
All_CCL	211604_x_at	INF	HAP1	9001	5	0	5
All_CCL	211605_s_at	INF	RARA	5914	5	0	5
All_CCL	211925_s_at	INF	PLCB1	23236	5	1	4
All_CCL	211963_s_at	INF	ARPC5	10092	5	5	0
All_CCL	211971_s_at	INF	LRPPRC	10128	5	3	2
All_CCL	212001_at	INF	SUGP2	10147	5	5	0
All_CCL	212020_s_at	INF	MKI67	4288	5	5	0
All_CCL	212029_s_at	INF	PTOV1	53635	5	0	5
All_CCL	212044_s_at	INF	RPL27A	6157	5	3	2
All_CCL	212066_s_at	INF	USP34	9736	5	3	2
All_CCL	212088_at	INF	PMPCA	23203	5	4	1
All_CCL	212103_at	INF	KPNA6	23633	5	4	1
All_CCL	212109_at	INF	HN1L	90861	5	5	0
All_CCL	212136_at	INF	ATP2B4	493	5	5	0
All_CCL	212145_at	INF	MRPS27	23107	5	4	1
All_CCL	212198_s_at	INF	TM9SF4	9777	5	5	0
All_CCL	212209_at	INF	MED13L	23389	5	1	4
All_CCL	212232_at	INF	FNBP4	23360	5	2	3
All_CCL	212253_x_at	INF	DST	667	5	1	4
All_CCL	212260_at	INF	GIGYF2	26058	5	2	3
All_CCL	212264_s_at	INF	WAPAL	23063	5	1	4
All_CCL	212309_at	INF	CLASP2	23122	5	3	2
All_CCL	212348_s_at	INF	KDM1A	23028	5	5	0
All_CCL	212418_at	INF	ELF1	1997	5	1	4
All_CCL	212426_s_at	INF	YWHAQ	10971	5	5	0
All_CCL	212449_s_at	INF	LYPLA1	10434	5	5	0
All_CCL	212453_at	LM	KIAA1279	26128	5	4	1
All_CCL	212458_at	LM	SPRED2	200734	5	1	4
All_CCL	212465_at	INF	SETD3	84193	5	4	1
All_CCL	212484_at	INF	FAM89B	23625	5	4	1
All_CCL	212485_at	LM	GPATCH8	23131	5	2	3
All_CCL	212493_s_at	INF	SETD2	29072	5	1	4
All_CCL	212544_at	INF	ZNHIT3	9326	5	3	2
All_CCL	212556_at	INF	SCRIB	23513	5	3	2
All_CCL	212561_at	INF	DENND5A	23258	5	1	4
All_CCL	212614_at	LM	ARID5B	84159	5	0	5
All_CCL	212626_x_at	INF	HNRNPC	3183	5	2	3
All_CCL	212631_at	INF	STX7	8417	5	4	1
All_CCL	212651_at	INF	RHOBTB1	9886	5	5	0
All_CCL	212674_s_at	INF	DHX30	22907	5	1	4
All_CCL	212686_at	INF	PPM1H	57460	5	5	0
All_CCL	212756_s_at	INF	UBR2	23304	5	1	4
All_CCL	212781_at	INF	RBBP6	5930	5	0	5
All_CCL	212787_at	INF	YLPM1	56252	5	3	2
All_CCL	212825_at	INF	PAXIP1	22976	5	3	2
All_CCL	212837_at	INF	FAM175B	23172	5	0	5
All_CCL	212838_at	INF	DNMBP	23268	5	1	4
All_CCL	212840_at	INF	UBXN7	26043	5	0	5
All_CCL	212856_at	INF	GRAMD4	23151	5	3	2
All_CCL	212885_at	INF	MPHOSPH10	10199	5	1	4
All_CCL	212892_at	INF	ZNF282	8427	5	2	3
All_CCL	212896_at	INF	SKIV2L2	23517	5	2	3
All_CCL	212899_at	LM	CDK19	23097	5	4	1
All_CCL	212927_at	INF	SMC5	23137	5	1	4
All_CCL	212959_s_at	INF	GNPTAB	79158	5	5	0
All_CCL	212971_at	INF	CARS	833	5	0	5
All_CCL	212990_at	INF	SYNJ1	8867	5	1	4
All_CCL	212997_s_at	LM	TLK2	11011	5	2	3
All_CCL	213031_s_at	INF	WDR73	84942	5	1	4
All_CCL	213034_at	INF	SIK3	23387	5	1	4
All_CCL	213070_at	INF	PIK3C2A	5286	5	1	4
All_CCL	213074_at	INF	PHIP	55023	5	3	2
All_CCL	213302_at	INF	PFAS	5198	5	5	0
All_CCL	213310_at	INF	AGO2	27161	5	1	4
All_CCL	213341_at	INF	FEM1C	56929	5	0	5
All_CCL	213391_at	INF	DPY19L4	286148	5	5	0
All_CCL	213476_x_at	INF	TUBB3	10381	5	3	2
All_CCL	213532_at	INF	ADAM17	6868	5	1	4
All_CCL	213595_s_at	INF	CDC42BPA	8476	5	1	4
All_CCL	213677_s_at	INF	PMS1	5378	5	2	3
All_CCL	213683_at	INF	ACSL6	23305	5	0	5
All_CCL	213685_at	INF	LOC100506963	100506963	5	2	3
All_CCL	213707_s_at	INF	DLX5	1749	5	2	3
All_CCL	213743_at	INF	CCNT2	905	5	1	4
All_CCL	213750_at	INF	RSL1D1	26156	5	1	4
All_CCL	213776_at	INF	LOC157562	157562	5	0	5
All_CCL	213793_s_at	INF	HOMER1	9456	5	3	2
All_CCL	213810_s_at	INF	AKIRIN2	55122	5	0	5
All_CCL	213899_at	INF	METAP2	10988	5	1	4
All_CCL	213962_s_at	INF	ANKLE2	23141	5	1	4
All_CCL	213978_at	INF	MTSS1L	92154	5	0	5
All_CCL	213989_x_at	INF	SETD4	54093	5	1	4
All_CCL	213999_at	INF	YIPF4	84272	5	0	5
All_CCL	214015_at	INF	SOCS7	30837	5	1	4
All_CCL	214071_at	INF	GNAL	2774	5	2	3
All_CCL	214254_at	INF	MAGEA4	4103	5	0	5
All_CCL	214260_at	INF	COPS8	10920	5	0	5
All_CCL	214268_s_at	INF	MTMR4	9110	5	5	0
All_CCL	214359_s_at	INF	HSP90AB1	3326	5	4	1
All_CCL	214384_s_at	INF	DCTN2	10540	5	0	5
All_CCL	214409_at	INF	RFPL3S	10737	5	0	5
All_CCL	214427_at	INF	NOP2	4839	5	1	4
All_CCL	214460_at	INF	LSAMP	4045	5	0	5
All_CCL	214548_x_at	INF	GNAS	2778	5	4	1
All_CCL	214700_x_at	INF	RIF1	55183	5	2	3
All_CCL	214704_at	INF	TCF25	22980	5	1	4
All_CCL	214717_at	INF	PKI55	150967	5	5	0
All_CCL	214729_at	INF	TWISTNB	221830	5	1	4
All_CCL	214786_at	INF	MAP3K1	4214	5	2	3
All_CCL	214787_at	INF	DENND4A	10260	5	1	4
All_CCL	214861_at	INF	KDM4C	23081	5	1	4
All_CCL	214867_at	INF	ZSWIM8-AS1	100507331	5	0	5
All_CCL	214881_s_at	INF	UBTF	7343	5	4	1
All_CCL	214911_s_at	INF	BRD2	6046	5	0	5
All_CCL	214934_at	INF	ATP9B	374868	5	1	4
All_CCL	214941_s_at	INF	PRPF40A	55660	5	2	3
All_CCL	215044_s_at	INF	STAM2	10254	5	1	4
All_CCL	215091_s_at	INF	GTF3A	2971	5	5	0
All_CCL	215109_at	INF	RC3H1	149041	5	0	5
All_CCL	215136_s_at	INF	EXOSC8	11340	5	3	2
All_CCL	215209_at	INF	SEC24D	9871	5	0	5
All_CCL	215350_at	INF	SYNE1	23345	5	0	5
All_CCL	215427_s_at	INF	ZCCHC14	23174	5	0	5
All_CCL	215693_x_at	INF	DDX27	55661	5	0	5
All_CCL	215818_at	INF	NUDT7	283927	5	0	5
All_CCL	215887_at	INF	ZNF277	11179	5	0	5
All_CCL	215948_x_at	INF	ZMYM5	9205	5	0	5
All_CCL	215952_s_at	INF	OAZ1	4946	5	3	2
All_CCL	216060_s_at	INF	DAAM1	23002	5	1	4
All_CCL	216092_s_at	INF	SLC7A8	23428	5	4	1
All_CCL	216232_s_at	INF	GCN1L1	10985	5	5	0
All_CCL	216237_s_at	INF	MCM5	4174	5	4	1
All_CCL	216305_s_at	INF	GCFC2	6936	5	3	2
All_CCL	216370_s_at	INF	TKTL1	8277	5	0	5
All_CCL	216572_at	INF	FOXL1	2300	5	0	5
All_CCL	216587_s_at	INF	FZD8	8325	5	0	5
All_CCL	216837_at	INF	EPHA5	2044	5	0	5
All_CCL	216883_x_at	INF	PDE6D	5147	5	3	2
All_CCL	216914_at	INF	CDC25C	995	5	0	5
All_CCL	216961_s_at	INF	RPAIN	84268	5	0	5
All_CCL	216965_x_at	INF	SPG20	23111	5	1	4
All_CCL	216996_s_at	INF	FASTKD2	22868	5	3	2
All_CCL	217030_at	INF	LOC101929550	101929550	5	0	5
All_CCL	217484_at	INF	CR1	1378	5	0	5
All_CCL	217559_at	INF	RPL10L	140801	5	1	4
All_CCL	217750_s_at	INF	UBE2Z	65264	5	4	1
All_CCL	217766_s_at	LM	TMEM50A	23585	5	4	1
All_CCL	217772_s_at	INF	MTCH2	23788	5	5	0
All_CCL	217779_s_at	INF	PNRC2	55629	5	1	4
All_CCL	217783_s_at	INF	YPEL5	51646	5	0	5
All_CCL	217784_at	LM	YKT6	10652	5	3	2
All_CCL	217796_s_at	INF	NPLOC4	55666	5	3	2
All_CCL	217816_s_at	INF	PCNP	57092	5	3	2
All_CCL	217836_s_at	INF	YY1AP1	55249	5	1	4
All_CCL	217868_s_at	INF	METTL9	51108	5	5	0
All_CCL	217884_at	INF	NAT10	55226	5	4	1
All_CCL	217895_at	INF	PTCD3	55037	5	2	3
All_CCL	217905_at	INF	MCMBP	79892	5	3	2
All_CCL	217906_at	LM	KLHDC2	23588	5	3	2
All_CCL	217911_s_at	LM	BAG3	9531	5	0	5
All_CCL	217919_s_at	INF	MRPL42	28977	5	2	3
All_CCL	217939_s_at	INF	AFTPH	54812	5	1	4
All_CCL	217949_s_at	INF	VKORC1	79001	5	4	1
All_CCL	217965_s_at	INF	SAP30BP	29115	5	0	5
All_CCL	217976_s_at	INF	DYNC1LI1	51143	5	0	5
All_CCL	217980_s_at	INF	MRPL16	54948	5	4	1
All_CCL	217993_s_at	INF	MAT2B	27430	5	4	1
All_CCL	217997_at	INF	PHLDA1	22822	5	0	5
All_CCL	218001_at	LM	MRPS2	51116	5	2	3
All_CCL	218023_s_at	INF	FAM53C	51307	5	0	5
All_CCL	218039_at	LM	NUSAP1	51203	5	5	0
All_CCL	218072_at	INF	COMMD9	29099	5	4	1
All_CCL	218097_s_at	INF	CUEDC2	79004	5	3	2
All_CCL	218099_at	INF	TEX2	55852	5	4	1
All_CCL	218107_at	INF	WDR26	80232	5	0	5
All_CCL	218112_at	INF	MRPS34	65993	5	5	0
All_CCL	218118_s_at	INF	TIMM23	100287932	5	1	4
All_CCL	218125_s_at	INF	CCDC25	55246	5	3	2
All_CCL	218152_at	INF	HMG20A	10363	5	3	2
All_CCL	218153_at	INF	CARS2	79587	5	3	2
All_CCL	218167_at	INF	AMZ2	51321	5	5	0
All_CCL	218192_at	INF	IP6K2	51447	5	0	5
All_CCL	218196_at	INF	OSTM1	28962	5	3	2
All_CCL	218199_s_at	INF	NOL6	65083	5	1	4
All_CCL	218217_at	INF	SCPEP1	59342	5	3	2
All_CCL	218230_at	INF	ARFIP1	27236	5	2	3
All_CCL	218247_s_at	INF	MEX3C	51320	5	0	5
All_CCL	218259_at	INF	MKL2	57496	5	5	0
All_CCL	218272_at	INF	TTC38	55020	5	3	2
All_CCL	218274_s_at	INF	ANKZF1	55139	5	0	5
All_CCL	218288_s_at	INF	CCDC90B	60492	5	3	2
All_CCL	218291_at	INF	LAMTOR2	28956	5	3	2
All_CCL	218300_at	INF	PAGR1	79447	5	5	0
All_CCL	218301_at	INF	RNPEPL1	57140	5	4	1
All_CCL	218336_at	INF	PFDN2	5202	5	0	5
All_CCL	218374_s_at	INF	C12orf4	57102	5	1	4
All_CCL	218386_x_at	INF	USP16	10600	5	1	4
All_CCL	218404_at	INF	SNX10	29887	5	4	1
All_CCL	218423_x_at	INF	VPS54	51542	5	4	1
All_CCL	218426_s_at	INF	RNF216	54476	5	0	5
All_CCL	218427_at	INF	SDCCAG3	10807	5	3	2
All_CCL	218454_at	INF	PLBD1	79887	5	5	0
All_CCL	218462_at	INF	RPF1	80135	5	0	5
All_CCL	218472_s_at	INF	PELO	53918	5	0	5
All_CCL	218474_s_at	LM	KCTD5	54442	5	0	5
All_CCL	218477_at	INF	TMEM14A	28978	5	5	0
All_CCL	218479_s_at	INF	XPO4	64328	5	2	3
All_CCL	218492_s_at	INF	THAP7	80764	5	4	1
All_CCL	218493_at	INF	SNRNP25	79622	5	5	0
All_CCL	218494_s_at	INF	SLC2A4RG	56731	5	4	1
All_CCL	218544_s_at	INF	RCL1	10171	5	0	5
All_CCL	218545_at	INF	CCDC91	55297	5	2	3
All_CCL	218562_s_at	INF	TMEM57	55219	5	0	5
All_CCL	218563_at	INF	NDUFA3	4696	5	4	1
All_CCL	218588_s_at	INF	FAM114A2	10827	5	4	1
All_CCL	218611_at	INF	IER5	51278	5	0	5
All_CCL	218616_at	INF	INTS12	57117	5	1	4
All_CCL	218625_at	INF	NRN1	51299	5	2	3
All_CCL	218630_at	INF	MKS1	54903	5	4	1
All_CCL	218670_at	INF	PUS1	80324	5	2	3
All_CCL	218681_s_at	INF	SDF2L1	23753	5	4	1
All_CCL	218682_s_at	INF	SLC4A1AP	22950	5	1	4
All_CCL	218711_s_at	INF	SDPR	8436	5	0	5
All_CCL	218715_at	INF	UTP6	55813	5	1	4
All_CCL	218733_at	INF	MSL2	55167	5	2	3
All_CCL	218738_s_at	INF	RNF138	51444	5	0	5
All_CCL	218740_s_at	INF	CDK5RAP3	80279	5	3	2
All_CCL	218750_at	INF	TAF1D	79101	5	1	4
All_CCL	218754_at	INF	NOL9	79707	5	5	0
All_CCL	218757_s_at	INF	UPF3B	65109	5	1	4
All_CCL	218761_at	INF	RNF111	54778	5	1	4
All_CCL	218768_at	INF	NUP107	57122	5	5	0
All_CCL	218810_at	INF	ZC3H12A	80149	5	0	5
All_CCL	218813_s_at	INF	SH3GLB2	56904	5	2	3
All_CCL	218827_s_at	INF	CEP192	55125	5	3	2
All_CCL	218842_at	INF	RPAP3	79657	5	2	3
All_CCL	218852_at	LM	PPP2R3C	55012	5	3	2
All_CCL	218879_s_at	INF	MTHFSD	64779	5	2	3
All_CCL	218888_s_at	INF	NETO2	81831	5	4	1
All_CCL	218890_x_at	INF	MRPL35	51318	5	3	2
All_CCL	218891_at	INF	C10orf76	79591	5	1	4
All_CCL	218895_at	INF	GPATCH3	63906	5	0	5
All_CCL	218896_s_at	INF	C17orf85	55421	5	1	4
All_CCL	218909_at	INF	RPS6KC1	26750	5	2	3
All_CCL	218912_at	INF	GCC1	79571	5	0	5
All_CCL	218926_at	INF	MYNN	55892	5	1	4
All_CCL	218931_at	INF	RAB17	64284	5	3	2
All_CCL	218937_at	INF	ZSCAN32	54925	5	1	4
All_CCL	218938_at	INF	FBXL15	79176	5	3	2
All_CCL	218948_at	INF	QRSL1	55278	5	3	2
All_CCL	218962_s_at	INF	TMEM168	64418	5	5	0
All_CCL	218968_s_at	INF	ZFP64	55734	5	5	0
All_CCL	218972_at	INF	TTC17	55761	5	3	2
All_CCL	218976_at	INF	DNAJC12	56521	5	2	3
All_CCL	218983_at	INF	C1RL	51279	5	4	1
All_CCL	219003_s_at	INF	MANEA	79694	5	4	1
All_CCL	219009_at	INF	C14orf93	60686	5	2	3
All_CCL	219016_at	LM	FASTKD5	60493	5	0	5
All_CCL	219026_s_at	INF	RASAL2	9462	5	0	5
All_CCL	219062_s_at	INF	ZCCHC2	54877	5	0	5
All_CCL	219066_at	INF	PPCDC	60490	5	1	4
All_CCL	219067_s_at	INF	NSMCE4A	54780	5	5	0
All_CCL	219072_at	INF	BCL7C	9274	5	4	1
All_CCL	219083_at	INF	SHQ1	55164	5	4	1
All_CCL	219106_s_at	INF	KLHL41	10324	5	0	5
All_CCL	219128_at	INF	C2orf42	54980	5	0	5
All_CCL	219158_s_at	INF	NAA15	80155	5	2	3
All_CCL	219162_s_at	INF	MRPL11	65003	5	4	1
All_CCL	219169_s_at	INF	TFB1M	51106	5	3	2
All_CCL	219210_s_at	INF	RAB8B	51762	5	0	5
All_CCL	219220_x_at	INF	MRPS22	56945	5	0	5
All_CCL	219226_at	INF	CDK12	51755	5	2	3
All_CCL	219248_at	INF	THUMPD2	80745	5	1	4
All_CCL	219267_at	INF	GLTP	51228	5	4	1
All_CCL	219284_at	INF	HSPBAP1	79663	5	2	3
All_CCL	219286_s_at	INF	RBM15	64783	5	0	5
All_CCL	219290_x_at	INF	DAPP1	27071	5	0	5
All_CCL	219307_at	INF	PDSS2	57107	5	4	1
All_CCL	219314_s_at	INF	ZNF219	51222	5	4	1
All_CCL	219329_s_at	INF	ATRAID	51374	5	5	0
All_CCL	219334_s_at	INF	NABP1	64859	5	0	5
All_CCL	219335_at	INF	ARMCX5	64860	5	1	4
All_CCL	219343_at	INF	CDC37L1	55664	5	1	4
All_CCL	219346_at	INF	LRFN3	79414	5	4	1
All_CCL	219392_x_at	INF	PRR11	55771	5	4	1
All_CCL	219443_at	INF	TASP1	55617	5	1	4
All_CCL	219453_at	INF	KLHL36	79786	5	0	5
All_CCL	219458_s_at	INF	NSUN3	63899	5	1	4
All_CCL	219470_x_at	INF	CCNJ	54619	5	1	4
All_CCL	219474_at	INF	C3orf52	79669	5	0	5
All_CCL	219480_at	INF	SNAI1	6615	5	0	5
All_CCL	219486_at	INF	DUS2	54920	5	1	4
All_CCL	219553_at	INF	NME7	29922	5	1	4
All_CCL	219571_s_at	INF	ZNF12	7559	5	0	5
All_CCL	219595_at	INF	ZNF26	7574	5	1	4
All_CCL	219600_s_at	INF	TMEM50B	757	5	3	2
All_CCL	219625_s_at	INF	COL4A3BP	10087	5	0	5
All_CCL	219664_s_at	INF	DECR2	26063	5	3	2
All_CCL	219711_at	LM	ZNF586	54807	5	0	5
All_CCL	219746_at	INF	DPF3	8110	5	1	4
All_CCL	219759_at	INF	ERAP2	64167	5	4	1
All_CCL	219810_at	INF	VCPIP1	80124	5	0	5
All_CCL	219844_at	INF	C10orf118	55088	5	0	5
All_CCL	219870_at	INF	ATF7IP2	80063	5	2	3
All_CCL	219882_at	INF	TTLL7	79739	5	0	5
All_CCL	219918_s_at	INF	ASPM	259266	5	5	0
All_CCL	219921_s_at	INF	DOCK5	80005	5	1	4
All_CCL	219944_at	INF	CLIP4	79745	5	0	5
All_CCL	219957_at	INF	RUFY2	55680	5	2	3
All_CCL	219966_x_at	INF	BANP	54971	5	1	4
All_CCL	220046_s_at	INF	CCNL1	57018	5	0	5
All_CCL	220058_at	INF	GID4	79018	5	0	5
All_CCL	220081_x_at	INF	HSD17B7	51478	5	2	3
All_CCL	220107_s_at	INF	ZC2HC1C	79696	5	0	5
All_CCL	220121_at	INF	LINS	55180	5	0	5
All_CCL	220124_at	INF	GAN	8139	5	0	5
All_CCL	220130_x_at	INF	LTB4R2	56413	5	0	5
All_CCL	220157_x_at	INF	PLEKHA8P1	51054	5	0	5
All_CCL	220179_at	INF	DPEP3	64180	5	0	5
All_CCL	220182_at	INF	SLC25A23	79085	5	3	2
All_CCL	220212_s_at	INF	THADA	63892	5	2	3
All_CCL	220251_at	INF	DIEXF	27042	5	1	4
All_CCL	220271_x_at	INF	EFCAB6	64800	5	0	5
All_CCL	220284_at	INF	DKKL1	27120	5	0	5
All_CCL	220295_x_at	INF	DEPDC1	55635	5	5	0
All_CCL	220444_at	INF	ZNF557	79230	5	0	5
All_CCL	220495_s_at	INF	TXNDC15	79770	5	5	0
All_CCL	220529_at	INF	FLJ11710	79904	5	0	5
All_CCL	220548_at	INF	PKDREJ	10343	5	0	5
All_CCL	220627_at	INF	CST8	10047	5	1	4
All_CCL	220663_at	INF	IL1RAPL1	11141	5	0	5
All_CCL	220671_at	INF	CCRN4L	25819	5	0	5
All_CCL	220682_s_at	INF	KLHL5	51088	5	0	5
All_CCL	220698_at	INF	MGC4294	79160	5	0	5
All_CCL	220707_s_at	INF	FOXRED2	80020	5	5	0
All_CCL	220722_s_at	INF	SLC5A7	60482	5	0	5
All_CCL	220855_at	INF	CLTC-IT1	100506863	5	0	5
All_CCL	220917_s_at	INF	WDR19	57728	5	1	4
All_CCL	220918_at	INF	RUNX1-IT1	80215	5	0	5
All_CCL	220941_s_at	INF	C21orf91	54149	5	0	5
All_CCL	221007_s_at	INF	FIP1L1	81608	5	1	4
All_CCL	221041_s_at	INF	SLC17A5	26503	5	3	2
All_CCL	221191_at	INF	STAG3L1	54441	5	2	3
All_CCL	221193_s_at	INF	ZCCHC10	54819	5	1	4
All_CCL	221241_s_at	INF	BCL2L14	79370	5	3	2
All_CCL	221265_s_at	INF	VWA9	81556	5	5	0
All_CCL	221314_at	INF	GDF9	2661	5	1	4
All_CCL	221335_x_at	INF	SMG9	56006	5	1	4
All_CCL	221428_s_at	INF	TBL1XR1	79718	5	5	0
All_CCL	221490_at	INF	UBAP1	51271	5	1	4
All_CCL	221502_at	INF	KPNA3	3839	5	5	0
All_CCL	221521_s_at	INF	GINS2	51659	5	5	0
All_CCL	221535_at	INF	LSG1	55341	5	2	3
All_CCL	221538_s_at	INF	PLXNA1	5361	5	4	1
All_CCL	221544_s_at	INF	MED16	10025	5	3	2
All_CCL	221547_at	INF	PRPF18	8559	5	1	4
All_CCL	221559_s_at	INF	MIS12	79003	5	0	5
All_CCL	221577_x_at	INF	GDF15	9518	5	0	5
All_CCL	221581_s_at	INF	LAT2	7462	5	3	2
All_CCL	221641_s_at	LM	ACOT9	23597	5	1	4
All_CCL	221654_s_at	INF	USP3	9960	5	1	4
All_CCL	221688_s_at	INF	IMP3	55272	5	5	0
All_CCL	221699_s_at	INF	DDX50	79009	5	2	3
All_CCL	221706_s_at	INF	USE1	55850	5	1	4
All_CCL	221732_at	LM	CANT1	124583	5	5	0
All_CCL	221738_at	INF	RALGAPB	57148	5	2	3
All_CCL	221746_at	INF	UBL4A	8266	5	5	0
All_CCL	221763_at	INF	JMJD1C	221037	5	1	4
All_CCL	221882_s_at	INF	TMEM8A	58986	5	4	1
All_CCL	221894_at	INF	ADCK2	90956	5	4	1
All_CCL	221908_at	INF	RNFT2	84900	5	3	2
All_CCL	221918_at	INF	CDK17	5128	5	1	4
All_CCL	221954_at	INF	OSER1	51526	5	0	5
All_CCL	222014_x_at	INF	MTO1	25821	5	2	3
All_CCL	222028_at	INF	ZNF45	7596	5	2	3
All_CCL	222047_s_at	INF	SRRT	51593	5	2	3
All_CCL	222048_at	INF	CRYBB2P1	1416	5	0	5
All_CCL	222119_s_at	INF	FBXO11	80204	5	1	4
All_CCL	222127_s_at	INF	EXOC1	55763	5	2	3
All_CCL	222194_at	INF	FAM66D	100132923	5	0	5
All_CCL	222216_s_at	INF	MRPL17	63875	5	5	0
All_CCL	222225_at	INF	RPL23AP53	644128	5	0	5
All_CCL	222228_s_at	INF	ALKBH4	54784	5	4	1
All_CCL	222230_s_at	INF	ACTR10	55860	5	3	2
All_CCL	222270_at	INF	SMEK2	57223	5	0	5
All_CCL	222352_at	INF	FBXO31	79791	5	2	3
All_CCL	31826_at	INF	FKBP15	23307	5	0	5
All_CCL	34187_at	INF	RBMS2	5939	5	0	5
All_CCL	34221_at	INF	HMGXB3	22993	5	0	5
All_CCL	35685_at	INF	RING1	6015	5	1	4
All_CCL	35776_at	INF	ITSN1	6453	5	3	2
All_CCL	36920_at	INF	MTM1	4534	5	0	5
All_CCL	37079_at	INF	NUS1P3	11049	5	3	2
All_CCL	37232_at	INF	KIAA0586	9786	5	3	2
All_CCL	38158_at	INF	ESPL1	9700	5	5	0
All_CCL	39966_at	INF	CSPG5	10675	5	2	3
All_CCL	40446_at	INF	PHF1	5252	5	0	5
All_CCL	40472_at	INF	LPCAT4	254531	5	4	1
All_CCL	41329_at	INF	SCYL3	57147	5	2	3
All_CCL	41397_at	INF	ZNF821	55565	5	0	5
All_CCL	47553_at	INF	DFNB31	25861	5	0	5
All_CCL	51176_at	INF	MED27	9442	5	0	5
All_CCL	52169_at	INF	STRADA	92335	5	3	2
All_CCL	57516_at	INF	ZNF764	92595	5	1	4
All_CCL	1861_at	INF	BAD	572	4	1	3
All_CCL	200000_s_at	INF	PRPF8	10594	4	3	1
All_CCL	200011_s_at	INF	ARF3	377	4	4	0
All_CCL	200046_at	INF	DAD1	1603	4	3	1
All_CCL	200050_at	INF	ZNF146	7705	4	3	1
All_CCL	200054_at	INF	ZNF259	8882	4	0	4
All_CCL	200061_s_at	INF	RPS24	6229	4	3	1
All_CCL	200068_s_at	INF	CANX	821	4	4	0
All_CCL	200593_s_at	INF	HNRNPU	3192	4	2	2
All_CCL	200597_at	INF	EIF3A	8661	4	1	3
All_CCL	200625_s_at	INF	CAP1	10487	4	2	2
All_CCL	200631_s_at	INF	SET	6418	4	4	0
All_CCL	200650_s_at	INF	LDHA	3939	4	4	0
All_CCL	200661_at	INF	CTSA	5476	4	2	2
All_CCL	200668_s_at	INF	UBE2D3	7323	4	1	3
All_CCL	200671_s_at	INF	SPTBN1	6711	4	4	0
All_CCL	200681_at	INF	GLO1	2739	4	3	1
All_CCL	200698_at	LM	KDELR2	11014	4	4	0
All_CCL	200704_at	INF	LITAF	9516	4	2	2
All_CCL	200737_at	INF	PGK1	5230	4	3	1
All_CCL	200805_at	INF	LMAN2	10960	4	3	1
All_CCL	200806_s_at	INF	HSPD1	3329	4	2	2
All_CCL	200833_s_at	INF	RAP1B	5908	4	1	3
All_CCL	200837_at	INF	BCAP31	10134	4	2	2
All_CCL	200857_s_at	INF	NCOR1	9611	4	3	1
All_CCL	200871_s_at	INF	PSAP	5660	4	2	2
All_CCL	200896_x_at	INF	HDGF	3068	4	3	1
All_CCL	200899_s_at	INF	MGEA5	10724	4	1	3
All_CCL	200955_at	INF	IMMT	10989	4	4	0
All_CCL	200957_s_at	INF	SSRP1	6749	4	4	0
All_CCL	200958_s_at	INF	SDCBP	6386	4	0	4
All_CCL	200961_at	INF	SEPHS2	22928	4	2	2
All_CCL	200972_at	LM	TSPAN3	10099	4	4	0
All_CCL	200985_s_at	INF	CD59	966	4	3	1
All_CCL	200991_s_at	INF	SNX17	9784	4	4	0
All_CCL	200998_s_at	INF	CKAP4	10970	4	4	0
All_CCL	201013_s_at	INF	PAICS	10606	4	3	1
All_CCL	201021_s_at	INF	DSTN	11034	4	3	1
All_CCL	201027_s_at	INF	EIF5B	9669	4	2	2
All_CCL	201037_at	INF	PFKP	5214	4	2	2
All_CCL	201050_at	INF	PLD3	23646	4	3	1
All_CCL	201057_s_at	INF	GOLGB1	2804	4	1	3
All_CCL	201099_at	INF	USP9X	8239	4	2	2
All_CCL	201113_at	INF	TUFM	7284	4	2	2
All_CCL	201128_s_at	INF	ACLY	47	4	4	0
All_CCL	201129_at	INF	SRSF7	6432	4	4	0
All_CCL	201176_s_at	INF	ARCN1	372	4	2	2
All_CCL	201180_s_at	INF	GNAI3	2773	4	2	2
All_CCL	201190_s_at	INF	PITPNA	5306	4	2	2
All_CCL	201209_at	INF	HDAC1	3065	4	4	0
All_CCL	201240_s_at	INF	SPCS2	9789	4	4	0
All_CCL	201259_s_at	INF	SYPL1	6856	4	4	0
All_CCL	201281_at	INF	ADRM1	11047	4	0	4
All_CCL	201284_s_at	INF	APEH	327	4	3	1
All_CCL	201296_s_at	INF	WSB1	26118	4	1	3
All_CCL	201301_s_at	INF	ANXA4	307	4	3	1
All_CCL	201365_at	INF	OAZ2	4947	4	3	1
All_CCL	201366_at	INF	ANXA7	310	4	4	0
All_CCL	201379_s_at	LM	TPD52L2	7165	4	0	4
All_CCL	201433_s_at	INF	PTDSS1	9791	4	4	0
All_CCL	201462_at	LM	SCRN1	9805	4	2	2
All_CCL	201489_at	INF	PPIF	10105	4	2	2
All_CCL	201498_at	LM	USP7	7874	4	4	0
All_CCL	201501_s_at	INF	GRSF1	2926	4	4	0
All_CCL	201516_at	INF	SRM	6723	4	4	0
All_CCL	201526_at	INF	ARF5	381	4	3	1
All_CCL	201573_s_at	INF	ETF1	2107	4	1	3
All_CCL	201618_x_at	INF	GPAA1	8733	4	4	0
All_CCL	201622_at	INF	SND1	27044	4	3	1
All_CCL	201649_at	LM	UBE2L6	9246	4	2	2
All_CCL	201685_s_at	INF	TOX4	9878	4	1	3
All_CCL	201695_s_at	LM	PNP	4860	4	0	4
All_CCL	201709_s_at	LM	NIPSNAP1	8508	4	4	0
All_CCL	201718_s_at	INF	EPB41L2	2037	4	2	2
All_CCL	201722_s_at	INF	GALNT1	2589	4	4	0
All_CCL	201733_at	INF	CLCN3	1182	4	3	1
All_CCL	201771_at	INF	SCAMP3	10067	4	3	1
All_CCL	201773_at	INF	ADNP	23394	4	2	2
All_CCL	201828_x_at	INF	FAM127A	8933	4	2	2
All_CCL	201829_at	LM	NET1	10276	4	1	3
All_CCL	201831_s_at	INF	USO1	8615	4	4	0
All_CCL	201855_s_at	LM	ATMIN	23300	4	3	1
All_CCL	201871_s_at	INF	UBXN1	51035	4	1	3
All_CCL	201885_s_at	INF	CYB5R3	1727	4	3	1
All_CCL	201886_at	INF	DCAF11	80344	4	3	1
All_CCL	201914_s_at	INF	SEC63	11231	4	4	0
All_CCL	201928_at	INF	PKP4	8502	4	4	0
All_CCL	201944_at	INF	HEXB	3074	4	3	1
All_CCL	201956_s_at	INF	GNPAT	8443	4	4	0
All_CCL	201969_at	INF	NASP	4678	4	3	1
All_CCL	201982_s_at	INF	PAPPA	5069	4	2	2
All_CCL	201997_s_at	LM	SPEN	23013	4	1	3
All_CCL	202020_s_at	INF	LANCL1	10314	4	4	0
All_CCL	202055_at	INF	KPNA1	3836	4	3	1
All_CCL	202079_s_at	INF	TRAK1	22906	4	4	0
All_CCL	202108_at	INF	PEPD	5184	4	3	1
All_CCL	202116_at	INF	DPF2	5977	4	1	3
All_CCL	202119_s_at	LM	CPNE3	8895	4	3	1
All_CCL	202134_s_at	INF	WWTR1	25937	4	0	4
All_CCL	202138_x_at	INF	AIMP2	7965	4	4	0
All_CCL	202147_s_at	INF	IFRD1	3475	4	0	4
All_CCL	202150_s_at	INF	NEDD9	4739	4	0	4
All_CCL	202184_s_at	LM	NUP133	55746	4	3	1
All_CCL	202194_at	INF	TMED5	50999	4	1	3
All_CCL	202197_at	INF	MTMR3	8897	4	2	2
All_CCL	202201_at	INF	BLVRB	645	4	1	3
All_CCL	202212_at	INF	PES1	23481	4	1	3
All_CCL	202224_at	LM	CRK	1398	4	1	3
All_CCL	202228_s_at	INF	NPTN	27020	4	3	1
All_CCL	202271_at	INF	FBXO28	23219	4	0	4
All_CCL	202282_at	LM	HSD17B10	3028	4	2	2
All_CCL	202287_s_at	INF	TACSTD2	4070	4	0	4
All_CCL	202298_at	INF	NDUFA1	4694	4	3	1
All_CCL	202303_x_at	INF	SMARCA5	8467	4	2	2
All_CCL	202312_s_at	INF	COL1A1	1277	4	0	4
All_CCL	202318_s_at	LM	SENP6	26054	4	2	2
All_CCL	202333_s_at	INF	UBE2B	7320	4	1	3
All_CCL	202351_at	INF	ITGAV	3685	4	2	2
All_CCL	202365_at	INF	UNC119B	84747	4	4	0
All_CCL	202380_s_at	INF	NKTR	4820	4	2	2
All_CCL	202384_s_at	INF	TCOF1	6949	4	4	0
All_CCL	202411_at	INF	IFI27	3429	4	1	3
All_CCL	202415_s_at	INF	HSPBP1	23640	4	2	2
All_CCL	202423_at	LM	KAT6A	7994	4	1	3
All_CCL	202433_at	LM	SLC35B1	10237	4	4	0
All_CCL	202441_at	INF	ERLIN1	10613	4	4	0
All_CCL	202449_s_at	INF	RXRA	6256	4	4	0
All_CCL	202455_at	INF	HDAC5	10014	4	0	4
All_CCL	202456_s_at	INF	ZER1	10444	4	0	4
All_CCL	202461_at	INF	EIF2B2	8892	4	0	4
All_CCL	202473_x_at	INF	HCFC1	3054	4	0	4
All_CCL	202475_at	INF	TMEM147	10430	4	3	1
All_CCL	202483_s_at	INF	RANBP1	5902	4	4	0
All_CCL	202497_x_at	INF	SLC2A3	6515	4	0	4
All_CCL	202500_at	LM	DNAJB2	3300	4	0	4
All_CCL	202505_at	INF	SNRPB2	6629	4	0	4
All_CCL	202523_s_at	INF	SPOCK2	9806	4	0	4
All_CCL	202528_at	LM	GALE	2582	4	1	3
All_CCL	202529_at	INF	PRPSAP1	5635	4	4	0
All_CCL	202531_at	INF	IRF1	3659	4	0	4
All_CCL	202564_x_at	INF	ARL2	402	4	4	0
All_CCL	202568_s_at	INF	MARK3	4140	4	1	3
All_CCL	202573_at	INF	CSNK1G2	1455	4	4	0
All_CCL	202599_s_at	LM	NRIP1	8204	4	1	3
All_CCL	202618_s_at	INF	MECP2	4204	4	0	4
All_CCL	202629_at	INF	APPBP2	10513	4	1	3
All_CCL	202642_s_at	INF	TRRAP	8295	4	4	0
All_CCL	202645_s_at	INF	MEN1	4221	4	3	1
All_CCL	202675_at	LM	SDHB	6390	4	4	0
All_CCL	202677_at	LM	RASA1	5921	4	3	1
All_CCL	202688_at	INF	TNFSF10	8743	4	2	2
All_CCL	202696_at	LM	OXSR1	9943	4	1	3
All_CCL	202702_at	INF	TRIM26	7726	4	0	4
All_CCL	202709_at	INF	FMOD	2331	4	0	4
All_CCL	202710_at	INF	BET1	10282	4	3	1
All_CCL	202718_at	INF	IGFBP2	3485	4	0	4
All_CCL	202720_at	LM	TES	26136	4	0	4
All_CCL	202737_s_at	INF	LSM4	25804	4	4	0
All_CCL	202744_at	INF	SLC20A2	6575	4	1	3
All_CCL	202769_at	INF	CCNG2	901	4	0	4
All_CCL	202772_at	INF	HMGCL	3155	4	0	4
All_CCL	202775_s_at	INF	SFSWAP	6433	4	0	4
All_CCL	202777_at	INF	SHOC2	8036	4	1	3
All_CCL	202782_s_at	INF	INPP5K	51763	4	0	4
All_CCL	202785_at	INF	NDUFA7	4701	4	3	1
All_CCL	202822_at	INF	LPP	4026	4	2	2
All_CCL	202837_at	INF	TRAFD1	10906	4	0	4
All_CCL	202853_s_at	INF	RYK	6259	4	3	1
All_CCL	202866_at	INF	DNAJB12	54788	4	1	3
All_CCL	202886_s_at	INF	PPP2R1B	5519	4	3	1
All_CCL	202908_at	LM	WFS1	7466	4	1	3
All_CCL	202919_at	INF	MOB4	25843	4	0	4
All_CCL	202926_at	INF	NBAS	51594	4	1	3
All_CCL	202927_at	LM	PIN1	5300	4	1	3
All_CCL	202929_s_at	INF	DDT	1652	4	3	1
All_CCL	202959_at	INF	MUT	4594	4	0	4
All_CCL	202972_s_at	INF	FAM13A	10144	4	0	4
All_CCL	202985_s_at	INF	BAG5	9529	4	1	3
All_CCL	202992_at	INF	C7	730	4	1	3
All_CCL	203004_s_at	INF	MEF2D	4209	4	0	4
All_CCL	203029_s_at	INF	PTPRN2	5799	4	3	1
All_CCL	203043_at	INF	ZBED1	9189	4	4	0
All_CCL	203072_at	INF	MYO1E	4643	4	3	1
All_CCL	203091_at	INF	FUBP1	8880	4	1	3
All_CCL	203148_s_at	INF	TRIM14	9830	4	4	0
All_CCL	203150_at	INF	RABEPK	10244	4	4	0
All_CCL	203163_at	INF	KATNB1	10300	4	1	3
All_CCL	203165_s_at	INF	SLC33A1	9197	4	4	0
All_CCL	203182_s_at	INF	SRPK2	6733	4	1	3
All_CCL	203193_at	INF	ESRRA	2101	4	1	3
All_CCL	203196_at	INF	ABCC4	10257	4	4	0
All_CCL	203209_at	LM	RFC5	5985	4	4	0
All_CCL	203213_at	LM	CDK1	983	4	3	1
All_CCL	203230_at	INF	DVL1	1855	4	2	2
All_CCL	203231_s_at	INF	ATXN1	6310	4	1	3
All_CCL	203233_at	LM	IL4R	3566	4	1	3
All_CCL	203234_at	INF	UPP1	7378	4	0	4
All_CCL	203239_s_at	INF	CNOT3	4849	4	0	4
All_CCL	203253_s_at	INF	PPIP5K2	23262	4	4	0
All_CCL	203258_at	LM	DRAP1	10589	4	1	3
All_CCL	203259_s_at	INF	HDDC2	51020	4	4	0
All_CCL	203278_s_at	INF	PHF21A	51317	4	2	2
All_CCL	203303_at	LM	DYNLT3	6990	4	2	2
All_CCL	203304_at	LM	BAMBI	25805	4	1	3
All_CCL	203313_s_at	INF	TGIF1	7050	4	0	4
All_CCL	203320_at	INF	SH2B3	10019	4	1	3
All_CCL	203334_at	INF	DHX8	1659	4	1	3
All_CCL	203340_s_at	INF	SLC25A12	8604	4	4	0
All_CCL	203350_at	INF	AP1G1	164	4	0	4
All_CCL	203374_s_at	INF	TPP2	7174	4	1	3
All_CCL	203391_at	INF	FKBP2	2286	4	1	3
All_CCL	203401_at	INF	PRPS2	5634	4	3	1
All_CCL	203420_at	INF	FAM8A1	51439	4	2	2
All_CCL	203427_at	INF	ASF1A	25842	4	2	2
All_CCL	203447_at	INF	PSMD5	5711	4	1	3
All_CCL	203474_at	INF	IQGAP2	10788	4	3	1
All_CCL	203480_s_at	INF	OTUD4	54726	4	2	2
All_CCL	203510_at	INF	MET	4233	4	2	2
All_CCL	203513_at	INF	SPG11	80208	4	3	1
All_CCL	203516_at	INF	SNTA1	6640	4	2	2
All_CCL	203524_s_at	INF	MPST	4357	4	3	1
All_CCL	203529_at	INF	PPP6C	5537	4	2	2
All_CCL	203538_at	INF	CAMLG	819	4	2	2
All_CCL	203572_s_at	INF	TAF6	6878	4	2	2
All_CCL	203584_at	INF	EMC2	9694	4	2	2
All_CCL	203587_at	INF	ARL4D	379	4	0	4
All_CCL	203612_at	INF	BYSL	705	4	1	3
All_CCL	203620_s_at	INF	FCHSD2	9873	4	4	0
All_CCL	203632_s_at	INF	GPRC5B	51704	4	3	1
All_CCL	203636_at	INF	MID1	4281	4	0	4
All_CCL	203643_at	INF	ERF	2077	4	0	4
All_CCL	203644_s_at	INF	MON1B	22879	4	2	2
All_CCL	203659_s_at	LM	TRIM13	10206	4	1	3
All_CCL	203668_at	INF	MAN2C1	4123	4	1	3
All_CCL	203673_at	INF	TG	7038	4	0	4
All_CCL	203675_at	LM	NUCB2	4925	4	3	1
All_CCL	203718_at	INF	PNPLA6	10908	4	3	1
All_CCL	203719_at	INF	ERCC1	2067	4	0	4
All_CCL	203725_at	LM	GADD45A	1647	4	0	4
All_CCL	203733_at	INF	DEXI	28955	4	4	0
All_CCL	203739_at	INF	ZNF217	7764	4	1	3
All_CCL	203740_at	INF	MPHOSPH6	10200	4	0	4
All_CCL	203744_at	INF	HMGB3	3149	4	4	0
All_CCL	203770_s_at	INF	STS	412	4	2	2
All_CCL	203811_s_at	INF	DNAJB4	11080	4	0	4
All_CCL	203814_s_at	INF	NQO2	4835	4	1	3
All_CCL	203815_at	INF	GSTT1	2952	4	0	4
All_CCL	203856_at	INF	VRK1	7443	4	4	0
All_CCL	203916_at	INF	NDST2	8509	4	3	1
All_CCL	203940_s_at	INF	VASH1	22846	4	2	2
All_CCL	203943_at	INF	KIF3B	9371	4	3	1
All_CCL	203947_at	INF	CSTF3	1479	4	2	2
All_CCL	203964_at	INF	NMI	9111	4	4	0
All_CCL	203965_at	INF	USP20	10868	4	0	4
All_CCL	203974_at	INF	HDHD1	8226	4	4	0
All_CCL	203984_s_at	INF	CASP9	842	4	0	4
All_CCL	203985_at	INF	ZNF212	7988	4	0	4
All_CCL	204016_at	INF	LARS2	23395	4	2	2
All_CCL	204026_s_at	INF	ZWINT	11130	4	4	0
All_CCL	204040_at	INF	RNF144A	9781	4	3	1
All_CCL	204064_at	INF	THOC1	9984	4	2	2
All_CCL	204076_at	INF	ENTPD4	9583	4	2	2
All_CCL	204093_at	LM	CCNH	902	4	0	4
All_CCL	204125_at	INF	NDUFAF1	51103	4	2	2
All_CCL	204126_s_at	LM	CDC45	8318	4	3	1
All_CCL	204137_at	INF	GPR137B	7107	4	1	3
All_CCL	204149_s_at	INF	GSTM4	2948	4	3	1
All_CCL	204179_at	INF	MB	4151	4	0	4
All_CCL	204190_at	INF	USPL1	10208	4	0	4
All_CCL	204206_at	INF	MNT	4335	4	0	4
All_CCL	204219_s_at	INF	PSMC1	5700	4	1	3
All_CCL	204234_s_at	INF	ZNF195	7748	4	0	4
All_CCL	204256_at	LM	ELOVL6	79071	4	3	1
All_CCL	204264_at	INF	CPT2	1376	4	3	1
All_CCL	204278_s_at	INF	EBAG9	9166	4	4	0
All_CCL	204281_at	INF	TEAD4	7004	4	3	1
All_CCL	204311_at	INF	ATP1B2	482	4	1	3
All_CCL	204320_at	INF	COL11A1	1301	4	0	4
All_CCL	204327_s_at	INF	ZNF202	7753	4	1	3
All_CCL	204413_at	INF	TRAF2	7186	4	1	3
All_CCL	204433_s_at	INF	SPATA2	9825	4	0	4
All_CCL	204435_at	INF	NUPL1	9818	4	0	4
All_CCL	204470_at	INF	CXCL1	2919	4	1	3
All_CCL	204484_at	LM	PIK3C2B	5287	4	4	0
All_CCL	204487_s_at	INF	KCNQ1	3784	4	1	3
All_CCL	204491_at	INF	PDE4D	5144	4	0	4
All_CCL	204492_at	INF	ARHGAP11A	9824	4	4	0
All_CCL	204496_at	INF	STRN3	29966	4	1	3
All_CCL	204504_s_at	INF	HIRIP3	8479	4	2	2
All_CCL	204505_s_at	INF	DMTN	2039	4	3	1
All_CCL	204531_s_at	LM	BRCA1	672	4	3	1
All_CCL	204566_at	INF	PPM1D	8493	4	0	4
All_CCL	204568_at	INF	ATG14	22863	4	0	4
All_CCL	204590_x_at	INF	VPS33A	65082	4	0	4
All_CCL	204603_at	INF	EXO1	9156	4	2	2
All_CCL	204611_s_at	INF	PPP2R5B	5526	4	0	4
All_CCL	204633_s_at	INF	RPS6KA5	9252	4	0	4
All_CCL	204639_at	INF	ADA	100	4	1	3
All_CCL	204647_at	INF	HOMER3	9454	4	0	4
All_CCL	204652_s_at	INF	NRF1	4899	4	2	2
All_CCL	204686_at	INF	IRS1	3667	4	1	3
All_CCL	204695_at	LM	CDC25A	993	4	3	1
All_CCL	204706_at	INF	INPP5E	56623	4	3	1
All_CCL	204715_at	INF	PANX1	24145	4	0	4
All_CCL	204744_s_at	INF	IARS	3376	4	4	0
All_CCL	204745_x_at	INF	MT1G	4495	4	0	4
All_CCL	204771_s_at	INF	TTF1	7270	4	0	4
All_CCL	204774_at	INF	EVI2A	2123	4	0	4
All_CCL	204793_at	INF	GPRASP1	9737	4	0	4
All_CCL	204795_at	INF	PRR3	80742	4	1	3
All_CCL	204808_s_at	LM	TMEM5	10329	4	3	1
All_CCL	204822_at	INF	TTK	7272	4	4	0
All_CCL	204827_s_at	INF	CCNF	899	4	4	0
All_CCL	204834_at	INF	FGL2	10875	4	3	1
All_CCL	204847_at	INF	ZBTB11	27107	4	0	4
All_CCL	204872_at	INF	TLE4	7091	4	1	3
All_CCL	204887_s_at	INF	PLK4	10733	4	4	0
All_CCL	204901_at	INF	BTRC	8945	4	1	3
All_CCL	204926_at	INF	INHBA	3624	4	0	4
All_CCL	204975_at	INF	EMP2	2013	4	4	0
All_CCL	204992_s_at	INF	PFN2	5217	4	4	0
All_CCL	205012_s_at	INF	HAGH	3029	4	3	1
All_CCL	205022_s_at	INF	FOXN3	1112	4	1	3
All_CCL	205025_at	INF	ZBTB48	3104	4	0	4
All_CCL	205037_at	INF	IFT27	11020	4	3	1
All_CCL	205074_at	INF	SLC22A5	6584	4	4	0
All_CCL	205101_at	INF	CIITA	4261	4	2	2
All_CCL	205141_at	INF	ANG	283	4	2	2
All_CCL	205171_at	INF	PTPN4	5775	4	3	1
All_CCL	205207_at	INF	IL6	3569	4	0	4
All_CCL	205211_s_at	INF	RIN1	9610	4	0	4
All_CCL	205219_s_at	INF	GALK2	2585	4	1	3
All_CCL	205229_s_at	INF	COCH	1690	4	4	0
All_CCL	205239_at	INF	AREG	374	4	0	4
All_CCL	205240_at	INF	GPSM2	29899	4	4	0
All_CCL	205299_s_at	INF	BTN2A2	10385	4	0	4
All_CCL	205300_s_at	INF	SNRNP35	11066	4	1	3
All_CCL	205306_x_at	INF	KMO	8564	4	0	4
All_CCL	205322_s_at	INF	MTF1	4520	4	0	4
All_CCL	205333_s_at	INF	RCE1	9986	4	0	4
All_CCL	205335_s_at	INF	SRP19	6728	4	0	4
All_CCL	205339_at	INF	STIL	6491	4	2	2
All_CCL	205340_at	INF	ZBTB24	9841	4	2	2
All_CCL	205341_at	INF	EHD2	30846	4	0	4
All_CCL	205360_at	INF	PFDN4	5203	4	0	4
All_CCL	205368_at	INF	FAM131B	9715	4	1	3
All_CCL	205393_s_at	LM	CHEK1	1111	4	3	1
All_CCL	205408_at	INF	MLLT10	8028	4	3	1
All_CCL	205429_s_at	INF	MPP6	51678	4	3	1
All_CCL	205436_s_at	INF	H2AFX	3014	4	4	0
All_CCL	205444_at	INF	ATP2A1	487	4	0	4
All_CCL	205452_at	LM	PIGB	9488	4	4	0
All_CCL	205458_at	INF	MC1R	4157	4	1	3
All_CCL	205462_s_at	INF	HPCAL1	3241	4	0	4
All_CCL	205482_x_at	INF	SNX15	29907	4	2	2
All_CCL	205508_at	INF	SCN1B	6324	4	0	4
All_CCL	205511_at	INF	FLJ10038	55056	4	1	3
All_CCL	205558_at	INF	TRAF6	7189	4	0	4
All_CCL	205583_s_at	INF	ALG13	79868	4	1	3
All_CCL	205593_s_at	INF	PDE9A	5152	4	0	4
[truncated: 42,621 more rows]

## Sheet: DE_between_cell_types_abs_RZS_2
Cell_group_comparison	Perturbagen	Probe	Probe_type	Symbol	Entrez	RZS_difference	Direction
all_iPSC_NPC_vs_all_CCL	4-hydroxyphenazone	213954_at	INF	FAM169A	26049	-2.69426	DOWN
all_iPSC_NPC_vs_all_CCL	alpha-ergocryptine	201761_at	LM	MTHFD2	10797	2.48024	UP
all_iPSC_NPC_vs_all_CCL	alpha-ergocryptine	201272_at	INF	AKR1B1	231	2.26851	UP
all_iPSC_NPC_vs_all_CCL	alpha-ergocryptine	213088_s_at	INF	DNAJC9	23234	2.05649	UP
all_iPSC_NPC_vs_all_CCL	alpha-ergocryptine	218608_at	INF	ATP13A2	23400	2.09609	UP
all_iPSC_NPC_vs_all_CCL	alpha-ergocryptine	204735_at	INF	PDE4A	5141	-2.20211	DOWN
all_iPSC_NPC_vs_all_CCL	alpha-ergocryptine	200620_at	INF	TMEM59	9528	2.10893	UP
all_iPSC_NPC_vs_all_CCL	Amoxapine	222170_at	INF	LOC100507458	100507458	-2.017	DOWN
all_iPSC_NPC_vs_all_CCL	Amoxapine	214331_at	INF	TSFM	10102	2.31665	UP
all_iPSC_NPC_vs_all_CCL	Amoxapine	203592_s_at	INF	FSTL3	10272	-2.06899	DOWN
all_iPSC_NPC_vs_all_CCL	Amoxapine	202151_s_at	INF	UBAC1	10422	-2.14088	DOWN
all_iPSC_NPC_vs_all_CCL	Amoxapine	210821_x_at	INF	CENPA	1058	-2.02197	DOWN
all_iPSC_NPC_vs_all_CCL	Amoxapine	204146_at	INF	RAD51AP1	10635	-2.42777	DOWN
all_iPSC_NPC_vs_all_CCL	Amoxapine	209022_at	INF	STAG2	10735	2.09102	UP
all_iPSC_NPC_vs_all_CCL	Amoxapine	221695_s_at	INF	MAP3K2	10746	2.27591	UP
all_iPSC_NPC_vs_all_CCL	Amoxapine	202486_at	INF	AFG3L2	10939	2.20256	UP
all_iPSC_NPC_vs_all_CCL	Amoxapine	201870_at	LM	TOMM34	10953	2.31714	UP
all_iPSC_NPC_vs_all_CCL	Amoxapine	87100_at	INF	ABHD2	11057	2.0267	UP
all_iPSC_NPC_vs_all_CCL	Amoxapine	204163_at	INF	EMILIN1	11117	-3.12424	DOWN
all_iPSC_NPC_vs_all_CCL	Amoxapine	221967_at	INF	NXPH4	11247	-2.05115	DOWN
all_iPSC_NPC_vs_all_CCL	Amoxapine	34689_at	INF	TREX1	11277	-2.00919	DOWN
all_iPSC_NPC_vs_all_CCL	Amoxapine	222015_at	INF	CSNK1E	1454	-2.64273	DOWN
all_iPSC_NPC_vs_all_CCL	Amoxapine	204925_at	INF	CTNS	1497	-2.00232	DOWN
all_iPSC_NPC_vs_all_CCL	Amoxapine	221895_at	INF	MOSPD2	158747	2.09055	UP
all_iPSC_NPC_vs_all_CCL	Amoxapine	209749_s_at	INF	ACE	1636	-2.08629	DOWN
all_iPSC_NPC_vs_all_CCL	Amoxapine	209262_s_at	LM	NR2F6	2063	-2.28106	DOWN
all_iPSC_NPC_vs_all_CCL	Amoxapine	213445_at	INF	ZC3H3	23144	-2.02396	DOWN
all_iPSC_NPC_vs_all_CCL	Amoxapine	214098_at	INF	KIAA1107	23285	-2.01292	DOWN
all_iPSC_NPC_vs_all_CCL	Amoxapine	31826_at	INF	FKBP15	23307	-2.06097	DOWN
all_iPSC_NPC_vs_all_CCL	Amoxapine	201296_s_at	INF	WSB1	26118	-2.03875	DOWN
all_iPSC_NPC_vs_all_CCL	Amoxapine	218150_at	INF	ARL5A	26225	2.17183	UP
all_iPSC_NPC_vs_all_CCL	Amoxapine	202937_x_at	INF	RRP7A	27341	-2.41156	DOWN
all_iPSC_NPC_vs_all_CCL	Amoxapine	214719_at	INF	SLC46A3	283537	2.41893	UP
all_iPSC_NPC_vs_all_CCL	Amoxapine	207655_s_at	INF	BLNK	29760	-2.44036	DOWN
all_iPSC_NPC_vs_all_CCL	Amoxapine	200782_at	INF	ANXA5	308	2.12052	UP
all_iPSC_NPC_vs_all_CCL	Amoxapine	219018_s_at	INF	CCDC85C	317762	2.1584	UP
all_iPSC_NPC_vs_all_CCL	Amoxapine	213542_at	INF	ZNF710	374655	-2.00968	DOWN
all_iPSC_NPC_vs_all_CCL	Amoxapine	217184_s_at	INF	LTK	4058	-2.02051	DOWN
all_iPSC_NPC_vs_all_CCL	Amoxapine	204059_s_at	INF	ME1	4199	2.17968	UP
all_iPSC_NPC_vs_all_CCL	Amoxapine	206743_s_at	INF	ASGR1	432	-2.27532	DOWN
all_iPSC_NPC_vs_all_CCL	Amoxapine	205474_at	INF	CRLF3	51379	-2.13596	DOWN
all_iPSC_NPC_vs_all_CCL	Amoxapine	220779_at	INF	PADI3	51702	-2.08305	DOWN
all_iPSC_NPC_vs_all_CCL	Amoxapine	210617_at	INF	PHEX	5251	-2.092	DOWN
all_iPSC_NPC_vs_all_CCL	Amoxapine	205075_at	INF	SERPINF2	5345	-2.04173	DOWN
all_iPSC_NPC_vs_all_CCL	Amoxapine	217636_at	INF	POLG	5428	-2.02781	DOWN
all_iPSC_NPC_vs_all_CCL	Amoxapine	220578_at	INF	ADAMTSL4	54507	-2.15495	DOWN
all_iPSC_NPC_vs_all_CCL	Amoxapine	218437_s_at	INF	LZTFL1	54585	2.50116	UP
all_iPSC_NPC_vs_all_CCL	Amoxapine	219842_at	INF	ARL15	54622	-2.04138	DOWN
all_iPSC_NPC_vs_all_CCL	Amoxapine	209434_s_at	INF	PPAT	5471	2.16655	UP
all_iPSC_NPC_vs_all_CCL	Amoxapine	219486_at	INF	DUS2	54920	-2.34474	DOWN
all_iPSC_NPC_vs_all_CCL	Amoxapine	218977_s_at	INF	TRNAU1AP	54952	-2.56926	DOWN
all_iPSC_NPC_vs_all_CCL	Amoxapine	204788_s_at	LM	PPOX	5498	-2.26753	DOWN
all_iPSC_NPC_vs_all_CCL	Amoxapine	218894_s_at	INF	MAGOHB	55110	-2.01474	DOWN
all_iPSC_NPC_vs_all_CCL	Amoxapine	219531_at	INF	CEP72	55722	-2.15418	DOWN
all_iPSC_NPC_vs_all_CCL	Amoxapine	209265_s_at	INF	METTL3	56339	-2.18971	DOWN
all_iPSC_NPC_vs_all_CCL	Amoxapine	221211_s_at	INF	MAP3K7CL	56911	-2.66551	DOWN
all_iPSC_NPC_vs_all_CCL	Amoxapine	212686_at	INF	PPM1H	57460	2.20261	UP
all_iPSC_NPC_vs_all_CCL	Amoxapine	213321_at	INF	BCKDHB	594	2.09326	UP
all_iPSC_NPC_vs_all_CCL	Amoxapine	218742_at	LM	NARFL	64428	-2.01522	DOWN
all_iPSC_NPC_vs_all_CCL	Amoxapine	214853_s_at	INF	SHC1	6464	-2.10634	DOWN
all_iPSC_NPC_vs_all_CCL	Amoxapine	209339_at	INF	SIAH2	6478	2.17455	UP
all_iPSC_NPC_vs_all_CCL	Amoxapine	206044_s_at	INF	BRAF	673	2.05088	UP
all_iPSC_NPC_vs_all_CCL	Amoxapine	201368_at	INF	ZFP36L2	678	-2.32637	DOWN
all_iPSC_NPC_vs_all_CCL	Amoxapine	336_at	LM	TBXA2R	6915	-2.56111	DOWN
all_iPSC_NPC_vs_all_CCL	Amoxapine	201150_s_at	INF	TIMP3	7078	-2.32872	DOWN
all_iPSC_NPC_vs_all_CCL	Amoxapine	200986_at	INF	SERPING1	710	-2.16328	DOWN
all_iPSC_NPC_vs_all_CCL	Amoxapine	214138_at	INF	ZNF79	7633	-2.02729	DOWN
all_iPSC_NPC_vs_all_CCL	Amoxapine	220214_at	INF	ZNF215	7762	-2.10236	DOWN
all_iPSC_NPC_vs_all_CCL	Amoxapine	214220_s_at	INF	ALMS1	7840	-2.2454	DOWN
all_iPSC_NPC_vs_all_CCL	Amoxapine	218097_s_at	INF	CUEDC2	79004	2.01365	UP
all_iPSC_NPC_vs_all_CCL	Amoxapine	218208_at	INF	PQLC1	80148	-2.10589	DOWN
all_iPSC_NPC_vs_all_CCL	Amoxapine	219158_s_at	INF	NAA15	80155	2.06201	UP
all_iPSC_NPC_vs_all_CCL	Amoxapine	210672_s_at	INF	NPRL3	8131	-2.171	DOWN
all_iPSC_NPC_vs_all_CCL	Amoxapine	202383_at	INF	KDM5C	8242	-2.33974	DOWN
all_iPSC_NPC_vs_all_CCL	Amoxapine	221022_s_at	INF	PMFBP1	83449	-2.37948	DOWN
all_iPSC_NPC_vs_all_CCL	Amoxapine	213426_s_at	INF	CAV2	858	-2.05752	DOWN
all_iPSC_NPC_vs_all_CCL	Amoxapine	215482_s_at	INF	EIF2B4	8890	-2.14331	DOWN
all_iPSC_NPC_vs_all_CCL	Amoxapine	215767_at	INF	ZNF804A	91752	-2.54865	DOWN
all_iPSC_NPC_vs_all_CCL	Amoxapine	210609_s_at	INF	TP53I3	9540	-2.40311	DOWN
all_iPSC_NPC_vs_all_CCL	Amoxapine	214398_s_at	INF	IKBKE	9641	-2.40295	DOWN
all_iPSC_NPC_vs_all_CCL	Amoxapine	205003_at	INF	DOCK4	9732	-2.08805	DOWN
all_iPSC_NPC_vs_all_CCL	Amoxapine	212441_at	INF	KIAA0232	9778	2.06575	UP
all_iPSC_NPC_vs_all_CCL	Amoxapine	205953_at	INF	LRIG2	9860	-2.38318	DOWN
all_iPSC_NPC_vs_all_CCL	Amoxapine	214109_at	INF	LRBA	987	2.04399	UP
all_iPSC_NPC_vs_all_CCL	ANDROSTERONE	201230_s_at	INF	ARIH2	10425	2.45858	UP
all_iPSC_NPC_vs_all_CCL	ANDROSTERONE	201041_s_at	INF	DUSP1	1843	2.26046	UP
all_iPSC_NPC_vs_all_CCL	ANDROSTERONE	212793_at	INF	DAAM2	23500	-2.03641	DOWN
all_iPSC_NPC_vs_all_CCL	ANDROSTERONE	217955_at	INF	BCL2L13	23786	-2.03434	DOWN
all_iPSC_NPC_vs_all_CCL	ANDROSTERONE	209881_s_at	INF	LAT	27040	-2.00466	DOWN
all_iPSC_NPC_vs_all_CCL	ANDROSTERONE	211752_s_at	INF	NDUFS7	374291	2.20385	UP
all_iPSC_NPC_vs_all_CCL	ANDROSTERONE	211356_x_at	INF	LEPR	3953	2.00158	UP
all_iPSC_NPC_vs_all_CCL	ANDROSTERONE	218983_at	INF	C1RL	51279	-2.09305	DOWN
all_iPSC_NPC_vs_all_CCL	ANDROSTERONE	213989_x_at	INF	SETD4	54093	2.03489	UP
all_iPSC_NPC_vs_all_CCL	ANDROSTERONE	32541_at	INF	PPP3CC	5533	2.039	UP
all_iPSC_NPC_vs_all_CCL	ANDROSTERONE	219828_at	INF	RABL6	55684	2.01092	UP
all_iPSC_NPC_vs_all_CCL	ANDROSTERONE	220278_at	INF	KDM4D	55693	2.03095	UP
all_iPSC_NPC_vs_all_CCL	ANDROSTERONE	203447_at	INF	PSMD5	5711	-2.31747	DOWN
all_iPSC_NPC_vs_all_CCL	ANDROSTERONE	213321_at	INF	BCKDHB	594	2.63254	UP
all_iPSC_NPC_vs_all_CCL	ANDROSTERONE	206382_s_at	INF	BDNF	627	2.30701	UP
all_iPSC_NPC_vs_all_CCL	ANDROSTERONE	211030_s_at	INF	SLC6A6	6533	2.03478	UP
all_iPSC_NPC_vs_all_CCL	ANDROSTERONE	202168_at	INF	TAF9	6880	2.00041	UP
all_iPSC_NPC_vs_all_CCL	ANDROSTERONE	219563_at	INF	LINC00341	79686	-2.00101	DOWN
all_iPSC_NPC_vs_all_CCL	anisomycin	210104_at	INF	MED6	10001	-2.12604	DOWN
all_iPSC_NPC_vs_all_CCL	anisomycin	209028_s_at	INF	ABI1	10006	-2.2919	DOWN
all_iPSC_NPC_vs_all_CCL	anisomycin	216224_s_at	INF	HDAC6	10013	-2.00897	DOWN
all_iPSC_NPC_vs_all_CCL	anisomycin	210212_x_at	INF	CMC4	100272147	2.58751	UP
all_iPSC_NPC_vs_all_CCL	anisomycin	214086_s_at	LM	PARP2	10038	5.71559	UP
all_iPSC_NPC_vs_all_CCL	anisomycin	219513_s_at	INF	SH2D3A	10045	-2.5613	DOWN
all_iPSC_NPC_vs_all_CCL	anisomycin	215009_s_at	INF	THAP9-AS1	100499177	-4.24278	DOWN
all_iPSC_NPC_vs_all_CCL	anisomycin	222072_at	INF	ADD3-AS1	100505933	-2.7731	DOWN
all_iPSC_NPC_vs_all_CCL	anisomycin	209247_s_at	INF	ABCF2	10061	2.56143	UP
all_iPSC_NPC_vs_all_CCL	anisomycin	201771_at	INF	SCAMP3	10067	3.06684	UP
all_iPSC_NPC_vs_all_CCL	anisomycin	207769_s_at	INF	PQBP1	10084	-2.2452	DOWN
all_iPSC_NPC_vs_all_CCL	anisomycin	200728_at	INF	ACTR2	10097	2.66603	UP
all_iPSC_NPC_vs_all_CCL	anisomycin	218755_at	LM	KIF20A	10112	4.36977	UP
all_iPSC_NPC_vs_all_CCL	anisomycin	203640_at	LM	MBNL2	10150	2.29674	UP
all_iPSC_NPC_vs_all_CCL	anisomycin	218544_s_at	INF	RCL1	10171	-3.78783	DOWN
all_iPSC_NPC_vs_all_CCL	anisomycin	201394_s_at	INF	RBM5	10181	-5.3915	DOWN
all_iPSC_NPC_vs_all_CCL	anisomycin	211297_s_at	LM	CDK7	1022	-2.78125	DOWN
all_iPSC_NPC_vs_all_CCL	anisomycin	202241_at	LM	TRIB1	10221	-5.62032	DOWN
all_iPSC_NPC_vs_all_CCL	anisomycin	221744_at	INF	DCAF7	10238	2.87457	UP
all_iPSC_NPC_vs_all_CCL	anisomycin	220773_s_at	INF	GPHN	10243	3.03322	UP
all_iPSC_NPC_vs_all_CCL	anisomycin	201225_s_at	INF	SRRM1	10250	2.58579	UP
all_iPSC_NPC_vs_all_CCL	anisomycin	212558_at	INF	SPRY1	10252	-2.99254	DOWN
all_iPSC_NPC_vs_all_CCL	anisomycin	202284_s_at	LM	CDKN1A	1026	-4.98614	DOWN
all_iPSC_NPC_vs_all_CCL	anisomycin	203592_s_at	INF	FSTL3	10272	-2.43789	DOWN
all_iPSC_NPC_vs_all_CCL	anisomycin	217934_x_at	LM	STUB1	10273	2.4083	UP
all_iPSC_NPC_vs_all_CCL	anisomycin	200071_at	LM	SMNDC1	10285	-2.11256	DOWN
all_iPSC_NPC_vs_all_CCL	anisomycin	219540_at	INF	ZNF267	10308	-2.12141	DOWN
all_iPSC_NPC_vs_all_CCL	anisomycin	204159_at	INF	CDKN2C	1031	4.06127	UP
all_iPSC_NPC_vs_all_CCL	anisomycin	202020_s_at	INF	LANCL1	10314	2.01154	UP
all_iPSC_NPC_vs_all_CCL	anisomycin	213293_s_at	INF	TRIM22	10346	-2.0078	DOWN
all_iPSC_NPC_vs_all_CCL	anisomycin	219577_s_at	INF	ABCA7	10347	-2.16075	DOWN
all_iPSC_NPC_vs_all_CCL	anisomycin	219371_s_at	INF	KLF2	10365	-4.14942	DOWN
all_iPSC_NPC_vs_all_CCL	anisomycin	209357_at	INF	CITED2	10370	-2.11032	DOWN
all_iPSC_NPC_vs_all_CCL	anisomycin	205299_s_at	INF	BTN2A2	10385	-2.09202	DOWN
all_iPSC_NPC_vs_all_CCL	anisomycin	210942_s_at	INF	ST3GAL6	10402	2.17593	UP
all_iPSC_NPC_vs_all_CCL	anisomycin	204162_at	INF	NDC80	10403	-2.34793	DOWN
all_iPSC_NPC_vs_all_CCL	anisomycin	213342_at	INF	YAP1	10413	-2.00511	DOWN
all_iPSC_NPC_vs_all_CCL	anisomycin	217786_at	INF	PRMT5	10419	2.22795	UP
all_iPSC_NPC_vs_all_CCL	anisomycin	202151_s_at	INF	UBAC1	10422	3.27832	UP
all_iPSC_NPC_vs_all_CCL	anisomycin	212449_s_at	INF	LYPLA1	10434	2.71905	UP
all_iPSC_NPC_vs_all_CCL	anisomycin	209850_s_at	INF	CDC42EP2	10435	-2.37779	DOWN
all_iPSC_NPC_vs_all_CCL	anisomycin	213239_at	INF	PIBF1	10464	-2.01574	DOWN
all_iPSC_NPC_vs_all_CCL	anisomycin	222029_x_at	INF	PFDN6	10471	-2.09875	DOWN
all_iPSC_NPC_vs_all_CCL	anisomycin	210149_s_at	INF	ATP5H	10476	2.14319	UP
all_iPSC_NPC_vs_all_CCL	anisomycin	202231_at	INF	EIF3M	10480	2.25926	UP
all_iPSC_NPC_vs_all_CCL	anisomycin	208922_s_at	INF	NXF1	10482	-4.55873	DOWN
all_iPSC_NPC_vs_all_CCL	anisomycin	209452_s_at	INF	VTI1B	10490	3.47213	UP
all_iPSC_NPC_vs_all_CCL	anisomycin	205437_at	INF	ZNF211	10520	-2.10434	DOWN
all_iPSC_NPC_vs_all_CCL	anisomycin	209407_s_at	INF	DEAF1	10522	3.42943	UP
all_iPSC_NPC_vs_all_CCL	anisomycin	204203_at	INF	CEBPG	1054	-2.13959	DOWN
all_iPSC_NPC_vs_all_CCL	anisomycin	209150_s_at	INF	TM9SF1	10548	2.73563	UP
all_iPSC_NPC_vs_all_CCL	anisomycin	200760_s_at	INF	ARL6IP5	10550	2.3365	UP
all_iPSC_NPC_vs_all_CCL	anisomycin	200950_at	INF	ARPC1A	10552	3.53158	UP
all_iPSC_NPC_vs_all_CCL	anisomycin	32837_at	INF	AGPAT2	10555	-2.22264	DOWN
all_iPSC_NPC_vs_all_CCL	anisomycin	202277_at	INF	SPTLC1	10558	2.2085	UP
all_iPSC_NPC_vs_all_CCL	anisomycin	215931_s_at	INF	ARFGEF2	10564	-3.03945	DOWN
all_iPSC_NPC_vs_all_CCL	anisomycin	205492_s_at	INF	DPYSL4	10570	-2.17841	DOWN
all_iPSC_NPC_vs_all_CCL	anisomycin	203489_at	INF	SIVA1	10572	2.28728	UP
all_iPSC_NPC_vs_all_CCL	anisomycin	218476_at	INF	POMT1	10585	3.98559	UP
all_iPSC_NPC_vs_all_CCL	anisomycin	212437_at	INF	CENPB	1059	2.55387	UP
all_iPSC_NPC_vs_all_CCL	anisomycin	204238_s_at	INF	DNPH1	10591	2.89344	UP
all_iPSC_NPC_vs_all_CCL	anisomycin	200000_s_at	INF	PRPF8	10594	3.19192	UP
all_iPSC_NPC_vs_all_CCL	anisomycin	201491_at	INF	AHSA1	10598	2.48923	UP
all_iPSC_NPC_vs_all_CCL	anisomycin	204739_at	INF	CENPC	1060	-4.41376	DOWN
all_iPSC_NPC_vs_all_CCL	anisomycin	209286_at	INF	CDC42EP3	10602	2.6343	UP
all_iPSC_NPC_vs_all_CCL	anisomycin	208051_s_at	INF	PAIP1	10605	-2.14184	DOWN
all_iPSC_NPC_vs_all_CCL	anisomycin	202441_at	INF	ERLIN1	10613	2.57825	UP
all_iPSC_NPC_vs_all_CCL	anisomycin	218964_at	INF	ARID3B	10620	-4.09328	DOWN
all_iPSC_NPC_vs_all_CCL	anisomycin	203820_s_at	INF	IGF2BP3	10643	-2.44835	DOWN
all_iPSC_NPC_vs_all_CCL	anisomycin	203517_at	INF	MTX2	10651	2.17311	UP
all_iPSC_NPC_vs_all_CCL	anisomycin	210715_s_at	INF	SPINT2	10653	-2.00732	DOWN
all_iPSC_NPC_vs_all_CCL	anisomycin	214185_at	INF	KHDRBS1	10657	-5.42639	DOWN
all_iPSC_NPC_vs_all_CCL	anisomycin	203550_s_at	INF	FAM189B	10712	4.63144	UP
all_iPSC_NPC_vs_all_CCL	anisomycin	200899_s_at	INF	MGEA5	10724	-3.73423	DOWN
all_iPSC_NPC_vs_all_CCL	anisomycin	207041_at	INF	MASP2	10747	-2.97508	DOWN
all_iPSC_NPC_vs_all_CCL	anisomycin	211202_s_at	INF	KDM5B	10765	-4.16403	DOWN
all_iPSC_NPC_vs_all_CCL	anisomycin	207464_at	INF	AHCYL1	10768	-2.40028	DOWN
all_iPSC_NPC_vs_all_CCL	anisomycin	204937_s_at	LM	ZNF274	10782	-2.81645	DOWN
all_iPSC_NPC_vs_all_CCL	anisomycin	201761_at	LM	MTHFD2	10797	-3.90867	DOWN
all_iPSC_NPC_vs_all_CCL	anisomycin	213427_at	INF	RPP40	10799	2.43686	UP
all_iPSC_NPC_vs_all_CCL	anisomycin	212902_at	INF	SEC24A	10802	-3.73546	DOWN
all_iPSC_NPC_vs_all_CCL	anisomycin	204663_at	INF	ME3	10873	2.61422	UP
all_iPSC_NPC_vs_all_CCL	anisomycin	222275_at	INF	MRPS30	10884	2.07093	UP
all_iPSC_NPC_vs_all_CCL	anisomycin	206688_s_at	LM	CPSF4	10898	2.96848	UP
all_iPSC_NPC_vs_all_CCL	anisomycin	210927_x_at	INF	JTB	10899	2.59857	UP
all_iPSC_NPC_vs_all_CCL	anisomycin	201032_at	LM	BLCAP	10904	2.33279	UP
all_iPSC_NPC_vs_all_CCL	anisomycin	202837_at	INF	TRAFD1	10906	-5.41657	DOWN
all_iPSC_NPC_vs_all_CCL	anisomycin	202676_x_at	INF	FASTK	10922	2.00922	UP
all_iPSC_NPC_vs_all_CCL	anisomycin	214789_x_at	INF	SRSF8	10929	2.03548	UP
all_iPSC_NPC_vs_all_CCL	anisomycin	203410_at	INF	AP3M2	10947	2.16822	UP
all_iPSC_NPC_vs_all_CCL	anisomycin	209034_at	INF	PNRC1	10957	-3.57173	DOWN
all_iPSC_NPC_vs_all_CCL	anisomycin	200087_s_at	INF	TMED2	10959	2.81694	UP
all_iPSC_NPC_vs_all_CCL	anisomycin	204547_at	INF	RAB40B	10966	2.11912	UP
all_iPSC_NPC_vs_all_CCL	anisomycin	212352_s_at	INF	TMED10	10972	2.13205	UP
all_iPSC_NPC_vs_all_CCL	anisomycin	212815_at	LM	ASCC3	10973	-2.71351	DOWN
all_iPSC_NPC_vs_all_CCL	anisomycin	213504_at	INF	COPS6	10980	2.78416	UP
all_iPSC_NPC_vs_all_CCL	anisomycin	210624_s_at	INF	ILVBL	10994	3.73164	UP
all_iPSC_NPC_vs_all_CCL	anisomycin	206684_s_at	INF	ATF7	11016	-2.30557	DOWN
all_iPSC_NPC_vs_all_CCL	anisomycin	204269_at	INF	PIM2	11040	-2.90923	DOWN
all_iPSC_NPC_vs_all_CCL	anisomycin	203188_at	LM	B3GNT1	11041	5.91089	UP
all_iPSC_NPC_vs_all_CCL	anisomycin	211512_s_at	INF	OGFR	11054	-2.40222	DOWN
all_iPSC_NPC_vs_all_CCL	anisomycin	205642_at	INF	CNTRL	11064	-2.22093	DOWN
all_iPSC_NPC_vs_all_CCL	anisomycin	208806_at	INF	CHD3	1107	2.90182	UP
all_iPSC_NPC_vs_all_CCL	anisomycin	208170_s_at	INF	TRIM31	11074	-2.51715	DOWN
all_iPSC_NPC_vs_all_CCL	anisomycin	203811_s_at	INF	DNAJB4	11080	-2.12271	DOWN
all_iPSC_NPC_vs_all_CCL	anisomycin	202458_at	LM	PRSS23	11098	3.01115	UP
all_iPSC_NPC_vs_all_CCL	anisomycin	208713_at	INF	HNRNPUL1	11100	2.80947	UP
all_iPSC_NPC_vs_all_CCL	anisomycin	201608_s_at	LM	PWP1	11137	2.34992	UP
all_iPSC_NPC_vs_all_CCL	anisomycin	209216_at	INF	WDR45	11152	-2.28256	DOWN
all_iPSC_NPC_vs_all_CCL	anisomycin	212183_at	INF	NUDT4	11163	2.89152	UP
all_iPSC_NPC_vs_all_CCL	anisomycin	215437_x_at	INF	BAZ2A	11176	-2.36576	DOWN
all_iPSC_NPC_vs_all_CCL	anisomycin	217986_s_at	INF	BAZ1A	11177	-3.52259	DOWN
all_iPSC_NPC_vs_all_CCL	anisomycin	215887_at	INF	ZNF277	11179	-2.63167	DOWN
all_iPSC_NPC_vs_all_CCL	anisomycin	220091_at	LM	SLC2A6	11182	-3.27891	DOWN
all_iPSC_NPC_vs_all_CCL	anisomycin	204346_s_at	INF	RASSF1	11186	-2.44387	DOWN
all_iPSC_NPC_vs_all_CCL	anisomycin	216392_s_at	INF	SEC23IP	11196	2.0031	UP
all_iPSC_NPC_vs_all_CCL	anisomycin	217815_at	INF	SUPT16H	11198	4.67285	UP
all_iPSC_NPC_vs_all_CCL	anisomycin	219317_at	INF	POLI	11201	-2.1386	DOWN
all_iPSC_NPC_vs_all_CCL	anisomycin	221563_at	INF	DUSP10	11221	-2.09216	DOWN
all_iPSC_NPC_vs_all_CCL	anisomycin	208787_at	INF	MRPL3	11222	3.22585	UP
all_iPSC_NPC_vs_all_CCL	anisomycin	220189_s_at	INF	MGAT4B	11282	4.70999	UP
all_iPSC_NPC_vs_all_CCL	anisomycin	200037_s_at	INF	CBX3	11335	2.01303	UP
all_iPSC_NPC_vs_all_CCL	anisomycin	213599_at	INF	OIP5	11339	2.00088	UP
all_iPSC_NPC_vs_all_CCL	anisomycin	221756_at	INF	PIK3IP1	113791	-2.12057	DOWN
all_iPSC_NPC_vs_all_CCL	anisomycin	213279_at	INF	DHRS1	115817	3.06851	UP
all_iPSC_NPC_vs_all_CCL	anisomycin	204066_s_at	INF	AGAP1	116987	2.89711	UP
all_iPSC_NPC_vs_all_CCL	anisomycin	200613_at	INF	AP2M1	1173	2.3572	UP
all_iPSC_NPC_vs_all_CCL	anisomycin	201733_at	INF	CLCN3	1182	2.81288	UP
all_iPSC_NPC_vs_all_CCL	anisomycin	214683_s_at	INF	CLK1	1195	-4.80692	DOWN
all_iPSC_NPC_vs_all_CCL	anisomycin	202140_s_at	INF	CLK3	1198	-2.60237	DOWN
all_iPSC_NPC_vs_all_CCL	anisomycin	210859_x_at	INF	CLN3	1201	2.12664	UP
all_iPSC_NPC_vs_all_CCL	anisomycin	207786_at	INF	CYP2R1	120227	2.01162	UP
all_iPSC_NPC_vs_all_CCL	anisomycin	212858_at	INF	PAQR4	124222	2.63764	UP
all_iPSC_NPC_vs_all_CCL	anisomycin	204958_at	INF	PLK3	1263	-4.21989	DOWN
all_iPSC_NPC_vs_all_CCL	anisomycin	208848_at	INF	ADH5	128	-2.71978	DOWN
all_iPSC_NPC_vs_all_CCL	anisomycin	217404_s_at	INF	COL2A1	1280	-2.80597	DOWN
all_iPSC_NPC_vs_all_CCL	anisomycin	211981_at	INF	COL4A1	1282	-2.30036	DOWN
all_iPSC_NPC_vs_all_CCL	anisomycin	201438_at	INF	COL6A3	1293	-2.02971	DOWN
all_iPSC_NPC_vs_all_CCL	anisomycin	208817_at	INF	COMT	1312	2.73551	UP
all_iPSC_NPC_vs_all_CCL	anisomycin	208961_s_at	INF	KLF6	1316	-2.63436	DOWN
all_iPSC_NPC_vs_all_CCL	anisomycin	205027_s_at	INF	MAP3K8	1326	-3.69358	DOWN
all_iPSC_NPC_vs_all_CCL	anisomycin	201119_s_at	INF	COX8A	1351	3.82127	UP
all_iPSC_NPC_vs_all_CCL	anisomycin	222269_at	INF	APOOL	139322	-2.35238	DOWN
all_iPSC_NPC_vs_all_CCL	anisomycin	212721_at	INF	SREK1	140890	-4.37118	DOWN
all_iPSC_NPC_vs_all_CCL	anisomycin	211126_s_at	INF	CSRP2	1466	-2.16492	DOWN
all_iPSC_NPC_vs_all_CCL	anisomycin	218275_at	INF	SLC25A10	1468	2.64292	UP
all_iPSC_NPC_vs_all_CCL	anisomycin	217508_s_at	INF	C18orf25	147339	-4.72382	DOWN
all_iPSC_NPC_vs_all_CCL	anisomycin	218923_at	INF	CTBS	1486	2.10447	UP
all_iPSC_NPC_vs_all_CCL	anisomycin	213980_s_at	INF	CTBP1	1487	3.23765	UP
all_iPSC_NPC_vs_all_CCL	anisomycin	206085_s_at	INF	CTH	1491	-4.0474	DOWN
all_iPSC_NPC_vs_all_CCL	anisomycin	201066_at	INF	CYC1	1537	2.67767	UP
all_iPSC_NPC_vs_all_CCL	anisomycin	221903_s_at	INF	CYLD	1540	-2.23152	DOWN
all_iPSC_NPC_vs_all_CCL	anisomycin	201000_at	LM	AARS	16	2.25636	UP
all_iPSC_NPC_vs_all_CCL	anisomycin	201925_s_at	INF	CD55	1604	-2.87311	DOWN
all_iPSC_NPC_vs_all_CCL	anisomycin	212128_s_at	INF	DAG1	1605	2.6916	UP
all_iPSC_NPC_vs_all_CCL	anisomycin	216349_at	INF	DGKH	160851	2.38892	UP
all_iPSC_NPC_vs_all_CCL	anisomycin	205371_s_at	INF	DBT	1629	2.28327	UP
all_iPSC_NPC_vs_all_CCL	anisomycin	200615_s_at	INF	AP2B1	163	-2.37361	DOWN
all_iPSC_NPC_vs_all_CCL	anisomycin	210137_s_at	INF	DCTD	1635	2.38331	UP
all_iPSC_NPC_vs_all_CCL	anisomycin	209383_at	INF	DDIT3	1649	-6.58256	DOWN
all_iPSC_NPC_vs_all_CCL	anisomycin	201792_at	INF	AEBP1	165	-2.19879	DOWN
all_iPSC_NPC_vs_all_CCL	anisomycin	217729_s_at	INF	AES	166	3.79828	UP
all_iPSC_NPC_vs_all_CCL	anisomycin	206752_s_at	LM	DFFB	1677	2.5543	UP
all_iPSC_NPC_vs_all_CCL	anisomycin	213075_at	INF	OLFML2A	169611	-2.79361	DOWN
all_iPSC_NPC_vs_all_CCL	anisomycin	212238_at	INF	ASXL1	171023	-3.11704	DOWN
all_iPSC_NPC_vs_all_CCL	anisomycin	213017_at	INF	ABHD3	171586	-3.0133	DOWN
all_iPSC_NPC_vs_all_CCL	anisomycin	203816_at	INF	DGUOK	1716	-2.24266	DOWN
all_iPSC_NPC_vs_all_CCL	anisomycin	211150_s_at	INF	DLAT	1737	2.33498	UP
all_iPSC_NPC_vs_all_CCL	anisomycin	207147_at	INF	DLX2	1746	-4.02702	DOWN
all_iPSC_NPC_vs_all_CCL	anisomycin	214992_s_at	INF	DNASE2	1777	-2.37432	DOWN
all_iPSC_NPC_vs_all_CCL	anisomycin	209509_s_at	INF	DPAGT1	1798	4.26992	UP
all_iPSC_NPC_vs_all_CCL	anisomycin	208763_s_at	LM	TSC22D3	1831	-8.43228	DOWN
all_iPSC_NPC_vs_all_CCL	anisomycin	203821_at	INF	HBEGF	1839	-4.59436	DOWN
all_iPSC_NPC_vs_all_CCL	anisomycin	201041_s_at	INF	DUSP1	1843	-4.23602	DOWN
all_iPSC_NPC_vs_all_CCL	anisomycin	201536_at	LM	DUSP3	1845	2.43564	UP
all_iPSC_NPC_vs_all_CCL	anisomycin	209457_at	INF	DUSP5	1847	-4.57568	DOWN
all_iPSC_NPC_vs_all_CCL	anisomycin	208893_s_at	INF	DUSP6	1848	-9.1259	DOWN
all_iPSC_NPC_vs_all_CCL	anisomycin	217497_at	INF	TYMP	1890	-2.84045	DOWN
all_iPSC_NPC_vs_all_CCL	anisomycin	218995_s_at	LM	EDN1	1906	-2.24662	DOWN
all_iPSC_NPC_vs_all_CCL	anisomycin	209329_x_at	INF	HIGD2A	192286	3.67064	UP
all_iPSC_NPC_vs_all_CCL	anisomycin	218253_s_at	INF	EIF2D	1939	2.04239	UP
all_iPSC_NPC_vs_all_CCL	anisomycin	206254_at	LM	EGF	1950	3.81518	UP
all_iPSC_NPC_vs_all_CCL	anisomycin	204029_at	INF	CELSR2	1952	2.16586	UP
all_iPSC_NPC_vs_all_CCL	anisomycin	214778_at	INF	MEGF8	1954	3.15509	UP
all_iPSC_NPC_vs_all_CCL	anisomycin	201693_s_at	LM	EGR1	1958	-13.8253	DOWN
all_iPSC_NPC_vs_all_CCL	anisomycin	206115_at	INF	EGR3	1960	-3.78073	DOWN
all_iPSC_NPC_vs_all_CCL	anisomycin	207768_at	INF	EGR4	1961	-2.34319	DOWN
all_iPSC_NPC_vs_all_CCL	anisomycin	203499_at	INF	EPHA2	1969	-4.25217	DOWN
all_iPSC_NPC_vs_all_CCL	anisomycin	213572_s_at	INF	SERPINB1	1992	-2.07191	DOWN
all_iPSC_NPC_vs_all_CCL	anisomycin	212458_at	LM	SPRED2	200734	-2.21444	DOWN
all_iPSC_NPC_vs_all_CCL	anisomycin	212640_at	INF	PTPLB	201562	2.15035	UP
all_iPSC_NPC_vs_all_CCL	anisomycin	204824_at	INF	ENDOG	2021	2.35666	UP
all_iPSC_NPC_vs_all_CCL	anisomycin	212320_at	INF	TUBB	203068	2.40477	UP
all_iPSC_NPC_vs_all_CCL	anisomycin	212866_at	INF	R3HCC1	203069	2.71573	UP
all_iPSC_NPC_vs_all_CCL	anisomycin	202221_s_at	INF	EP300	2033	-2.50348	DOWN
all_iPSC_NPC_vs_all_CCL	anisomycin	212336_at	INF	EPB41L1	2036	2.1799	UP
all_iPSC_NPC_vs_all_CCL	anisomycin	57703_at	INF	SENP5	205564	-3.63139	DOWN
all_iPSC_NPC_vs_all_CCL	anisomycin	200843_s_at	LM	EPRS	2058	4.1397	UP
all_iPSC_NPC_vs_all_CCL	anisomycin	209262_s_at	LM	NR2F6	2063	3.64376	UP
all_iPSC_NPC_vs_all_CCL	anisomycin	207347_at	INF	ERCC6	2074	-2.72438	DOWN
all_iPSC_NPC_vs_all_CCL	anisomycin	203358_s_at	LM	EZH2	2146	-4.18218	DOWN
all_iPSC_NPC_vs_all_CCL	anisomycin	213506_at	INF	F2RL1	2150	-3.46958	DOWN
all_iPSC_NPC_vs_all_CCL	anisomycin	204363_at	INF	F3	2152	-2.07344	DOWN
all_iPSC_NPC_vs_all_CCL	anisomycin	210445_at	INF	FABP6	2172	-2.05385	DOWN
all_iPSC_NPC_vs_all_CCL	anisomycin	220255_at	INF	FANCE	2178	2.19038	UP
all_iPSC_NPC_vs_all_CCL	anisomycin	201787_at	INF	FBLN1	2192	-3.54689	DOWN
all_iPSC_NPC_vs_all_CCL	anisomycin	212218_s_at	INF	FASN	2194	-2.80178	DOWN
all_iPSC_NPC_vs_all_CCL	anisomycin	221824_s_at	INF	MARCH8	220972	2.25603	UP
all_iPSC_NPC_vs_all_CCL	anisomycin	205283_at	INF	FKTN	2218	2.10685	UP
all_iPSC_NPC_vs_all_CCL	anisomycin	207813_s_at	INF	FDXR	2232	-2.44717	DOWN
all_iPSC_NPC_vs_all_CCL	anisomycin	206412_at	INF	FER	2241	-3.91945	DOWN
all_iPSC_NPC_vs_all_CCL	anisomycin	203032_s_at	INF	FH	2271	2.84019	UP
all_iPSC_NPC_vs_all_CCL	anisomycin	217997_at	INF	PHLDA1	22822	-2.05761	DOWN
all_iPSC_NPC_vs_all_CCL	anisomycin	204488_at	INF	DOLK	22845	4.31307	UP
all_iPSC_NPC_vs_all_CCL	anisomycin	209229_s_at	INF	PPP6R1	22870	2.09311	UP
all_iPSC_NPC_vs_all_CCL	anisomycin	203051_at	INF	BAHD1	22893	2.07881	UP
all_iPSC_NPC_vs_all_CCL	anisomycin	212974_at	INF	DENND3	22898	-2.01953	DOWN
all_iPSC_NPC_vs_all_CCL	anisomycin	204166_at	INF	SBNO2	22904	-3.30658	DOWN
all_iPSC_NPC_vs_all_CCL	anisomycin	202797_at	LM	SACM1L	22908	4.01677	UP
all_iPSC_NPC_vs_all_CCL	anisomycin	203678_at	INF	FAN1	22909	2.60717	UP
all_iPSC_NPC_vs_all_CCL	anisomycin	203952_at	LM	ATF6	22926	-3.40922	DOWN
all_iPSC_NPC_vs_all_CCL	anisomycin	212329_at	INF	SCAP	22937	2.77141	UP
all_iPSC_NPC_vs_all_CCL	anisomycin	205664_at	INF	KIN	22944	-2.47615	DOWN
all_iPSC_NPC_vs_all_CCL	anisomycin	213260_at	INF	FOXC1	2296	2.51419	UP
all_iPSC_NPC_vs_all_CCL	anisomycin	210111_s_at	INF	KLHDC10	23008	2.41936	UP
all_iPSC_NPC_vs_all_CCL	anisomycin	213045_at	INF	MAST3	23031	2.21937	UP
all_iPSC_NPC_vs_all_CCL	anisomycin	212845_at	INF	SAMD4A	23034	-2.07335	DOWN
all_iPSC_NPC_vs_all_CCL	anisomycin	212166_at	LM	XPO7	23039	3.46865	UP
all_iPSC_NPC_vs_all_CCL	anisomycin	202580_x_at	INF	FOXM1	2305	3.22987	UP
all_iPSC_NPC_vs_all_CCL	anisomycin	212573_at	INF	ENDOD1	23052	4.84155	UP
all_iPSC_NPC_vs_all_CCL	anisomycin	212052_s_at	INF	TBC1D9B	23061	2.42581	UP
all_iPSC_NPC_vs_all_CCL	anisomycin	213547_at	INF	CAND2	23066	2.58111	UP
all_iPSC_NPC_vs_all_CCL	anisomycin	210369_at	INF	SWAP70	23075	-2.64956	DOWN
all_iPSC_NPC_vs_all_CCL	anisomycin	201959_s_at	LM	MYCBP2	23077	2.11241	UP
all_iPSC_NPC_vs_all_CCL	anisomycin	212471_at	INF	AVL9	23080	-2.06878	DOWN
all_iPSC_NPC_vs_all_CCL	anisomycin	204131_s_at	LM	FOXO3	2309	-3.88927	DOWN
all_iPSC_NPC_vs_all_CCL	anisomycin	212899_at	LM	CDK19	23097	2.50325	UP
all_iPSC_NPC_vs_all_CCL	anisomycin	204182_s_at	INF	ZBTB43	23099	-2.32905	DOWN
all_iPSC_NPC_vs_all_CCL	anisomycin	201272_at	INF	AKR1B1	231	2.09759	UP
all_iPSC_NPC_vs_all_CCL	anisomycin	213280_at	INF	RAP1GAP2	23108	-2.35643	DOWN
all_iPSC_NPC_vs_all_CCL	anisomycin	214788_x_at	INF	DDN	23109	2.25671	UP
all_iPSC_NPC_vs_all_CCL	anisomycin	41387_r_at	INF	KDM6B	23135	-5.12895	DOWN
all_iPSC_NPC_vs_all_CCL	anisomycin	206427_s_at	INF	MLANA	2315	2.53432	UP
all_iPSC_NPC_vs_all_CCL	anisomycin	212856_at	INF	GRAMD4	23151	-2.04156	DOWN
all_iPSC_NPC_vs_all_CCL	anisomycin	212956_at	INF	TBC1D9	23158	-2.41086	DOWN
all_iPSC_NPC_vs_all_CCL	anisomycin	214771_x_at	INF	MPRIP	23164	2.46594	UP
all_iPSC_NPC_vs_all_CCL	anisomycin	212510_at	INF	GPD1L	23171	4.14023	UP
all_iPSC_NPC_vs_all_CCL	anisomycin	212272_at	INF	LPIN1	23175	-3.43058	DOWN
all_iPSC_NPC_vs_all_CCL	anisomycin	211299_s_at	INF	FLOT2	2319	2.56536	UP
all_iPSC_NPC_vs_all_CCL	anisomycin	212007_at	INF	UBXN4	23190	2.93011	UP
all_iPSC_NPC_vs_all_CCL	anisomycin	36612_at	INF	FAM168A	23201	2.35432	UP
all_iPSC_NPC_vs_all_CCL	anisomycin	209567_at	LM	RRS1	23212	3.69608	UP
all_iPSC_NPC_vs_all_CCL	anisomycin	214784_x_at	INF	XPO6	23214	2.82993	UP
all_iPSC_NPC_vs_all_CCL	anisomycin	202271_at	INF	FBXO28	23219	2.3344	UP
all_iPSC_NPC_vs_all_CCL	anisomycin	212611_at	INF	DTX4	23220	2.09164	UP
all_iPSC_NPC_vs_all_CCL	anisomycin	216913_s_at	LM	RRP12	23223	-2.94089	DOWN
all_iPSC_NPC_vs_all_CCL	anisomycin	211925_s_at	INF	PLCB1	23236	-2.08301	DOWN
all_iPSC_NPC_vs_all_CCL	anisomycin	212286_at	INF	ANKRD12	23253	-4.28144	DOWN
all_iPSC_NPC_vs_all_CCL	anisomycin	213478_at	INF	KAZN	23254	2.14527	UP
all_iPSC_NPC_vs_all_CCL	anisomycin	212838_at	INF	DNMBP	23268	-4.06765	DOWN
all_iPSC_NPC_vs_all_CCL	anisomycin	212928_at	INF	TSPYL4	23270	2.38773	UP
all_iPSC_NPC_vs_all_CCL	anisomycin	209455_at	INF	FBXW11	23291	3.02686	UP
all_iPSC_NPC_vs_all_CCL	anisomycin	212789_at	INF	NCAPD3	23310	3.15517	UP
all_iPSC_NPC_vs_all_CCL	anisomycin	212820_at	INF	DMXL2	23312	-2.12407	DOWN
all_iPSC_NPC_vs_all_CCL	anisomycin	212467_at	INF	DNAJC13	23317	3.10768	UP
all_iPSC_NPC_vs_all_CCL	anisomycin	212795_at	LM	KIAA1033	23325	-2.61721	DOWN
all_iPSC_NPC_vs_all_CCL	anisomycin	212445_s_at	INF	NEDD4L	23327	-2.11476	DOWN
all_iPSC_NPC_vs_all_CCL	anisomycin	212911_at	INF	DNAJC16	23341	2.79192	UP
all_iPSC_NPC_vs_all_CCL	anisomycin	212232_at	INF	FNBP4	23360	-3.58706	DOWN
all_iPSC_NPC_vs_all_CCL	anisomycin	214928_at	INF	OBSL1	23363	-2.63249	DOWN
all_iPSC_NPC_vs_all_CCL	anisomycin	212982_at	INF	ZDHHC17	23390	-2.15811	DOWN
all_iPSC_NPC_vs_all_CCL	anisomycin	213483_at	INF	PPWD1	23398	-2.18918	DOWN
all_iPSC_NPC_vs_all_CCL	anisomycin	200035_at	INF	CTDNEP1	23399	3.14409	UP
all_iPSC_NPC_vs_all_CCL	anisomycin	214507_s_at	INF	EXOSC2	23404	2.04648	UP
all_iPSC_NPC_vs_all_CCL	anisomycin	218878_s_at	INF	SIRT1	23411	-2.84457	DOWN
all_iPSC_NPC_vs_all_CCL	anisomycin	218869_at	INF	MLYCD	23417	2.25359	UP
all_iPSC_NPC_vs_all_CCL	anisomycin	201845_s_at	INF	RYBP	23429	-2.5762	DOWN
all_iPSC_NPC_vs_all_CCL	anisomycin	206770_s_at	LM	SLC35A3	23443	2.32848	UP
all_iPSC_NPC_vs_all_CCL	anisomycin	201609_x_at	INF	ICMT	23463	5.16794	UP
all_iPSC_NPC_vs_all_CCL	anisomycin	202047_s_at	INF	CBX6	23466	3.24827	UP
all_iPSC_NPC_vs_all_CCL	anisomycin	209075_s_at	INF	ISCU	23479	2.08092	UP
all_iPSC_NPC_vs_all_CCL	anisomycin	212914_at	INF	CBX7	23492	3.85587	UP
all_iPSC_NPC_vs_all_CCL	anisomycin	212978_at	INF	LRRC8B	23507	2.08866	UP
all_iPSC_NPC_vs_all_CCL	anisomycin	213172_at	INF	TTC9	23508	2.0699	UP
all_iPSC_NPC_vs_all_CCL	anisomycin	34858_at	INF	KCTD2	23510	2.84926	UP
all_iPSC_NPC_vs_all_CCL	anisomycin	202754_at	INF	R3HDM1	23518	3.09502	UP
all_iPSC_NPC_vs_all_CCL	anisomycin	209189_at	LM	FOS	2353	-14.4678	DOWN
all_iPSC_NPC_vs_all_CCL	anisomycin	214550_s_at	INF	TNPO3	23534	3.13593	UP
all_iPSC_NPC_vs_all_CCL	anisomycin	202768_at	INF	FOSB	2354	-2.23814	DOWN
all_iPSC_NPC_vs_all_CCL	anisomycin	218238_at	INF	GTPBP4	23560	-2.22262	DOWN
all_iPSC_NPC_vs_all_CCL	anisomycin	214909_s_at	INF	DDAH2	23564	-2.06412	DOWN
all_iPSC_NPC_vs_all_CCL	anisomycin	219260_s_at	INF	ELP5	23587	2.15916	UP
all_iPSC_NPC_vs_all_CCL	anisomycin	219105_x_at	INF	ORC6	23594	-2.34445	DOWN
all_iPSC_NPC_vs_all_CCL	anisomycin	206949_s_at	INF	RUSC1	23623	3.50035	UP
all_iPSC_NPC_vs_all_CCL	anisomycin	219464_at	INF	CA14	23632	-2.50375	DOWN
all_iPSC_NPC_vs_all_CCL	anisomycin	203787_at	LM	SSBP2	23635	2.47292	UP
all_iPSC_NPC_vs_all_CCL	anisomycin	37028_at	INF	PPP1R15A	23645	-6.32849	DOWN
all_iPSC_NPC_vs_all_CCL	anisomycin	202109_at	LM	ARFIP2	23647	-2.27214	DOWN
all_iPSC_NPC_vs_all_CCL	anisomycin	203730_s_at	INF	ZKSCAN5	23660	-2.21634	DOWN
all_iPSC_NPC_vs_all_CCL	anisomycin	218113_at	LM	TMEM2	23670	-3.03725	DOWN
all_iPSC_NPC_vs_all_CCL	anisomycin	208868_s_at	INF	GABARAPL1	23710	-3.96615	DOWN
all_iPSC_NPC_vs_all_CCL	anisomycin	202522_at	INF	PITPNB	23760	-2.51212	DOWN
all_iPSC_NPC_vs_all_CCL	anisomycin	205193_at	INF	MAFF	23764	-6.45555	DOWN
all_iPSC_NPC_vs_all_CCL	anisomycin	217772_s_at	INF	MTCH2	23788	2.18824	UP
all_iPSC_NPC_vs_all_CCL	anisomycin	203521_s_at	LM	ZNF318	24149	4.34308	UP
all_iPSC_NPC_vs_all_CCL	anisomycin	204415_at	INF	IFI6	2537	-2.26506	DOWN
all_iPSC_NPC_vs_all_CCL	anisomycin	213049_at	INF	RALGAPA1	253959	2.6156	UP
all_iPSC_NPC_vs_all_CCL	anisomycin	202830_s_at	LM	SLC37A4	2542	2.0197	UP
all_iPSC_NPC_vs_all_CCL	anisomycin	213977_s_at	INF	CIZ1	25792	2.44956	UP
all_iPSC_NPC_vs_all_CCL	anisomycin	203765_at	INF	GCA	25801	2.7614	UP
all_iPSC_NPC_vs_all_CCL	anisomycin	203304_at	LM	BAMBI	25805	2.24386	UP
all_iPSC_NPC_vs_all_CCL	anisomycin	201569_s_at	INF	SAMM50	25813	3.99968	UP
all_iPSC_NPC_vs_all_CCL	anisomycin	208832_at	INF	ATXN10	25814	2.30033	UP
all_iPSC_NPC_vs_all_CCL	anisomycin	220671_at	INF	CCRN4L	25819	-3.61575	DOWN
all_iPSC_NPC_vs_all_CCL	anisomycin	202528_at	LM	GALE	2582	-3.08668	DOWN
all_iPSC_NPC_vs_all_CCL	anisomycin	213861_s_at	INF	METTL21B	25895	2.50977	UP
all_iPSC_NPC_vs_all_CCL	anisomycin	222250_s_at	INF	INTS7	25896	-2.04894	DOWN
all_iPSC_NPC_vs_all_CCL	anisomycin	214766_s_at	INF	AHCTF1	25909	-2.44452	DOWN
all_iPSC_NPC_vs_all_CCL	anisomycin	202757_at	INF	NELFB	25920	3.3974	UP
all_iPSC_NPC_vs_all_CCL	anisomycin	209484_s_at	INF	NSL1	25936	2.7904	UP
all_iPSC_NPC_vs_all_CCL	anisomycin	212333_at	INF	FAM98A	25940	3.21332	UP
all_iPSC_NPC_vs_all_CCL	anisomycin	212447_at	INF	KBTBD2	25948	-2.46583	DOWN
all_iPSC_NPC_vs_all_CCL	anisomycin	202553_s_at	INF	SYF2	25949	-4.58589	DOWN
all_iPSC_NPC_vs_all_CCL	anisomycin	205087_at	INF	RWDD3	25950	2.15786	UP
all_iPSC_NPC_vs_all_CCL	anisomycin	212875_s_at	LM	C2CD2	25966	2.40319	UP
all_iPSC_NPC_vs_all_CCL	anisomycin	203583_at	INF	UNC50	25972	2.94929	UP
all_iPSC_NPC_vs_all_CCL	anisomycin	212665_at	LM	TIPARP	25976	-11.3019	DOWN
all_iPSC_NPC_vs_all_CCL	anisomycin	218194_at	INF	REXO2	25996	2.48332	UP
all_iPSC_NPC_vs_all_CCL	anisomycin	218441_s_at	INF	RPAP1	26015	2.80528	UP
all_iPSC_NPC_vs_all_CCL	anisomycin	205933_at	INF	SETBP1	26040	-2.14429	DOWN
all_iPSC_NPC_vs_all_CCL	anisomycin	218158_s_at	INF	APPL1	26060	3.3931	UP
all_iPSC_NPC_vs_all_CCL	anisomycin	201296_s_at	INF	WSB1	26118	-5.46253	DOWN
all_iPSC_NPC_vs_all_CCL	anisomycin	212123_at	INF	TCTN3	26123	2.40281	UP
all_iPSC_NPC_vs_all_CCL	anisomycin	212453_at	LM	KIAA1279	26128	4.39522	UP
all_iPSC_NPC_vs_all_CCL	anisomycin	202720_at	LM	TES	26136	-3.12474	DOWN
all_iPSC_NPC_vs_all_CCL	anisomycin	204382_at	INF	NAT9	26151	-2.77058	DOWN
all_iPSC_NPC_vs_all_CCL	anisomycin	203871_at	INF	SENP3	26168	3.87303	UP
all_iPSC_NPC_vs_all_CCL	anisomycin	209630_s_at	INF	FBXW2	26190	2.4335	UP
all_iPSC_NPC_vs_all_CCL	anisomycin	222251_s_at	INF	GMEB2	26205	-2.51494	DOWN
all_iPSC_NPC_vs_all_CCL	anisomycin	219155_at	INF	PITPNC1	26207	-3.41931	DOWN
all_iPSC_NPC_vs_all_CCL	anisomycin	218150_at	INF	ARL5A	26225	3.12818	UP
all_iPSC_NPC_vs_all_CCL	anisomycin	219928_s_at	INF	CABYR	26256	-2.2148	DOWN
all_iPSC_NPC_vs_all_CCL	anisomycin	212987_at	INF	FBXO9	26268	4.52583	UP
all_iPSC_NPC_vs_all_CCL	anisomycin	201816_s_at	INF	GBAS	2631	2.116	UP
all_iPSC_NPC_vs_all_CCL	anisomycin	220739_s_at	INF	CNNM3	26505	2.69062	UP
all_iPSC_NPC_vs_all_CCL	anisomycin	221314_at	INF	GDF9	2661	-2.25917	DOWN
all_iPSC_NPC_vs_all_CCL	anisomycin	204472_at	INF	GEM	2669	-4.17281	DOWN
all_iPSC_NPC_vs_all_CCL	anisomycin	209881_s_at	INF	LAT	27040	-2.1202	DOWN
all_iPSC_NPC_vs_all_CCL	anisomycin	217979_at	INF	TSPAN13	27075	-2.45028	DOWN
all_iPSC_NPC_vs_all_CCL	anisomycin	210534_s_at	INF	B9D1	27077	2.22555	UP
all_iPSC_NPC_vs_all_CCL	anisomycin	221940_at	INF	RPUSD2	27079	2.54293	UP
all_iPSC_NPC_vs_all_CCL	anisomycin	219199_at	INF	AFF4	27125	-3.14038	DOWN
all_iPSC_NPC_vs_all_CCL	anisomycin	217913_at	INF	VPS4A	27183	2.73026	UP
all_iPSC_NPC_vs_all_CCL	anisomycin	211337_s_at	INF	TUBGCP4	27229	2.39216	UP
all_iPSC_NPC_vs_all_CCL	anisomycin	218946_at	INF	NFU1	27247	2.49201	UP
all_iPSC_NPC_vs_all_CCL	anisomycin	210056_at	INF	RND1	27289	-5.98636	DOWN
all_iPSC_NPC_vs_all_CCL	anisomycin	41858_at	INF	PGAP2	27315	2.10786	UP
all_iPSC_NPC_vs_all_CCL	anisomycin	206920_s_at	INF	GLE1	2733	2.15253	UP
all_iPSC_NPC_vs_all_CCL	anisomycin	207966_s_at	INF	GLG1	2734	2.12821	UP
all_iPSC_NPC_vs_all_CCL	anisomycin	213766_x_at	INF	GNA11	2767	6.70335	UP
all_iPSC_NPC_vs_all_CCL	anisomycin	214071_at	INF	GNAL	2774	3.05704	UP
all_iPSC_NPC_vs_all_CCL	anisomycin	214548_x_at	INF	GNAS	2778	2.37029	UP
all_iPSC_NPC_vs_all_CCL	anisomycin	203384_s_at	INF	GOLGA1	2800	2.94457	UP
all_iPSC_NPC_vs_all_CCL	anisomycin	200708_at	INF	GOT2	2806	2.53219	UP
all_iPSC_NPC_vs_all_CCL	anisomycin	208308_s_at	INF	GPI	2821	2.65136	UP
all_iPSC_NPC_vs_all_CCL	anisomycin	214719_at	INF	SLC46A3	283537	3.85316	UP
all_iPSC_NPC_vs_all_CCL	anisomycin	208790_s_at	INF	PTRF	284119	-2.43259	DOWN
all_iPSC_NPC_vs_all_CCL	anisomycin	203733_at	INF	DEXI	28955	4.08169	UP
all_iPSC_NPC_vs_all_CCL	anisomycin	218774_at	INF	DCPS	28960	2.54639	UP
all_iPSC_NPC_vs_all_CCL	anisomycin	217809_at	LM	BZW2	28969	-3.44203	DOWN
all_iPSC_NPC_vs_all_CCL	anisomycin	208907_s_at	INF	MRPS18B	28973	2.30246	UP
all_iPSC_NPC_vs_all_CCL	anisomycin	220477_s_at	INF	TMEM230	29058	2.34321	UP
all_iPSC_NPC_vs_all_CCL	anisomycin	219006_at	INF	NDUFAF4	29078	2.27961	UP
all_iPSC_NPC_vs_all_CCL	anisomycin	221570_s_at	INF	METTL5	29081	2.68523	UP
all_iPSC_NPC_vs_all_CCL	anisomycin	221711_s_at	INF	BABAM1	29086	2.82468	UP
all_iPSC_NPC_vs_all_CCL	anisomycin	218491_s_at	INF	THYN1	29087	2.32927	UP
all_iPSC_NPC_vs_all_CCL	anisomycin	218027_at	INF	MRPL15	29088	2.03933	UP
all_iPSC_NPC_vs_all_CCL	anisomycin	218072_at	INF	COMMD9	29099	5.46278	UP
all_iPSC_NPC_vs_all_CCL	anisomycin	202825_at	LM	SLC25A4	291	3.28208	UP
all_iPSC_NPC_vs_all_CCL	anisomycin	218708_at	INF	NXT1	29107	-2.1662	DOWN
all_iPSC_NPC_vs_all_CCL	anisomycin	200657_at	INF	SLC25A5	292	3.12351	UP
all_iPSC_NPC_vs_all_CCL	anisomycin	209774_x_at	LM	CXCL2	2920	-2.8027	DOWN
all_iPSC_NPC_vs_all_CCL	anisomycin	205752_s_at	INF	GSTM5	2949	-2.28994	DOWN
all_iPSC_NPC_vs_all_CCL	anisomycin	208066_s_at	INF	GTF2B	2959	-4.58389	DOWN
all_iPSC_NPC_vs_all_CCL	anisomycin	202680_at	LM	GTF2E2	2961	-2.97474	DOWN
all_iPSC_NPC_vs_all_CCL	anisomycin	202453_s_at	INF	GTF2H1	2965	-2.25511	DOWN
all_iPSC_NPC_vs_all_CCL	anisomycin	215091_s_at	INF	GTF3A	2971	2.3705	UP
all_iPSC_NPC_vs_all_CCL	anisomycin	220506_at	INF	GUCY1B2	2974	-2.46539	DOWN
all_iPSC_NPC_vs_all_CCL	anisomycin	218190_s_at	INF	UQCR10	29796	2.89872	UP
all_iPSC_NPC_vs_all_CCL	anisomycin	201948_at	INF	GNL2	29889	-3.71173	DOWN
all_iPSC_NPC_vs_all_CCL	anisomycin	213593_s_at	INF	TRA2A	29896	-2.19547	DOWN
all_iPSC_NPC_vs_all_CCL	anisomycin	205449_at	INF	SAC3D1	29901	2.42019	UP
all_iPSC_NPC_vs_all_CCL	anisomycin	219484_at	INF	HCFC2	29915	-2.46592	DOWN
all_iPSC_NPC_vs_all_CCL	anisomycin	221190_s_at	INF	C18orf8	29919	-2.27161	DOWN
all_iPSC_NPC_vs_all_CCL	anisomycin	218070_s_at	INF	GMPPA	29926	-2.06759	DOWN
all_iPSC_NPC_vs_all_CCL	anisomycin	214075_at	INF	NENF	29937	2.42299	UP
all_iPSC_NPC_vs_all_CCL	anisomycin	218356_at	INF	FTSJ2	29960	2.8308	UP
all_iPSC_NPC_vs_all_CCL	anisomycin	221677_s_at	INF	DONSON	29980	2.00181	UP
all_iPSC_NPC_vs_all_CCL	anisomycin	221803_s_at	INF	NRBF2	29982	-2.33559	DOWN
all_iPSC_NPC_vs_all_CCL	anisomycin	209398_at	INF	HIST1H1C	3006	-3.4951	DOWN
all_iPSC_NPC_vs_all_CCL	anisomycin	209911_x_at	INF	HIST1H2BD	3017	-6.33279	DOWN
all_iPSC_NPC_vs_all_CCL	anisomycin	201590_x_at	INF	ANXA2	302	-2.42002	DOWN
all_iPSC_NPC_vs_all_CCL	anisomycin	201036_s_at	LM	HADH	3033	2.20726	UP
all_iPSC_NPC_vs_all_CCL	anisomycin	204512_at	INF	HIVEP1	3096	-2.291	DOWN
all_iPSC_NPC_vs_all_CCL	anisomycin	201366_at	INF	ANXA7	310	2.62843	UP
all_iPSC_NPC_vs_all_CCL	anisomycin	215313_x_at	INF	HLA-A	3105	-2.11843	DOWN
all_iPSC_NPC_vs_all_CCL	anisomycin	206200_s_at	INF	ANXA11	311	2.36274	UP
all_iPSC_NPC_vs_all_CCL	anisomycin	205671_s_at	INF	HLA-DOB	3112	-2.06751	DOWN
all_iPSC_NPC_vs_all_CCL	anisomycin	207064_s_at	INF	AOC2	314	-2.17559	DOWN
all_iPSC_NPC_vs_all_CCL	anisomycin	208808_s_at	INF	HMGB2	3148	-2.21195	DOWN
all_iPSC_NPC_vs_all_CCL	anisomycin	202540_s_at	LM	HMGCR	3156	-3.80781	DOWN
all_iPSC_NPC_vs_all_CCL	anisomycin	205822_s_at	INF	HMGCS1	3157	-5.50962	DOWN
all_iPSC_NPC_vs_all_CCL	anisomycin	203665_at	LM	HMOX1	3162	-2.09717	DOWN
all_iPSC_NPC_vs_all_CCL	anisomycin	202340_x_at	INF	NR4A1	3164	-6.85948	DOWN
all_iPSC_NPC_vs_all_CCL	anisomycin	35201_at	INF	HNRNPL	3191	-2.19523	DOWN
all_iPSC_NPC_vs_all_CCL	anisomycin	214639_s_at	INF	HOXA1	3198	-4.02086	DOWN
all_iPSC_NPC_vs_all_CCL	anisomycin	202854_at	LM	HPRT1	3251	3.42908	UP
all_iPSC_NPC_vs_all_CCL	anisomycin	221564_at	INF	PRMT2	3275	4.56608	UP
all_iPSC_NPC_vs_all_CCL	anisomycin	210027_s_at	INF	APEX1	328	2.34261	UP
all_iPSC_NPC_vs_all_CCL	anisomycin	203395_s_at	LM	HES1	3280	-8.03611	DOWN
all_iPSC_NPC_vs_all_CCL	anisomycin	210538_s_at	INF	BIRC3	330	-3.52552	DOWN
all_iPSC_NPC_vs_all_CCL	anisomycin	211538_s_at	INF	HSPA2	3306	2.31391	UP
all_iPSC_NPC_vs_all_CCL	anisomycin	211936_at	INF	HSPA5	3309	-2.84269	DOWN
all_iPSC_NPC_vs_all_CCL	anisomycin	200666_s_at	LM	DNAJB1	3337	3.76973	UP
all_iPSC_NPC_vs_all_CCL	anisomycin	206782_s_at	INF	DNAJC4	3338	2.14263	UP
all_iPSC_NPC_vs_all_CCL	anisomycin	201654_s_at	INF	HSPG2	3339	-2.54375	DOWN
all_iPSC_NPC_vs_all_CCL	anisomycin	202607_at	INF	NDST1	3340	2.53805	UP
all_iPSC_NPC_vs_all_CCL	anisomycin	204744_s_at	INF	IARS	3376	2.09264	UP
all_iPSC_NPC_vs_all_CCL	anisomycin	202637_s_at	LM	ICAM1	3383	-5.40874	DOWN
all_iPSC_NPC_vs_all_CCL	anisomycin	222000_at	INF	C1orf174	339448	2.80811	UP
all_iPSC_NPC_vs_all_CCL	anisomycin	201566_x_at	INF	ID2	3398	-7.63268	DOWN
all_iPSC_NPC_vs_all_CCL	anisomycin	207826_s_at	INF	ID3	3399	-4.33944	DOWN
all_iPSC_NPC_vs_all_CCL	anisomycin	210014_x_at	INF	IDH3B	3420	2.42477	UP
all_iPSC_NPC_vs_all_CCL	anisomycin	204615_x_at	INF	IDI1	3422	-2.5111	DOWN
all_iPSC_NPC_vs_all_CCL	anisomycin	201393_s_at	LM	IGF2R	3482	2.8324	UP
all_iPSC_NPC_vs_all_CCL	anisomycin	212143_s_at	LM	IGFBP3	3486	-2.18741	DOWN
all_iPSC_NPC_vs_all_CCL	anisomycin	201289_at	INF	CYR61	3491	-3.27906	DOWN
all_iPSC_NPC_vs_all_CCL	anisomycin	211277_x_at	INF	APP	351	-2.64872	DOWN
all_iPSC_NPC_vs_all_CCL	anisomycin	204116_at	INF	IL2RG	3561	-2.48324	DOWN
all_iPSC_NPC_vs_all_CCL	anisomycin	209808_x_at	INF	ING1	3621	-2.02669	DOWN
all_iPSC_NPC_vs_all_CCL	anisomycin	204533_at	INF	CXCL10	3627	-3.07579	DOWN
all_iPSC_NPC_vs_all_CCL	anisomycin	216219_at	INF	AQP6	363	2.30922	UP
all_iPSC_NPC_vs_all_CCL	anisomycin	203006_at	INF	INPP5A	3632	2.4336	UP
all_iPSC_NPC_vs_all_CCL	anisomycin	201626_at	LM	INSIG1	3638	-7.50841	DOWN
all_iPSC_NPC_vs_all_CCL	anisomycin	219843_at	INF	IPP	3652	2.10814	UP
all_iPSC_NPC_vs_all_CCL	anisomycin	201587_s_at	INF	IRAK1	3654	2.24862	UP
all_iPSC_NPC_vs_all_CCL	anisomycin	202531_at	INF	IRF1	3659	-4.87271	DOWN
all_iPSC_NPC_vs_all_CCL	anisomycin	33304_at	INF	ISG20	3669	-3.88724	DOWN
all_iPSC_NPC_vs_all_CCL	anisomycin	205055_at	LM	ITGAE	3682	3.24005	UP
all_iPSC_NPC_vs_all_CCL	anisomycin	201466_s_at	LM	JUN	3725	-9.08112	DOWN
all_iPSC_NPC_vs_all_CCL	anisomycin	201473_at	INF	JUNB	3726	-9.3831	DOWN
all_iPSC_NPC_vs_all_CCL	anisomycin	203751_x_at	INF	JUND	3727	-8.24031	DOWN
all_iPSC_NPC_vs_all_CCL	anisomycin	205239_at	INF	AREG	374	-2.05819	DOWN
all_iPSC_NPC_vs_all_CCL	anisomycin	211752_s_at	INF	NDUFS7	374291	2.59119	UP
all_iPSC_NPC_vs_all_CCL	anisomycin	219353_at	INF	NHLRC2	374354	2.20903	UP
all_iPSC_NPC_vs_all_CCL	anisomycin	221810_at	INF	RAB15	376267	4.11927	UP
all_iPSC_NPC_vs_all_CCL	anisomycin	201096_s_at	INF	ARF4	378	-2.35863	DOWN
all_iPSC_NPC_vs_all_CCL	anisomycin	211028_s_at	INF	KHK	3795	2.85395	UP
all_iPSC_NPC_vs_all_CCL	anisomycin	201992_s_at	INF	KIF5B	3799	2.09171	UP
all_iPSC_NPC_vs_all_CCL	anisomycin	203311_s_at	INF	ARF6	382	-2.78786	DOWN
all_iPSC_NPC_vs_all_CCL	anisomycin	209680_s_at	INF	KIFC1	3833	2.04516	UP
all_iPSC_NPC_vs_all_CCL	anisomycin	221502_at	INF	KPNA3	3839	2.02456	UP
all_iPSC_NPC_vs_all_CCL	anisomycin	211955_at	INF	IPO5	3843	2.47527	UP
all_iPSC_NPC_vs_all_CCL	anisomycin	212099_at	INF	RHOB	388	-7.01368	DOWN
all_iPSC_NPC_vs_all_CCL	anisomycin	209270_at	INF	LAMB3	3914	-2.32802	DOWN
all_iPSC_NPC_vs_all_CCL	anisomycin	201795_at	LM	LBR	3930	2.63583	UP
all_iPSC_NPC_vs_all_CCL	anisomycin	202067_s_at	INF	LDLR	3949	-7.43249	DOWN
all_iPSC_NPC_vs_all_CCL	anisomycin	205266_at	INF	LIF	3976	-3.10583	DOWN
all_iPSC_NPC_vs_all_CCL	anisomycin	212400_at	INF	FAM102A	399665	3.0921	UP
all_iPSC_NPC_vs_all_CCL	anisomycin	210242_x_at	INF	ST20	400410	-2.85901	DOWN
all_iPSC_NPC_vs_all_CCL	anisomycin	221868_at	INF	PAIP2B	400961	3.38681	UP
all_iPSC_NPC_vs_all_CCL	anisomycin	202564_x_at	INF	ARL2	402	2.33879	UP
all_iPSC_NPC_vs_all_CCL	anisomycin	202641_at	INF	ARL3	403	2.52462	UP
all_iPSC_NPC_vs_all_CCL	anisomycin	200784_s_at	INF	LRP1	4035	-2.35344	DOWN
all_iPSC_NPC_vs_all_CCL	anisomycin	205606_at	INF	LRP6	4040	-2.16048	DOWN
all_iPSC_NPC_vs_all_CCL	anisomycin	206877_at	INF	MXD1	4084	-3.11221	DOWN
all_iPSC_NPC_vs_all_CCL	anisomycin	220302_at	INF	MAK	4117	-2.41209	DOWN
all_iPSC_NPC_vs_all_CCL	anisomycin	203778_at	INF	MANBA	4126	-2.44426	DOWN
all_iPSC_NPC_vs_all_CCL	anisomycin	203930_s_at	INF	MAPT	4137	2.31703	UP
all_iPSC_NPC_vs_all_CCL	anisomycin	211042_x_at	INF	MCAM	4162	3.10556	UP
all_iPSC_NPC_vs_all_CCL	anisomycin	200797_s_at	INF	MCL1	4170	-3.48938	DOWN
all_iPSC_NPC_vs_all_CCL	anisomycin	201555_at	LM	MCM3	4172	4.2086	UP
all_iPSC_NPC_vs_all_CCL	anisomycin	202842_s_at	INF	DNAJB9	4189	-2.56873	DOWN
all_iPSC_NPC_vs_all_CCL	anisomycin	200978_at	INF	MDH1	4190	2.63364	UP
all_iPSC_NPC_vs_all_CCL	anisomycin	213333_at	INF	MDH2	4191	2.733	UP
all_iPSC_NPC_vs_all_CCL	anisomycin	216199_s_at	INF	MAP3K4	4216	4.1809	UP
all_iPSC_NPC_vs_all_CCL	anisomycin	203836_s_at	INF	MAP3K5	4217	2.00246	UP
all_iPSC_NPC_vs_all_CCL	anisomycin	212098_at	INF	MGAT5	4249	2.72711	UP
all_iPSC_NPC_vs_all_CCL	anisomycin	201403_s_at	INF	MGST3	4259	2.47304	UP
all_iPSC_NPC_vs_all_CCL	anisomycin	204305_at	INF	MIPEP	4285	2.40976	UP
all_iPSC_NPC_vs_all_CCL	anisomycin	202520_s_at	INF	MLH1	4292	2.89601	UP
all_iPSC_NPC_vs_all_CCL	anisomycin	205378_s_at	INF	ACHE	43	-2.45904	DOWN
all_iPSC_NPC_vs_all_CCL	anisomycin	205259_at	INF	NR3C2	4306	2.53189	UP
all_iPSC_NPC_vs_all_CCL	anisomycin	203365_s_at	INF	MMP15	4324	-2.30659	DOWN
all_iPSC_NPC_vs_all_CCL	anisomycin	221588_x_at	INF	ALDH6A1	4329	2.52856	UP
all_iPSC_NPC_vs_all_CCL	anisomycin	212509_s_at	INF	MXRA7	439921	2.47792	UP
all_iPSC_NPC_vs_all_CCL	anisomycin	219281_at	LM	MSRA	4482	2.49446	UP
all_iPSC_NPC_vs_all_CCL	anisomycin	217165_x_at	INF	MT1F	4494	-2.26492	DOWN
all_iPSC_NPC_vs_all_CCL	anisomycin	203095_at	INF	MTIF2	4528	2.73006	UP
all_iPSC_NPC_vs_all_CCL	anisomycin	215649_s_at	INF	MVK	4598	-2.06639	DOWN
all_iPSC_NPC_vs_all_CCL	anisomycin	207574_s_at	INF	GADD45B	4616	-2.39995	DOWN
all_iPSC_NPC_vs_all_CCL	anisomycin	201976_s_at	LM	MYO10	4651	-2.95278	DOWN
all_iPSC_NPC_vs_all_CCL	anisomycin	222103_at	LM	ATF1	466	-2.7992	DOWN
all_iPSC_NPC_vs_all_CCL	anisomycin	212803_at	INF	NAB2	4665	-4.01018	DOWN
all_iPSC_NPC_vs_all_CCL	anisomycin	202672_s_at	INF	ATF3	467	-5.25348	DOWN
all_iPSC_NPC_vs_all_CCL	anisomycin	200779_at	INF	ATF4	468	-2.85644	DOWN
all_iPSC_NPC_vs_all_CCL	anisomycin	218563_at	INF	NDUFA3	4696	2.06586	UP
all_iPSC_NPC_vs_all_CCL	anisomycin	201128_s_at	INF	ACLY	47	-2.10981	DOWN
all_iPSC_NPC_vs_all_CCL	anisomycin	217860_at	INF	NDUFA10	4705	2.25432	UP
all_iPSC_NPC_vs_all_CCL	anisomycin	202077_at	INF	NDUFAB1	4706	2.14194	UP
all_iPSC_NPC_vs_all_CCL	anisomycin	208758_at	INF	ATIC	471	2.65108	UP
all_iPSC_NPC_vs_all_CCL	anisomycin	203478_at	INF	NDUFC1	4717	2.20909	UP
all_iPSC_NPC_vs_all_CCL	anisomycin	203039_s_at	INF	NDUFS1	4719	3.34895	UP
all_iPSC_NPC_vs_all_CCL	anisomycin	201740_at	INF	NDUFS3	4722	2.71267	UP
all_iPSC_NPC_vs_all_CCL	anisomycin	208714_at	INF	NDUFV1	4723	3.09883	UP
all_iPSC_NPC_vs_all_CCL	anisomycin	202150_s_at	INF	NEDD9	4739	-2.55294	DOWN
all_iPSC_NPC_vs_all_CCL	anisomycin	220948_s_at	INF	ATP1A1	476	3.27577	UP
all_iPSC_NPC_vs_all_CCL	anisomycin	207535_s_at	LM	NFKB2	4791	-3.17774	DOWN
all_iPSC_NPC_vs_all_CCL	anisomycin	201502_s_at	LM	NFKBIA	4792	-5.2033	DOWN
all_iPSC_NPC_vs_all_CCL	anisomycin	203927_at	LM	NFKBIE	4794	-2.09051	DOWN
all_iPSC_NPC_vs_all_CCL	anisomycin	205858_at	INF	NGFR	4804	-2.47449	DOWN
all_iPSC_NPC_vs_all_CCL	anisomycin	203045_at	INF	NINJ1	4814	-2.11126	DOWN
all_iPSC_NPC_vs_all_CCL	anisomycin	208836_at	INF	ATP1B3	483	2.10112	UP
all_iPSC_NPC_vs_all_CCL	anisomycin	201157_s_at	INF	NMT1	4836	2.08387	UP
all_iPSC_NPC_vs_all_CCL	anisomycin	205247_at	INF	NOTCH4	4855	-2.41397	DOWN
all_iPSC_NPC_vs_all_CCL	anisomycin	201695_s_at	LM	PNP	4860	-2.65982	DOWN
all_iPSC_NPC_vs_all_CCL	anisomycin	202679_at	LM	NPC1	4864	-7.12619	DOWN
all_iPSC_NPC_vs_all_CCL	anisomycin	202395_at	INF	NSF	4905	2.93693	UP
all_iPSC_NPC_vs_all_CCL	anisomycin	209731_at	INF	NTHL1	4913	3.46298	UP
all_iPSC_NPC_vs_all_CCL	anisomycin	204621_s_at	INF	NR4A2	4929	-2.96146	DOWN
all_iPSC_NPC_vs_all_CCL	anisomycin	208717_at	LM	OXA1L	5018	2.59556	UP
all_iPSC_NPC_vs_all_CCL	anisomycin	202780_at	LM	OXCT1	5019	2.03956	UP
all_iPSC_NPC_vs_all_CCL	anisomycin	214246_x_at	INF	MINK1	50488	2.31851	UP
all_iPSC_NPC_vs_all_CCL	anisomycin	202627_s_at	LM	SERPINE1	5054	-2.84279	DOWN
all_iPSC_NPC_vs_all_CCL	anisomycin	205527_s_at	INF	GEMIN4	50628	2.88907	UP
all_iPSC_NPC_vs_all_CCL	anisomycin	204005_s_at	INF	PAWR	5074	-2.28741	DOWN
all_iPSC_NPC_vs_all_CCL	anisomycin	215093_at	LM	NSDHL	50814	-4.35259	DOWN
all_iPSC_NPC_vs_all_CCL	anisomycin	204476_s_at	INF	PC	5091	-3.10058	DOWN
all_iPSC_NPC_vs_all_CCL	anisomycin	208620_at	INF	PCBP1	5093	2.4896	UP
all_iPSC_NPC_vs_all_CCL	anisomycin	209092_s_at	LM	GLOD4	51031	2.7433	UP
all_iPSC_NPC_vs_all_CCL	anisomycin	218350_s_at	LM	GMNN	51053	-2.31947	DOWN
all_iPSC_NPC_vs_all_CCL	anisomycin	220157_x_at	INF	PLEKHA8P1	51054	-2.99863	DOWN
all_iPSC_NPC_vs_all_CCL	anisomycin	218698_at	INF	APIP	51074	3.46543	UP
all_iPSC_NPC_vs_all_CCL	anisomycin	201175_at	INF	TMX2	51075	3.21743	UP
all_iPSC_NPC_vs_all_CCL	anisomycin	217932_at	INF	MRPS7	51081	2.03647	UP
all_iPSC_NPC_vs_all_CCL	anisomycin	203721_s_at	INF	UTP18	51096	2.09247	UP
all_iPSC_NPC_vs_all_CCL	anisomycin	201825_s_at	LM	SCCPDH	51097	2.1712	UP
all_iPSC_NPC_vs_all_CCL	anisomycin	218001_at	LM	MRPS2	51116	5.31393	UP
all_iPSC_NPC_vs_all_CCL	anisomycin	219618_at	INF	IRAK4	51135	-2.05322	DOWN
all_iPSC_NPC_vs_all_CCL	anisomycin	205090_s_at	INF	NAGPA	51172	4.91434	UP
all_iPSC_NPC_vs_all_CCL	anisomycin	217915_s_at	INF	RSL24D1	51187	-2.0097	DOWN
all_iPSC_NPC_vs_all_CCL	anisomycin	221932_s_at	INF	GLRX5	51218	2.15089	UP
all_iPSC_NPC_vs_all_CCL	anisomycin	221490_at	INF	UBAP1	51271	-8.04134	DOWN
all_iPSC_NPC_vs_all_CCL	anisomycin	218611_at	INF	IER5	51278	-3.75934	DOWN
all_iPSC_NPC_vs_all_CCL	anisomycin	218225_at	INF	ECSIT	51295	2.38273	UP
all_iPSC_NPC_vs_all_CCL	anisomycin	218023_s_at	INF	FAM53C	51307	-2.01748	DOWN
all_iPSC_NPC_vs_all_CCL	anisomycin	218694_at	INF	ARMCX1	51309	-2.20572	DOWN
all_iPSC_NPC_vs_all_CCL	anisomycin	218247_s_at	INF	MEX3C	51320	-2.84774	DOWN
all_iPSC_NPC_vs_all_CCL	anisomycin	218167_at	INF	AMZ2	51321	2.94791	UP
all_iPSC_NPC_vs_all_CCL	anisomycin	218368_s_at	INF	TNFRSF12A	51330	-2.387	DOWN
all_iPSC_NPC_vs_all_CCL	anisomycin	218500_at	INF	THEM6	51337	2.74668	UP
all_iPSC_NPC_vs_all_CCL	anisomycin	219186_at	INF	ZBTB7A	51341	2.45732	UP
all_iPSC_NPC_vs_all_CCL	anisomycin	219329_s_at	INF	ATRAID	51374	2.02506	UP
all_iPSC_NPC_vs_all_CCL	anisomycin	217780_at	INF	WDR83OS	51398	2.05597	UP
all_iPSC_NPC_vs_all_CCL	anisomycin	218192_at	INF	IP6K2	51447	-3.10088	DOWN
all_iPSC_NPC_vs_all_CCL	anisomycin	217892_s_at	INF	LIMA1	51474	-3.89373	DOWN
all_iPSC_NPC_vs_all_CCL	anisomycin	220081_x_at	INF	HSD17B7	51478	-3.36216	DOWN
all_iPSC_NPC_vs_all_CCL	anisomycin	217777_s_at	LM	PTPLAD1	51495	3.54122	UP
all_iPSC_NPC_vs_all_CCL	anisomycin	211755_s_at	INF	ATP5F1	515	2.31885	UP
all_iPSC_NPC_vs_all_CCL	anisomycin	218697_at	INF	NCKIPSD	51517	2.0728	UP
all_iPSC_NPC_vs_all_CCL	anisomycin	218423_x_at	INF	VPS54	51542	2.49012	UP
all_iPSC_NPC_vs_all_CCL	anisomycin	218411_s_at	INF	MBIP	51562	-3.72028	DOWN
all_iPSC_NPC_vs_all_CCL	anisomycin	202593_s_at	INF	GDE1	51573	2.20415	UP
all_iPSC_NPC_vs_all_CCL	anisomycin	203378_at	INF	PCF11	51585	-2.89669	DOWN
all_iPSC_NPC_vs_all_CCL	anisomycin	202926_at	INF	NBAS	51594	-3.40505	DOWN
all_iPSC_NPC_vs_all_CCL	anisomycin	208972_s_at	INF	ATP5G1	516	2.2053	UP
all_iPSC_NPC_vs_all_CCL	anisomycin	206686_at	INF	PDK1	5163	-2.2227	DOWN
all_iPSC_NPC_vs_all_CCL	anisomycin	217768_at	INF	C14orf166	51637	2.58406	UP
all_iPSC_NPC_vs_all_CCL	anisomycin	217783_s_at	INF	YPEL5	51646	-3.1791	DOWN
all_iPSC_NPC_vs_all_CCL	anisomycin	205960_at	INF	PDK4	5166	-2.05243	DOWN
all_iPSC_NPC_vs_all_CCL	anisomycin	218024_at	INF	MPC1	51660	2.26124	UP
all_iPSC_NPC_vs_all_CCL	anisomycin	220746_s_at	INF	UIMC1	51720	-4.76793	DOWN
all_iPSC_NPC_vs_all_CCL	anisomycin	217977_at	INF	MSRB1	51734	3.04678	UP
all_iPSC_NPC_vs_all_CCL	anisomycin	221230_s_at	LM	ARID4B	51742	-3.50882	DOWN
all_iPSC_NPC_vs_all_CCL	anisomycin	210385_s_at	INF	ERAP1	51752	-2.33531	DOWN
all_iPSC_NPC_vs_all_CCL	anisomycin	219210_s_at	INF	RAB8B	51762	-2.26805	DOWN
all_iPSC_NPC_vs_all_CCL	anisomycin	36829_at	INF	PER1	5187	-4.87369	DOWN
all_iPSC_NPC_vs_all_CCL	anisomycin	206352_s_at	INF	PEX10	5192	2.41305	UP
all_iPSC_NPC_vs_all_CCL	anisomycin	205246_at	INF	PEX13	5194	-2.40518	DOWN
all_iPSC_NPC_vs_all_CCL	anisomycin	206380_s_at	INF	CFP	5199	-3.39185	DOWN
all_iPSC_NPC_vs_all_CCL	anisomycin	204992_s_at	INF	PFN2	5217	2.39448	UP
all_iPSC_NPC_vs_all_CCL	anisomycin	201968_s_at	LM	PGM1	5236	2.03783	UP
all_iPSC_NPC_vs_all_CCL	anisomycin	200658_s_at	INF	PHB	5245	4.35246	UP
all_iPSC_NPC_vs_all_CCL	anisomycin	201089_at	INF	ATP6V1B2	526	2.76013	UP
all_iPSC_NPC_vs_all_CCL	anisomycin	206034_at	INF	SERPINB8	5271	-3.14099	DOWN
all_iPSC_NPC_vs_all_CCL	anisomycin	205281_s_at	INF	PIGA	5277	-4.77446	DOWN
all_iPSC_NPC_vs_all_CCL	anisomycin	213070_at	INF	PIK3C2A	5286	-2.5203	DOWN
all_iPSC_NPC_vs_all_CCL	anisomycin	202927_at	LM	PIN1	5300	2.30518	UP
all_iPSC_NPC_vs_all_CCL	anisomycin	202924_s_at	INF	PLAGL2	5326	-3.02576	DOWN
all_iPSC_NPC_vs_all_CCL	anisomycin	216971_s_at	INF	PLEC	5339	-2.31408	DOWN
all_iPSC_NPC_vs_all_CCL	anisomycin	200827_at	INF	PLOD1	5351	2.12139	UP
all_iPSC_NPC_vs_all_CCL	anisomycin	204285_s_at	LM	PMAIP1	5366	-4.00148	DOWN
all_iPSC_NPC_vs_all_CCL	anisomycin	218189_s_at	INF	NANS	54187	-2.04122	DOWN
all_iPSC_NPC_vs_all_CCL	anisomycin	201174_s_at	LM	TERF2IP	54386	-5.80583	DOWN
all_iPSC_NPC_vs_all_CCL	anisomycin	218041_x_at	INF	SLC38A2	54407	-2.25569	DOWN
all_iPSC_NPC_vs_all_CCL	anisomycin	211724_x_at	INF	MIOS	54468	-2.32516	DOWN
all_iPSC_NPC_vs_all_CCL	anisomycin	221613_s_at	INF	ZFAND6	54469	-3.42612	DOWN
all_iPSC_NPC_vs_all_CCL	anisomycin	204594_s_at	INF	SMCR7L	54471	2.29995	UP
all_iPSC_NPC_vs_all_CCL	anisomycin	208716_s_at	LM	TMCO1	54499	2.47982	UP
all_iPSC_NPC_vs_all_CCL	anisomycin	218984_at	INF	PUS7	54517	3.37368	UP
all_iPSC_NPC_vs_all_CCL	anisomycin	213422_s_at	INF	MXRA8	54587	-2.19986	DOWN
all_iPSC_NPC_vs_all_CCL	anisomycin	218596_at	INF	TBC1D13	54662	2.95692	UP
all_iPSC_NPC_vs_all_CCL	anisomycin	218273_s_at	INF	PDP1	54704	-2.05329	DOWN
all_iPSC_NPC_vs_all_CCL	anisomycin	217759_at	INF	TRIM44	54765	2.21919	UP
all_iPSC_NPC_vs_all_CCL	anisomycin	218761_at	INF	RNF111	54778	-2.16388	DOWN
all_iPSC_NPC_vs_all_CCL	anisomycin	222228_s_at	INF	ALKBH4	54784	2.84825	UP
all_iPSC_NPC_vs_all_CCL	anisomycin	221985_at	INF	KLHL24	54800	-2.37051	DOWN
all_iPSC_NPC_vs_all_CCL	anisomycin	219858_s_at	INF	MFSD6	54842	2.95886	UP
all_iPSC_NPC_vs_all_CCL	anisomycin	209481_at	INF	SNRK	54861	-2.91727	DOWN
all_iPSC_NPC_vs_all_CCL	anisomycin	220939_s_at	INF	DPP8	54878	2.07521	UP
all_iPSC_NPC_vs_all_CCL	anisomycin	219433_at	INF	BCOR	54880	-2.03594	DOWN
all_iPSC_NPC_vs_all_CCL	anisomycin	218655_s_at	INF	CWC25	54883	-2.23588	DOWN
all_iPSC_NPC_vs_all_CCL	anisomycin	218460_at	INF	HEATR2	54919	2.35021	UP
all_iPSC_NPC_vs_all_CCL	anisomycin	217972_at	INF	CHCHD3	54927	3.85888	UP
all_iPSC_NPC_vs_all_CCL	anisomycin	207735_at	INF	RNF125	54941	-2.67928	DOWN
all_iPSC_NPC_vs_all_CCL	anisomycin	218998_at	INF	FAM206A	54942	-2.03843	DOWN
all_iPSC_NPC_vs_all_CCL	anisomycin	217980_s_at	INF	MRPL16	54948	2.4099	UP
all_iPSC_NPC_vs_all_CCL	anisomycin	218977_s_at	INF	TRNAU1AP	54952	-2.02975	DOWN
all_iPSC_NPC_vs_all_CCL	anisomycin	218721_s_at	INF	C1orf27	54953	-2.72803	DOWN
all_iPSC_NPC_vs_all_CCL	anisomycin	218794_s_at	LM	TXNL4B	54957	-2.7461	DOWN
all_iPSC_NPC_vs_all_CCL	anisomycin	218646_at	INF	C4orf27	54969	2.60037	UP
all_iPSC_NPC_vs_all_CCL	anisomycin	218081_at	INF	C20orf27	54976	2.24562	UP
all_iPSC_NPC_vs_all_CCL	anisomycin	219147_s_at	INF	NMRK1	54981	2.11424	UP
all_iPSC_NPC_vs_all_CCL	anisomycin	201407_s_at	INF	PPP1CB	5500	2.11011	UP
all_iPSC_NPC_vs_all_CCL	anisomycin	218852_at	LM	PPP2R3C	55012	-2.10492	DOWN
all_iPSC_NPC_vs_all_CCL	anisomycin	219906_at	INF	EBLN2	55096	-3.0433	DOWN
all_iPSC_NPC_vs_all_CCL	anisomycin	219078_at	INF	GPATCH2	55105	-2.5996	DOWN
all_iPSC_NPC_vs_all_CCL	anisomycin	210710_at	INF	AGGF1	55109	-2.49495	DOWN
all_iPSC_NPC_vs_all_CCL	anisomycin	219055_at	INF	SRBD1	55133	-2.79357	DOWN
all_iPSC_NPC_vs_all_CCL	anisomycin	218108_at	LM	UBR7	55148	3.76683	UP
all_iPSC_NPC_vs_all_CCL	anisomycin	208652_at	INF	PPP2CA	5515	-3.24414	DOWN
all_iPSC_NPC_vs_all_CCL	anisomycin	218106_s_at	INF	MRPS10	55173	2.63666	UP
all_iPSC_NPC_vs_all_CCL	anisomycin	218993_at	INF	RNMTL1	55178	2.35567	UP
all_iPSC_NPC_vs_all_CCL	anisomycin	220643_s_at	LM	FAIM	55179	2.01119	UP
all_iPSC_NPC_vs_all_CCL	anisomycin	218550_s_at	INF	LRRC20	55222	2.00161	UP
all_iPSC_NPC_vs_all_CCL	anisomycin	218824_at	INF	PNMAL1	55228	2.0344	UP
all_iPSC_NPC_vs_all_CCL	anisomycin	206452_x_at	INF	PPP2R4	5524	2.06316	UP
all_iPSC_NPC_vs_all_CCL	anisomycin	218371_s_at	INF	PSPC1	55269	-4.17652	DOWN
all_iPSC_NPC_vs_all_CCL	anisomycin	219794_at	INF	VPS53	55275	-2.11032	DOWN
all_iPSC_NPC_vs_all_CCL	anisomycin	218948_at	INF	QRSL1	55278	2.23535	UP
all_iPSC_NPC_vs_all_CCL	anisomycin	202513_s_at	INF	PPP2R5D	5528	3.83418	UP
all_iPSC_NPC_vs_all_CCL	anisomycin	219354_at	INF	KLHL26	55295	-2.10606	DOWN
all_iPSC_NPC_vs_all_CCL	anisomycin	202429_s_at	INF	PPP3CA	5530	2.51751	UP
all_iPSC_NPC_vs_all_CCL	anisomycin	218307_at	INF	RSAD1	55316	2.33574	UP
all_iPSC_NPC_vs_all_CCL	anisomycin	216009_at	INF	SLC39A9	55334	-2.98912	DOWN
all_iPSC_NPC_vs_all_CCL	anisomycin	221535_at	INF	LSG1	55341	-2.13141	DOWN
all_iPSC_NPC_vs_all_CCL	anisomycin	218633_x_at	INF	ABHD10	55347	2.2356	UP
all_iPSC_NPC_vs_all_CCL	anisomycin	218927_s_at	INF	CHST12	55501	3.20581	UP
all_iPSC_NPC_vs_all_CCL	anisomycin	218929_at	INF	CDKN2AIP	55602	-4.58288	DOWN
all_iPSC_NPC_vs_all_CCL	anisomycin	217779_s_at	INF	PNRC2	55629	-2.89653	DOWN
all_iPSC_NPC_vs_all_CCL	anisomycin	219215_s_at	INF	SLC39A4	55630	-2.4051	DOWN
all_iPSC_NPC_vs_all_CCL	anisomycin	206583_at	INF	KRBOX4	55634	-3.58983	DOWN
all_iPSC_NPC_vs_all_CCL	anisomycin	209104_s_at	INF	NHP2	55651	2.02454	UP
all_iPSC_NPC_vs_all_CCL	anisomycin	218416_s_at	INF	SLC48A1	55652	2.79265	UP
all_iPSC_NPC_vs_all_CCL	anisomycin	215693_x_at	INF	DDX27	55661	-2.99408	DOWN
all_iPSC_NPC_vs_all_CCL	anisomycin	59999_at	INF	HIF1AN	55662	2.99282	UP
all_iPSC_NPC_vs_all_CCL	anisomycin	220143_x_at	INF	LUC7L	55692	-4.19273	DOWN
all_iPSC_NPC_vs_all_CCL	anisomycin	217900_at	LM	IARS2	55699	2.87432	UP
all_iPSC_NPC_vs_all_CCL	anisomycin	218073_s_at	INF	NDC1	55706	2.67548	UP
all_iPSC_NPC_vs_all_CCL	anisomycin	218090_s_at	INF	WDR11	55717	-2.64029	DOWN
all_iPSC_NPC_vs_all_CCL	anisomycin	219531_at	INF	CEP72	55722	-2.33369	DOWN
all_iPSC_NPC_vs_all_CCL	anisomycin	218139_s_at	INF	AP5M1	55745	2.12428	UP
all_iPSC_NPC_vs_all_CCL	anisomycin	218344_s_at	INF	RCOR3	55758	-2.22874	DOWN
all_iPSC_NPC_vs_all_CCL	anisomycin	213052_at	INF	PRKAR2A	5576	3.08946	UP
all_iPSC_NPC_vs_all_CCL	anisomycin	220242_x_at	INF	ZNF701	55762	-2.00263	DOWN
all_iPSC_NPC_vs_all_CCL	anisomycin	219392_x_at	INF	PRR11	55771	-2.07296	DOWN
all_iPSC_NPC_vs_all_CCL	anisomycin	218535_s_at	INF	RIOK2	55781	-2.03748	DOWN
all_iPSC_NPC_vs_all_CCL	anisomycin	218508_at	INF	DCP1A	55802	-4.05827	DOWN
all_iPSC_NPC_vs_all_CCL	anisomycin	218715_at	INF	UTP6	55813	-2.39335	DOWN
all_iPSC_NPC_vs_all_CCL	anisomycin	212689_s_at	LM	KDM3A	55818	-2.76984	DOWN
all_iPSC_NPC_vs_all_CCL	anisomycin	221839_s_at	INF	UBAP2	55833	-3.81758	DOWN
all_iPSC_NPC_vs_all_CCL	anisomycin	209678_s_at	INF	PRKCI	5584	2.2392	UP
all_iPSC_NPC_vs_all_CCL	anisomycin	219551_at	INF	EAF2	55840	-2.09581	DOWN
all_iPSC_NPC_vs_all_CCL	anisomycin	218597_s_at	LM	CISD1	55847	2.83328	UP
all_iPSC_NPC_vs_all_CCL	anisomycin	218099_at	INF	TEX2	55852	3.82715	UP
all_iPSC_NPC_vs_all_CCL	anisomycin	218095_s_at	INF	TMEM165	55858	-2.59007	DOWN
all_iPSC_NPC_vs_all_CCL	anisomycin	201760_s_at	INF	WSB2	55884	3.05163	UP
all_iPSC_NPC_vs_all_CCL	anisomycin	218926_at	INF	MYNN	55892	-2.95207	DOWN
all_iPSC_NPC_vs_all_CCL	anisomycin	208694_at	INF	PRKDC	5591	3.35058	UP
all_iPSC_NPC_vs_all_CCL	anisomycin	217830_s_at	INF	NSFL1C	55968	2.76719	UP
all_iPSC_NPC_vs_all_CCL	anisomycin	205716_at	INF	SLC25A40	55972	2.5347	UP
all_iPSC_NPC_vs_all_CCL	anisomycin	219125_s_at	INF	SLC50A1	55974	-2.09453	DOWN
all_iPSC_NPC_vs_all_CCL	anisomycin	210570_x_at	INF	MAPK9	5601	3.10173	UP
all_iPSC_NPC_vs_all_CCL	anisomycin	213294_at	INF	EIF2AK2	5610	2.24978	UP
all_iPSC_NPC_vs_all_CCL	anisomycin	209323_at	INF	PRKRIR	5612	2.55014	UP
all_iPSC_NPC_vs_all_CCL	anisomycin	204061_at	LM	PRKX	5613	-2.04565	DOWN
all_iPSC_NPC_vs_all_CCL	anisomycin	201580_s_at	INF	TMX4	56255	2.0947	UP
all_iPSC_NPC_vs_all_CCL	anisomycin	209265_s_at	INF	METTL3	56339	3.14863	UP
all_iPSC_NPC_vs_all_CCL	anisomycin	202529_at	INF	PRPSAP1	5635	4.1373	UP
all_iPSC_NPC_vs_all_CCL	anisomycin	204706_at	INF	INPP5E	56623	3.12078	UP
all_iPSC_NPC_vs_all_CCL	anisomycin	218494_s_at	INF	SLC2A4RG	56731	2.56165	UP
all_iPSC_NPC_vs_all_CCL	anisomycin	217898_at	INF	EMC7	56851	2.53283	UP
all_iPSC_NPC_vs_all_CCL	anisomycin	200028_s_at	INF	STARD7	56910	3.49963	UP
all_iPSC_NPC_vs_all_CCL	anisomycin	218483_s_at	INF	IFT46	56912	2.42418	UP
all_iPSC_NPC_vs_all_CCL	anisomycin	213341_at	INF	FEM1C	56929	-2.89732	DOWN
all_iPSC_NPC_vs_all_CCL	anisomycin	208799_at	INF	PSMB5	5693	2.31208	UP
all_iPSC_NPC_vs_all_CCL	anisomycin	208827_at	INF	PSMB6	5694	2.2703	UP
all_iPSC_NPC_vs_all_CCL	anisomycin	219220_x_at	INF	MRPS22	56945	2.14386	UP
all_iPSC_NPC_vs_all_CCL	anisomycin	220606_s_at	INF	ADPRM	56985	-3.10507	DOWN
all_iPSC_NPC_vs_all_CCL	anisomycin	221675_s_at	INF	CHPT1	56994	2.27718	UP
all_iPSC_NPC_vs_all_CCL	anisomycin	218184_at	INF	TULP4	56995	2.71095	UP
all_iPSC_NPC_vs_all_CCL	anisomycin	204219_s_at	INF	PSMC1	5700	2.49621	UP
all_iPSC_NPC_vs_all_CCL	anisomycin	212977_at	INF	ACKR3	57007	-2.68605	DOWN
all_iPSC_NPC_vs_all_CCL	anisomycin	201068_s_at	INF	PSMC2	5701	2.06981	UP
all_iPSC_NPC_vs_all_CCL	anisomycin	212228_s_at	INF	COQ9	57017	2.04379	UP
all_iPSC_NPC_vs_all_CCL	anisomycin	220046_s_at	INF	CCNL1	57018	-6.46066	DOWN
all_iPSC_NPC_vs_all_CCL	anisomycin	220210_at	INF	CHRNA10	57053	-2.36368	DOWN
all_iPSC_NPC_vs_all_CCL	anisomycin	200702_s_at	INF	DDX24	57062	2.69722	UP
all_iPSC_NPC_vs_all_CCL	anisomycin	220153_at	INF	ENTPD7	57089	-3.0655	DOWN
all_iPSC_NPC_vs_all_CCL	anisomycin	204194_at	INF	BACH1	571	-4.50565	DOWN
all_iPSC_NPC_vs_all_CCL	anisomycin	219099_at	INF	C12orf5	57103	-2.00955	DOWN
all_iPSC_NPC_vs_all_CCL	anisomycin	218767_at	INF	REXO4	57109	2.18327	UP
all_iPSC_NPC_vs_all_CCL	anisomycin	218178_s_at	INF	CHMP1B	57132	-2.31165	DOWN
all_iPSC_NPC_vs_all_CCL	anisomycin	213312_at	INF	SMIM8	57150	2.40131	UP
all_iPSC_NPC_vs_all_CCL	anisomycin	218319_at	INF	PELI1	57162	-3.42299	DOWN
all_iPSC_NPC_vs_all_CCL	anisomycin	202352_s_at	INF	PSMD12	5718	-3.4603	DOWN
all_iPSC_NPC_vs_all_CCL	anisomycin	212910_at	LM	THAP11	57215	6.47267	UP
all_iPSC_NPC_vs_all_CCL	anisomycin	219755_at	INF	CBX8	57332	-2.40594	DOWN
all_iPSC_NPC_vs_all_CCL	anisomycin	220735_s_at	INF	SENP7	57337	2.32747	UP
all_iPSC_NPC_vs_all_CCL	anisomycin	210346_s_at	INF	CLK4	57396	-2.02536	DOWN
all_iPSC_NPC_vs_all_CCL	anisomycin	209461_x_at	INF	WDR18	57418	2.22479	UP
all_iPSC_NPC_vs_all_CCL	anisomycin	204748_at	LM	PTGS2	5743	-4.1251	DOWN
all_iPSC_NPC_vs_all_CCL	anisomycin	217286_s_at	INF	NDRG3	57446	3.7551	UP
all_iPSC_NPC_vs_all_CCL	anisomycin	212686_at	INF	PPM1H	57460	2.35677	UP
all_iPSC_NPC_vs_all_CCL	anisomycin	221869_at	INF	ZNF512B	57473	2.98799	UP
all_iPSC_NPC_vs_all_CCL	anisomycin	212822_at	INF	HEG1	57493	-3.57253	DOWN
all_iPSC_NPC_vs_all_CCL	anisomycin	212163_at	INF	KIDINS220	57498	-2.59892	DOWN
all_iPSC_NPC_vs_all_CCL	anisomycin	220305_at	INF	MAVS	57506	2.04265	UP
all_iPSC_NPC_vs_all_CCL	anisomycin	218045_x_at	INF	PTMS	5763	-2.29318	DOWN
all_iPSC_NPC_vs_all_CCL	anisomycin	220977_x_at	INF	EPB41L5	57669	-2.07302	DOWN
all_iPSC_NPC_vs_all_CCL	anisomycin	218769_s_at	INF	ANKRA2	57763	-3.45564	DOWN
all_iPSC_NPC_vs_all_CCL	anisomycin	55065_at	INF	MARK4	57787	2.90073	UP
all_iPSC_NPC_vs_all_CCL	anisomycin	209449_at	INF	LSM2	57819	2.7886	UP
all_iPSC_NPC_vs_all_CCL	anisomycin	209944_at	INF	ZNF410	57862	-2.02267	DOWN
all_iPSC_NPC_vs_all_CCL	anisomycin	204020_at	INF	PURA	5813	3.68626	UP
all_iPSC_NPC_vs_all_CCL	anisomycin	218683_at	INF	PTBP2	58155	-2.86288	DOWN
all_iPSC_NPC_vs_all_CCL	anisomycin	203149_at	INF	PVRL2	5819	-2.00302	DOWN
all_iPSC_NPC_vs_all_CCL	anisomycin	218140_x_at	INF	SRPRB	58477	3.19173	UP
all_iPSC_NPC_vs_all_CCL	anisomycin	220147_s_at	INF	FAM60A	58516	-3.71072	DOWN
all_iPSC_NPC_vs_all_CCL	anisomycin	217846_at	INF	QARS	5859	4.19717	UP
all_iPSC_NPC_vs_all_CCL	anisomycin	207017_at	INF	RAB27B	5874	-2.05644	DOWN
all_iPSC_NPC_vs_all_CCL	anisomycin	211228_s_at	INF	RAD17	5884	2.06308	UP
all_iPSC_NPC_vs_all_CCL	anisomycin	201046_s_at	INF	RAD23A	5886	4.14255	UP
all_iPSC_NPC_vs_all_CCL	anisomycin	213923_at	INF	RAP2B	5912	-2.51681	DOWN
all_iPSC_NPC_vs_all_CCL	anisomycin	201063_at	INF	RCN1	5954	2.03657	UP
all_iPSC_NPC_vs_all_CCL	anisomycin	206036_s_at	INF	REL	5966	-4.44664	DOWN
all_iPSC_NPC_vs_all_CCL	anisomycin	205205_at	LM	RELB	5971	-4.04739	DOWN
all_iPSC_NPC_vs_all_CCL	anisomycin	212920_at	INF	REST	5978	-2.13912	DOWN
all_iPSC_NPC_vs_all_CCL	anisomycin	212118_at	INF	TRIM27	5987	3.27729	UP
all_iPSC_NPC_vs_all_CCL	anisomycin	209311_at	INF	BCL2L2	599	4.02631	UP
all_iPSC_NPC_vs_all_CCL	anisomycin	202388_at	LM	RGS2	5997	-6.72825	DOWN
all_iPSC_NPC_vs_all_CCL	anisomycin	204243_at	INF	RLF	6018	-2.83525	DOWN
all_iPSC_NPC_vs_all_CCL	anisomycin	204907_s_at	INF	BCL3	602	-2.29592	DOWN
all_iPSC_NPC_vs_all_CCL	anisomycin	219066_at	INF	PPCDC	60490	-2.62626	DOWN
all_iPSC_NPC_vs_all_CCL	anisomycin	218133_s_at	INF	NIF3L1	60491	2.33496	UP
all_iPSC_NPC_vs_all_CCL	anisomycin	220389_at	INF	CCDC81	60494	2.7018	UP
all_iPSC_NPC_vs_all_CCL	anisomycin	218480_at	INF	AGBL5	60509	3.50241	UP
all_iPSC_NPC_vs_all_CCL	anisomycin	208270_s_at	INF	RNPEP	6051	3.5469	UP
all_iPSC_NPC_vs_all_CCL	anisomycin	201873_s_at	INF	ABCE1	6059	2.92602	UP
all_iPSC_NPC_vs_all_CCL	anisomycin	213044_at	INF	ROCK1	6093	-2.24179	DOWN
all_iPSC_NPC_vs_all_CCL	anisomycin	205191_at	INF	RP2	6102	-2.3212	DOWN
all_iPSC_NPC_vs_all_CCL	anisomycin	207618_s_at	INF	BCS1L	617	2.08206	UP
all_iPSC_NPC_vs_all_CCL	anisomycin	208692_at	INF	RPS3	6188	2.57635	UP
all_iPSC_NPC_vs_all_CCL	anisomycin	213890_x_at	INF	RPS16	6217	2.30475	UP
all_iPSC_NPC_vs_all_CCL	anisomycin	201665_x_at	INF	RPS17	6218	2.13289	UP
all_iPSC_NPC_vs_all_CCL	anisomycin	211715_s_at	LM	BDH1	622	2.90993	UP
all_iPSC_NPC_vs_all_CCL	anisomycin	200061_s_at	INF	RPS24	6229	2.10284	UP
all_iPSC_NPC_vs_all_CCL	anisomycin	212647_at	INF	RRAS	6237	-2.37341	DOWN
all_iPSC_NPC_vs_all_CCL	anisomycin	201975_at	INF	CLIP1	6249	2.24601	UP
all_iPSC_NPC_vs_all_CCL	anisomycin	212807_s_at	INF	SORT1	6272	3.37334	UP
all_iPSC_NPC_vs_all_CCL	anisomycin	206893_at	INF	SALL1	6299	-2.04155	DOWN
all_iPSC_NPC_vs_all_CCL	anisomycin	203455_s_at	INF	SAT1	6303	-8.07743	DOWN
all_iPSC_NPC_vs_all_CCL	anisomycin	209146_at	INF	MSMO1	6307	-3.79742	DOWN
all_iPSC_NPC_vs_all_CCL	anisomycin	211423_s_at	INF	SC5D	6309	-2.23955	DOWN
all_iPSC_NPC_vs_all_CCL	anisomycin	204516_at	INF	ATXN7	6314	-2.35497	DOWN
all_iPSC_NPC_vs_all_CCL	anisomycin	210163_at	INF	CXCL11	6373	-2.69999	DOWN
all_iPSC_NPC_vs_all_CCL	anisomycin	202071_at	INF	SDC4	6385	-2.27814	DOWN
all_iPSC_NPC_vs_all_CCL	anisomycin	222216_s_at	INF	MRPL17	63875	2.49966	UP
all_iPSC_NPC_vs_all_CCL	anisomycin	219458_s_at	INF	NSUN3	63899	-2.15526	DOWN
all_iPSC_NPC_vs_all_CCL	anisomycin	217192_s_at	INF	PRDM1	639	-2.34175	DOWN
all_iPSC_NPC_vs_all_CCL	anisomycin	202675_at	LM	SDHB	6390	4.6029	UP
all_iPSC_NPC_vs_all_CCL	anisomycin	221890_at	INF	ZNF335	63925	-2.4998	DOWN
all_iPSC_NPC_vs_all_CCL	anisomycin	203801_at	INF	MRPS14	63931	2.02668	UP
all_iPSC_NPC_vs_all_CCL	anisomycin	207707_s_at	INF	SEC13	6396	2.03327	UP
all_iPSC_NPC_vs_all_CCL	anisomycin	219351_at	INF	TRAPPC2	6399	2.11883	UP
all_iPSC_NPC_vs_all_CCL	anisomycin	219793_at	INF	SNX16	64089	-3.19567	DOWN
all_iPSC_NPC_vs_all_CCL	anisomycin	218176_at	INF	MAGEF1	64110	2.42204	UP
all_iPSC_NPC_vs_all_CCL	anisomycin	217912_at	INF	DUS1L	64118	2.22878	UP
all_iPSC_NPC_vs_all_CCL	anisomycin	219058_x_at	INF	TINAGL1	64129	-2.20249	DOWN
all_iPSC_NPC_vs_all_CCL	anisomycin	219401_at	INF	XYLT2	64132	2.14316	UP
all_iPSC_NPC_vs_all_CCL	anisomycin	200631_s_at	INF	SET	6418	2.91999	UP
all_iPSC_NPC_vs_all_CCL	anisomycin	214016_s_at	INF	SFPQ	6421	-2.34633	DOWN
all_iPSC_NPC_vs_all_CCL	anisomycin	202167_s_at	INF	MMS19	64210	2.06172	UP
all_iPSC_NPC_vs_all_CCL	anisomycin	219165_at	INF	PDLIM2	64236	2.36592	UP
all_iPSC_NPC_vs_all_CCL	anisomycin	218931_at	INF	RAB17	64284	2.07823	UP
all_iPSC_NPC_vs_all_CCL	anisomycin	220086_at	INF	IKZF5	64376	-3.30384	DOWN
all_iPSC_NPC_vs_all_CCL	anisomycin	217781_s_at	INF	ZNF106	64397	2.25603	UP
all_iPSC_NPC_vs_all_CCL	anisomycin	218249_at	LM	ZDHHC6	64429	2.01738	UP
all_iPSC_NPC_vs_all_CCL	anisomycin	201311_s_at	INF	SH3BGRL	6451	-2.16229	DOWN
all_iPSC_NPC_vs_all_CCL	anisomycin	221519_at	INF	FBXW4	6468	3.18237	UP
all_iPSC_NPC_vs_all_CCL	anisomycin	219997_s_at	INF	COPS7B	64708	2.62201	UP
all_iPSC_NPC_vs_all_CCL	anisomycin	217802_s_at	INF	NUCKS1	64710	2.34477	UP
all_iPSC_NPC_vs_all_CCL	anisomycin	218366_x_at	INF	METTL17	64745	2.3072	UP
all_iPSC_NPC_vs_all_CCL	anisomycin	202324_s_at	LM	ACBD3	64746	2.01665	UP
all_iPSC_NPC_vs_all_CCL	anisomycin	219092_s_at	INF	IPPK	64768	-2.16565	DOWN
all_iPSC_NPC_vs_all_CCL	anisomycin	202981_x_at	INF	SIAH1	6477	-3.06375	DOWN
all_iPSC_NPC_vs_all_CCL	anisomycin	220349_s_at	INF	ENGASE	64772	3.1125	UP
all_iPSC_NPC_vs_all_CCL	anisomycin	218421_at	LM	CERK	64781	2.17909	UP
all_iPSC_NPC_vs_all_CCL	anisomycin	219361_s_at	INF	AEN	64782	-3.82055	DOWN
all_iPSC_NPC_vs_all_CCL	anisomycin	218268_at	INF	TBC1D15	64786	-4.19619	DOWN
all_iPSC_NPC_vs_all_CCL	anisomycin	212482_at	INF	RMND5A	64795	2.09152	UP
all_iPSC_NPC_vs_all_CCL	anisomycin	202653_s_at	INF	MARCH7	64844	-2.05364	DOWN
all_iPSC_NPC_vs_all_CCL	anisomycin	219334_s_at	INF	NABP1	64859	-2.36485	DOWN
all_iPSC_NPC_vs_all_CCL	anisomycin	218994_s_at	INF	STAG3L4	64940	-2.15803	DOWN
all_iPSC_NPC_vs_all_CCL	anisomycin	221692_s_at	INF	MRPL34	64981	5.41671	UP
all_iPSC_NPC_vs_all_CCL	anisomycin	209019_s_at	INF	PINK1	65018	2.26801	UP
all_iPSC_NPC_vs_all_CCL	anisomycin	203625_x_at	INF	SKP2	6502	4.22782	UP
all_iPSC_NPC_vs_all_CCL	anisomycin	212811_x_at	LM	SLC1A4	6509	-2.37338	DOWN
all_iPSC_NPC_vs_all_CCL	anisomycin	217596_at	INF	UPF3A	65110	-2.06859	DOWN
all_iPSC_NPC_vs_all_CCL	anisomycin	202302_s_at	INF	RSRC2	65117	-4.17386	DOWN
all_iPSC_NPC_vs_all_CCL	anisomycin	202497_x_at	INF	SLC2A3	6515	-2.63957	DOWN
all_iPSC_NPC_vs_all_CCL	anisomycin	200924_s_at	INF	SLC3A2	6520	-2.52369	DOWN
all_iPSC_NPC_vs_all_CCL	anisomycin	207043_s_at	INF	SLC6A9	6536	-2.52431	DOWN
all_iPSC_NPC_vs_all_CCL	anisomycin	212295_s_at	INF	SLC7A1	6541	2.74033	UP
all_iPSC_NPC_vs_all_CCL	anisomycin	207626_s_at	INF	SLC7A2	6542	-2.19555	DOWN
all_iPSC_NPC_vs_all_CCL	anisomycin	205074_at	INF	SLC22A5	6584	2.01241	UP
all_iPSC_NPC_vs_all_CCL	anisomycin	218159_at	INF	DDRGK1	65992	2.9819	UP
all_iPSC_NPC_vs_all_CCL	anisomycin	218112_at	INF	MRPS34	65993	3.09432	UP
all_iPSC_NPC_vs_all_CCL	anisomycin	202125_s_at	LM	TRAK2	66008	3.82114	UP
all_iPSC_NPC_vs_all_CCL	anisomycin	201827_at	LM	SMARCD2	6603	2.57895	UP
all_iPSC_NPC_vs_all_CCL	anisomycin	219480_at	INF	SNAI1	6615	-2.23588	DOWN
all_iPSC_NPC_vs_all_CCL	anisomycin	201416_at	LM	SOX4	6659	-3.49725	DOWN
all_iPSC_NPC_vs_all_CCL	anisomycin	204432_at	INF	SOX12	6666	2.26797	UP
all_iPSC_NPC_vs_all_CCL	anisomycin	210218_s_at	INF	SP100	6672	-2.76516	DOWN
all_iPSC_NPC_vs_all_CCL	anisomycin	212667_at	INF	SPARC	6678	-2.1617	DOWN
all_iPSC_NPC_vs_all_CCL	anisomycin	203458_at	LM	SPR	6697	3.58174	UP
all_iPSC_NPC_vs_all_CCL	anisomycin	214145_s_at	INF	SPTB	6710	-2.15441	DOWN
all_iPSC_NPC_vs_all_CCL	anisomycin	200671_s_at	INF	SPTBN1	6711	2.00544	UP
all_iPSC_NPC_vs_all_CCL	anisomycin	209218_at	INF	SQLE	6713	-6.07206	DOWN
all_iPSC_NPC_vs_all_CCL	anisomycin	201247_at	INF	SREBF2	6721	-2.24056	DOWN
all_iPSC_NPC_vs_all_CCL	anisomycin	203605_at	INF	SRP54	6729	-2.03359	DOWN
all_iPSC_NPC_vs_all_CCL	anisomycin	206044_s_at	INF	BRAF	673	-2.34985	DOWN
all_iPSC_NPC_vs_all_CCL	anisomycin	200918_s_at	INF	SRPR	6734	2.74086	UP
all_iPSC_NPC_vs_all_CCL	anisomycin	200890_s_at	INF	SSR1	6745	2.32304	UP
all_iPSC_NPC_vs_all_CCL	anisomycin	217790_s_at	INF	SSR3	6747	-2.2929	DOWN
all_iPSC_NPC_vs_all_CCL	anisomycin	209954_x_at	INF	SS18	6760	-2.13657	DOWN
all_iPSC_NPC_vs_all_CCL	anisomycin	201368_at	INF	ZFP36L2	678	-2.44889	DOWN
all_iPSC_NPC_vs_all_CCL	anisomycin	204067_at	INF	SUOX	6821	2.13096	UP
all_iPSC_NPC_vs_all_CCL	anisomycin	201259_s_at	INF	SYPL1	6856	2.94881	UP
all_iPSC_NPC_vs_all_CCL	anisomycin	203543_s_at	INF	KLF9	687	-2.15774	DOWN
all_iPSC_NPC_vs_all_CCL	anisomycin	201023_at	INF	TAF7	6879	-3.56211	DOWN
all_iPSC_NPC_vs_all_CCL	anisomycin	209211_at	INF	KLF5	688	-2.98468	DOWN
all_iPSC_NPC_vs_all_CCL	anisomycin	202168_at	INF	TAF9	6880	-3.26368	DOWN
all_iPSC_NPC_vs_all_CCL	anisomycin	209463_s_at	INF	TAF12	6883	-2.99487	DOWN
all_iPSC_NPC_vs_all_CCL	anisomycin	219682_s_at	INF	TBX3	6926	-2.72595	DOWN
all_iPSC_NPC_vs_all_CCL	anisomycin	200920_s_at	INF	BTG1	694	-3.10365	DOWN
all_iPSC_NPC_vs_all_CCL	anisomycin	204043_at	INF	TCN2	6948	-2.04036	DOWN
all_iPSC_NPC_vs_all_CCL	anisomycin	214600_at	INF	TEAD1	7003	-3.2236	DOWN
all_iPSC_NPC_vs_all_CCL	anisomycin	212457_at	INF	TFE3	7030	-2.07895	DOWN
all_iPSC_NPC_vs_all_CCL	anisomycin	208691_at	INF	TFRC	7037	-2.17169	DOWN
all_iPSC_NPC_vs_all_CCL	anisomycin	204731_at	INF	TGFBR3	7049	3.2441	UP
all_iPSC_NPC_vs_all_CCL	anisomycin	201110_s_at	INF	THBS1	7057	-2.71031	DOWN
all_iPSC_NPC_vs_all_CCL	anisomycin	201150_s_at	INF	TIMP3	7078	-3.1161	DOWN
all_iPSC_NPC_vs_all_CCL	anisomycin	204872_at	INF	TLE4	7091	-3.43961	DOWN
all_iPSC_NPC_vs_all_CCL	anisomycin	209108_at	INF	TSPAN6	7105	2.59157	UP
all_iPSC_NPC_vs_all_CCL	anisomycin	209412_at	INF	TRAPPC10	7109	2.75027	UP
all_iPSC_NPC_vs_all_CCL	anisomycin	209754_s_at	INF	TMPO	7112	3.48366	UP
all_iPSC_NPC_vs_all_CCL	anisomycin	201207_at	INF	TNFAIP1	7126	-3.07975	DOWN
all_iPSC_NPC_vs_all_CCL	anisomycin	208901_s_at	INF	TOP1	7150	-5.24567	DOWN
all_iPSC_NPC_vs_all_CCL	anisomycin	210987_x_at	INF	TPM1	7168	2.36858	UP
all_iPSC_NPC_vs_all_CCL	anisomycin	208178_x_at	INF	TRIO	7204	-2.01518	DOWN
all_iPSC_NPC_vs_all_CCL	anisomycin	208209_s_at	INF	C4BPB	725	-2.37123	DOWN
all_iPSC_NPC_vs_all_CCL	anisomycin	209803_s_at	INF	PHLDA2	7262	-3.66754	DOWN
all_iPSC_NPC_vs_all_CCL	anisomycin	201714_at	INF	TUBG1	7283	2.57223	UP
all_iPSC_NPC_vs_all_CCL	anisomycin	218380_at	INF	LOC728392	728392	-2.28354	DOWN
all_iPSC_NPC_vs_all_CCL	anisomycin	205807_s_at	INF	TUFT1	7286	-3.41685	DOWN
all_iPSC_NPC_vs_all_CCL	anisomycin	201266_at	LM	TXNRD1	7296	-3.15151	DOWN
all_iPSC_NPC_vs_all_CCL	anisomycin	211432_s_at	INF	TYRO3	7301	2.92567	UP
all_iPSC_NPC_vs_all_CCL	anisomycin	221962_s_at	INF	UBE2H	7328	-2.92281	DOWN
all_iPSC_NPC_vs_all_CCL	anisomycin	214881_s_at	INF	UBTF	7343	2.06703	UP
all_iPSC_NPC_vs_all_CCL	anisomycin	203234_at	INF	UPP1	7378	-3.15631	DOWN
all_iPSC_NPC_vs_all_CCL	anisomycin	209066_x_at	INF	UQCRB	7381	2.96932	UP
all_iPSC_NPC_vs_all_CCL	anisomycin	201903_at	INF	UQCRC1	7384	3.51953	UP
all_iPSC_NPC_vs_all_CCL	anisomycin	212600_s_at	INF	UQCRC2	7385	2.08502	UP
all_iPSC_NPC_vs_all_CCL	anisomycin	202152_x_at	INF	USF2	7392	2.4462	UP
all_iPSC_NPC_vs_all_CCL	anisomycin	202413_s_at	LM	USP1	7398	-3.12544	DOWN
all_iPSC_NPC_vs_all_CCL	anisomycin	203992_s_at	INF	KDM6A	7403	-4.46128	DOWN
all_iPSC_NPC_vs_all_CCL	anisomycin	208845_at	INF	VDAC3	7419	2.11486	UP
all_iPSC_NPC_vs_all_CCL	anisomycin	202749_at	LM	WRB	7485	5.13677	UP
all_iPSC_NPC_vs_all_CCL	anisomycin	200670_at	LM	XBP1	7494	-3.3178	DOWN
all_iPSC_NPC_vs_all_CCL	anisomycin	201531_at	LM	ZFP36	7538	-6.32819	DOWN
all_iPSC_NPC_vs_all_CCL	anisomycin	207920_x_at	INF	ZFX	7543	-2.25356	DOWN
all_iPSC_NPC_vs_all_CCL	anisomycin	216350_s_at	INF	ZNF10	7556	-2.68908	DOWN
all_iPSC_NPC_vs_all_CCL	anisomycin	203247_s_at	INF	ZNF24	7572	-3.33103	DOWN
all_iPSC_NPC_vs_all_CCL	anisomycin	209538_at	INF	ZNF32	7580	2.44675	UP
all_iPSC_NPC_vs_all_CCL	anisomycin	214138_at	INF	ZNF79	7633	-2.76561	DOWN
all_iPSC_NPC_vs_all_CCL	anisomycin	206175_x_at	INF	ZNF222	7673	-6.03992	DOWN
all_iPSC_NPC_vs_all_CCL	anisomycin	206240_s_at	INF	ZNF136	7695	-3.77105	DOWN
all_iPSC_NPC_vs_all_CCL	anisomycin	204523_at	INF	ZNF140	7699	-2.98687	DOWN
all_iPSC_NPC_vs_all_CCL	anisomycin	203319_s_at	INF	ZNF148	7707	3.80583	UP
all_iPSC_NPC_vs_all_CCL	anisomycin	202172_at	INF	VEZF1	7716	2.09567	UP
all_iPSC_NPC_vs_all_CCL	anisomycin	206683_at	INF	ZNF165	7718	-3.42901	DOWN
all_iPSC_NPC_vs_all_CCL	anisomycin	207338_s_at	INF	ZNF200	7752	-2.63969	DOWN
all_iPSC_NPC_vs_all_CCL	anisomycin	214823_at	INF	ZNF204P	7754	2.00323	UP
all_iPSC_NPC_vs_all_CCL	anisomycin	217741_s_at	INF	ZFAND5	7763	-4.42282	DOWN
all_iPSC_NPC_vs_all_CCL	anisomycin	203739_at	INF	ZNF217	7764	-2.1227	DOWN
all_iPSC_NPC_vs_all_CCL	anisomycin	205791_x_at	INF	ZNF230	7773	-4.08956	DOWN
all_iPSC_NPC_vs_all_CCL	anisomycin	212907_at	INF	SLC30A1	7779	-2.29197	DOWN
all_iPSC_NPC_vs_all_CCL	anisomycin	203057_s_at	INF	PRDM2	7799	-2.49826	DOWN
all_iPSC_NPC_vs_all_CCL	anisomycin	201236_s_at	INF	BTG2	7832	-4.08055	DOWN
all_iPSC_NPC_vs_all_CCL	anisomycin	202655_at	INF	MANF	7873	-3.08681	DOWN
all_iPSC_NPC_vs_all_CCL	anisomycin	201498_at	LM	USP7	7874	4.48685	UP
all_iPSC_NPC_vs_all_CCL	anisomycin	215380_s_at	INF	GGCT	79017	2.27484	UP
all_iPSC_NPC_vs_all_CCL	anisomycin	218132_s_at	INF	TSEN34	79042	3.41545	UP
all_iPSC_NPC_vs_all_CCL	anisomycin	208873_s_at	INF	REEP5	7905	4.02849	UP
all_iPSC_NPC_vs_all_CCL	anisomycin	203545_at	INF	ALG8	79053	2.21145	UP
all_iPSC_NPC_vs_all_CCL	anisomycin	201361_at	LM	TMEM109	79073	2.74828	UP
all_iPSC_NPC_vs_all_CCL	anisomycin	218945_at	INF	METTL22	79091	-2.60526	DOWN
all_iPSC_NPC_vs_all_CCL	anisomycin	219270_at	LM	CHAC1	79094	-2.20876	DOWN
all_iPSC_NPC_vs_all_CCL	anisomycin	217808_s_at	INF	MAPKAP1	79109	2.7371	UP
all_iPSC_NPC_vs_all_CCL	anisomycin	221620_s_at	INF	APOO	79135	2.71167	UP
all_iPSC_NPC_vs_all_CCL	anisomycin	221984_s_at	INF	FAM134A	79137	2.30595	UP
all_iPSC_NPC_vs_all_CCL	anisomycin	218172_s_at	INF	DERL1	79139	-2.13626	DOWN
all_iPSC_NPC_vs_all_CCL	anisomycin	218756_s_at	INF	DHRS11	79154	2.86941	UP
all_iPSC_NPC_vs_all_CCL	anisomycin	221196_x_at	INF	BRCC3	79184	3.16802	UP
all_iPSC_NPC_vs_all_CCL	anisomycin	218848_at	INF	THOC6	79228	-2.14076	DOWN
all_iPSC_NPC_vs_all_CCL	anisomycin	221241_s_at	INF	BCL2L14	79370	-2.80467	DOWN
all_iPSC_NPC_vs_all_CCL	anisomycin	206540_at	INF	GLB1L	79411	-2.79674	DOWN
all_iPSC_NPC_vs_all_CCL	anisomycin	218204_s_at	INF	FYCO1	79443	2.60714	UP
all_iPSC_NPC_vs_all_CCL	anisomycin	218578_at	INF	CDC73	79577	-2.68411	DOWN
all_iPSC_NPC_vs_all_CCL	anisomycin	219109_at	INF	SPAG16	79582	2.65968	UP
all_iPSC_NPC_vs_all_CCL	anisomycin	218940_at	INF	METTL21D	79609	-4.20075	DOWN
all_iPSC_NPC_vs_all_CCL	anisomycin	219284_at	INF	HSPBAP1	79663	-3.978	DOWN
all_iPSC_NPC_vs_all_CCL	anisomycin	219474_at	INF	C3orf52	79669	-3.2666	DOWN
all_iPSC_NPC_vs_all_CCL	anisomycin	220933_s_at	INF	ZCCHC6	79670	-4.23061	DOWN
all_iPSC_NPC_vs_all_CCL	anisomycin	219680_at	INF	NLRX1	79671	3.06219	UP
all_iPSC_NPC_vs_all_CCL	anisomycin	218210_at	INF	FN3KRP	79672	3.19056	UP
all_iPSC_NPC_vs_all_CCL	anisomycin	218883_s_at	INF	MLF1IP	79682	-2.43635	DOWN
all_iPSC_NPC_vs_all_CCL	anisomycin	218647_s_at	INF	YRDC	79693	-2.23253	DOWN
all_iPSC_NPC_vs_all_CCL	anisomycin	218885_s_at	INF	GALNT12	79695	3.02525	UP
all_iPSC_NPC_vs_all_CCL	anisomycin	219526_at	INF	C14orf169	79697	4.22014	UP
all_iPSC_NPC_vs_all_CCL	anisomycin	218754_at	INF	NOL9	79707	2.21794	UP
all_iPSC_NPC_vs_all_CCL	anisomycin	218305_at	INF	IPO4	79711	2.56607	UP
all_iPSC_NPC_vs_all_CCL	anisomycin	220193_at	INF	SH3D21	79729	-2.49432	DOWN
all_iPSC_NPC_vs_all_CCL	anisomycin	219944_at	INF	CLIP4	79745	-2.44117	DOWN
all_iPSC_NPC_vs_all_CCL	anisomycin	219409_at	INF	SNIP1	79753	-3.07045	DOWN
all_iPSC_NPC_vs_all_CCL	anisomycin	218893_at	INF	ISOC2	79763	2.20854	UP
all_iPSC_NPC_vs_all_CCL	anisomycin	219374_s_at	INF	ALG9	79796	3.99177	UP
all_iPSC_NPC_vs_all_CCL	anisomycin	219224_x_at	INF	ZNF408	79797	-2.0643	DOWN
all_iPSC_NPC_vs_all_CCL	anisomycin	219052_at	INF	HPS6	79803	2.97007	UP
all_iPSC_NPC_vs_all_CCL	anisomycin	220008_at	INF	PEAK1	79834	-2.09012	DOWN
all_iPSC_NPC_vs_all_CCL	anisomycin	220009_at	INF	LONRF3	79836	-3.28185	DOWN
all_iPSC_NPC_vs_all_CCL	anisomycin	218898_at	LM	FAM57A	79850	5.79985	UP
all_iPSC_NPC_vs_all_CCL	anisomycin	219504_s_at	INF	RPAP2	79871	3.01508	UP
all_iPSC_NPC_vs_all_CCL	anisomycin	218454_at	INF	PLBD1	79887	4.01887	UP
all_iPSC_NPC_vs_all_CCL	anisomycin	219751_at	INF	SETD6	79918	2.80288	UP
all_iPSC_NPC_vs_all_CCL	anisomycin	202423_at	LM	KAT6A	7994	2.28069	UP
all_iPSC_NPC_vs_all_CCL	anisomycin	220089_at	INF	L2HGDH	79944	2.25	UP
all_iPSC_NPC_vs_all_CCL	anisomycin	220232_at	INF	SCD5	79966	-2.31954	DOWN
all_iPSC_NPC_vs_all_CCL	anisomycin	219627_at	INF	ZNF767	79970	-2.18504	DOWN
all_iPSC_NPC_vs_all_CCL	anisomycin	219921_s_at	INF	DOCK5	80005	-3.70194	DOWN
all_iPSC_NPC_vs_all_CCL	anisomycin	219240_s_at	INF	C10orf88	80007	-2.25044	DOWN
all_iPSC_NPC_vs_all_CCL	anisomycin	220721_at	INF	ZNF614	80110	-2.06808	DOWN
all_iPSC_NPC_vs_all_CCL	anisomycin	220468_at	INF	ARL14	80117	-2.60971	DOWN
all_iPSC_NPC_vs_all_CCL	anisomycin	219810_at	INF	VCPIP1	80124	-2.22538	DOWN
all_iPSC_NPC_vs_all_CCL	anisomycin	209959_at	INF	NR4A3	8013	-4.40729	DOWN
all_iPSC_NPC_vs_all_CCL	anisomycin	218810_at	INF	ZC3H12A	80149	-4.55731	DOWN
all_iPSC_NPC_vs_all_CCL	anisomycin	219397_at	INF	COQ10B	80219	-4.88455	DOWN
all_iPSC_NPC_vs_all_CCL	anisomycin	220176_at	INF	NUBPL	80224	2.00209	UP
all_iPSC_NPC_vs_all_CCL	anisomycin	218957_s_at	INF	PAAF1	80227	2.27235	UP
all_iPSC_NPC_vs_all_CCL	anisomycin	220041_at	INF	PIGZ	80235	2.14842	UP
all_iPSC_NPC_vs_all_CCL	anisomycin	220123_at	INF	SLC35F5	80255	-2.42691	DOWN
all_iPSC_NPC_vs_all_CCL	anisomycin	206829_x_at	INF	ZNF430	80264	-5.81787	DOWN
all_iPSC_NPC_vs_all_CCL	anisomycin	213076_at	INF	ITPKC	80271	-3.25802	DOWN
all_iPSC_NPC_vs_all_CCL	anisomycin	203067_at	LM	PDHX	8050	3.10664	UP
all_iPSC_NPC_vs_all_CCL	anisomycin	204420_at	LM	FOSL1	8061	-5.12119	DOWN
all_iPSC_NPC_vs_all_CCL	anisomycin	203531_at	INF	CUL5	8065	2.08715	UP
all_iPSC_NPC_vs_all_CCL	anisomycin	208617_s_at	INF	PTP4A2	8073	3.38885	UP
all_iPSC_NPC_vs_all_CCL	anisomycin	219248_at	INF	THUMPD2	80745	-3.69354	DOWN
all_iPSC_NPC_vs_all_CCL	anisomycin	219581_at	LM	TSEN2	80746	2.85195	UP
all_iPSC_NPC_vs_all_CCL	anisomycin	213820_s_at	INF	STARD5	80765	-2.272	DOWN
all_iPSC_NPC_vs_all_CCL	anisomycin	221210_s_at	INF	NPL	80896	-2.67535	DOWN
all_iPSC_NPC_vs_all_CCL	anisomycin	208025_s_at	LM	HMGA2	8091	3.72298	UP
all_iPSC_NPC_vs_all_CCL	anisomycin	200935_at	INF	CALR	811	-2.42169	DOWN
all_iPSC_NPC_vs_all_CCL	anisomycin	209476_at	INF	TMX1	81542	3.57158	UP
all_iPSC_NPC_vs_all_CCL	anisomycin	208091_s_at	INF	VOPP1	81552	2.96161	UP
all_iPSC_NPC_vs_all_CCL	anisomycin	221249_s_at	INF	FAM117A	81558	-2.15092	DOWN
all_iPSC_NPC_vs_all_CCL	anisomycin	221031_s_at	INF	APOLD1	81575	-3.60927	DOWN
all_iPSC_NPC_vs_all_CCL	anisomycin	221027_s_at	INF	PLA2G12A	81579	3.21088	UP
all_iPSC_NPC_vs_all_CCL	anisomycin	220992_s_at	INF	TRMT1L	81627	2.35097	UP
all_iPSC_NPC_vs_all_CCL	anisomycin	208786_s_at	INF	MAP1LC3B	81631	-6.23513	DOWN
all_iPSC_NPC_vs_all_CCL	anisomycin	221427_s_at	INF	CCNL2	81669	-2.20132	DOWN
all_iPSC_NPC_vs_all_CCL	anisomycin	218888_s_at	INF	NETO2	81831	2.03945	UP
all_iPSC_NPC_vs_all_CCL	anisomycin	219330_at	INF	VANGL1	81839	3.01143	UP
all_iPSC_NPC_vs_all_CCL	anisomycin	206261_at	INF	ZNF239	8187	2.93782	UP
all_iPSC_NPC_vs_all_CCL	anisomycin	202799_at	INF	CLPP	8192	4.06856	UP
all_iPSC_NPC_vs_all_CCL	anisomycin	208119_s_at	INF	ZNF93	81931	-2.2422	DOWN
all_iPSC_NPC_vs_all_CCL	anisomycin	218138_at	INF	MKKS	8195	3.29469	UP
all_iPSC_NPC_vs_all_CCL	anisomycin	204775_at	INF	CHAF1B	8208	2.62872	UP
all_iPSC_NPC_vs_all_CCL	anisomycin	203624_at	INF	AKAP17A	8227	-3.20281	DOWN
all_iPSC_NPC_vs_all_CCL	anisomycin	208984_x_at	INF	RBM10	8241	-2.73869	DOWN
all_iPSC_NPC_vs_all_CCL	anisomycin	202383_at	INF	KDM5C	8242	-2.32554	DOWN
all_iPSC_NPC_vs_all_CCL	anisomycin	210944_s_at	INF	CAPN3	825	2.11227	UP
all_iPSC_NPC_vs_all_CCL	anisomycin	221746_at	INF	UBL4A	8266	4.96014	UP
all_iPSC_NPC_vs_all_CCL	anisomycin	201419_at	INF	BAP1	8314	2.42946	UP
all_iPSC_NPC_vs_all_CCL	anisomycin	215071_s_at	INF	HIST1H2AC	8334	-2.97474	DOWN
all_iPSC_NPC_vs_all_CCL	anisomycin	214481_at	INF	HIST1H2AM	8336	-3.63101	DOWN
all_iPSC_NPC_vs_all_CCL	anisomycin	221016_s_at	INF	TCF7L1	83439	-2.01729	DOWN
all_iPSC_NPC_vs_all_CCL	anisomycin	208546_x_at	INF	HIST1H2BH	8345	-2.35567	DOWN
all_iPSC_NPC_vs_all_CCL	anisomycin	221255_s_at	INF	EMC6	83460	3.26765	UP
all_iPSC_NPC_vs_all_CCL	anisomycin	202708_s_at	LM	HIST2H2BE	8349	-5.0205	DOWN
all_iPSC_NPC_vs_all_CCL	anisomycin	206110_at	INF	HIST1H3H	8357	-4.08709	DOWN
all_iPSC_NPC_vs_all_CCL	anisomycin	217917_s_at	INF	DYNLRB1	83658	2.28357	UP
all_iPSC_NPC_vs_all_CCL	anisomycin	209744_x_at	INF	ITCH	83737	-3.15266	DOWN
all_iPSC_NPC_vs_all_CCL	anisomycin	221549_at	LM	GRWD1	83743	2.22904	UP
all_iPSC_NPC_vs_all_CCL	anisomycin	209003_at	INF	SLC25A11	8402	4.11925	UP
all_iPSC_NPC_vs_all_CCL	anisomycin	214714_at	INF	ZNF394	84124	-2.93564	DOWN
all_iPSC_NPC_vs_all_CCL	anisomycin	212465_at	INF	SETD3	84193	3.98354	UP
all_iPSC_NPC_vs_all_CCL	anisomycin	203984_s_at	INF	CASP9	842	-2.57522	DOWN
all_iPSC_NPC_vs_all_CCL	anisomycin	208854_s_at	INF	STK24	8428	2.02296	UP
all_iPSC_NPC_vs_all_CCL	anisomycin	203315_at	LM	NCK2	8440	4.24733	UP
all_iPSC_NPC_vs_all_CCL	anisomycin	215019_x_at	INF	ZNF528	84436	-2.28757	DOWN
all_iPSC_NPC_vs_all_CCL	anisomycin	214827_at	INF	PARD6B	84612	-2.49423	DOWN
all_iPSC_NPC_vs_all_CCL	anisomycin	209191_at	LM	TUBB6	84617	3.13954	UP
all_iPSC_NPC_vs_all_CCL	anisomycin	218486_at	INF	KLF11	8462	-3.27315	DOWN
all_iPSC_NPC_vs_all_CCL	anisomycin	211702_s_at	INF	USP32	84669	-2.00796	DOWN
all_iPSC_NPC_vs_all_CCL	anisomycin	202303_x_at	INF	SMARCA5	8467	-2.35095	DOWN
all_iPSC_NPC_vs_all_CCL	anisomycin	201432_at	LM	CAT	847	2.88731	UP
all_iPSC_NPC_vs_all_CCL	anisomycin	209998_at	INF	PIGO	84720	2.80251	UP
all_iPSC_NPC_vs_all_CCL	anisomycin	201896_s_at	LM	PSRC1	84722	6.98344	UP
all_iPSC_NPC_vs_all_CCL	anisomycin	212068_s_at	INF	PRRC2B	84726	2.42799	UP
all_iPSC_NPC_vs_all_CCL	anisomycin	203569_s_at	INF	OFD1	8481	-2.28654	DOWN
all_iPSC_NPC_vs_all_CCL	anisomycin	216952_s_at	INF	LMNB2	84823	2.90571	UP
all_iPSC_NPC_vs_all_CCL	anisomycin	221838_at	INF	KLHL22	84861	2.38376	UP
all_iPSC_NPC_vs_all_CCL	anisomycin	204566_at	INF	PPM1D	8493	-2.9472	DOWN
all_iPSC_NPC_vs_all_CCL	anisomycin	221777_at	INF	C12orf52	84934	4.70241	UP
all_iPSC_NPC_vs_all_CCL	anisomycin	212861_at	INF	MFSD5	84975	4.40756	UP
all_iPSC_NPC_vs_all_CCL	anisomycin	201928_at	INF	PKP4	8502	2.82412	UP
all_iPSC_NPC_vs_all_CCL	anisomycin	202743_at	LM	PIK3R3	8503	-3.72103	DOWN
all_iPSC_NPC_vs_all_CCL	anisomycin	209806_at	LM	HIST1H2BK	85236	-4.1354	DOWN
all_iPSC_NPC_vs_all_CCL	anisomycin	206724_at	INF	CBX4	8535	-3.01849	DOWN
all_iPSC_NPC_vs_all_CCL	anisomycin	210705_s_at	INF	TRIM5	85363	-2.06646	DOWN
all_iPSC_NPC_vs_all_CCL	anisomycin	203840_at	INF	BLZF1	8548	-2.99263	DOWN
all_iPSC_NPC_vs_all_CCL	anisomycin	201170_s_at	LM	BHLHE40	8553	-2.63573	DOWN
all_iPSC_NPC_vs_all_CCL	anisomycin	205306_x_at	INF	KMO	8564	-3.96891	DOWN
all_iPSC_NPC_vs_all_CCL	anisomycin	203340_s_at	INF	SLC25A12	8604	3.17099	UP
all_iPSC_NPC_vs_all_CCL	anisomycin	203438_at	INF	STC2	8614	-2.46674	DOWN
all_iPSC_NPC_vs_all_CCL	anisomycin	201592_at	INF	EIF3H	8667	-2.07091	DOWN
all_iPSC_NPC_vs_all_CCL	anisomycin	210190_at	INF	STX11	8676	-2.27281	DOWN
all_iPSC_NPC_vs_all_CCL	anisomycin	208946_s_at	INF	BECN1	8678	2.05351	UP
all_iPSC_NPC_vs_all_CCL	anisomycin	212876_at	INF	B4GALT4	8702	-2.53966	DOWN
all_iPSC_NPC_vs_all_CCL	anisomycin	209413_at	INF	B4GALT2	8704	2.66974	UP
all_iPSC_NPC_vs_all_CCL	anisomycin	214173_x_at	INF	URI1	8725	2.02378	UP
all_iPSC_NPC_vs_all_CCL	anisomycin	209213_at	LM	CBR1	873	2.78785	UP
all_iPSC_NPC_vs_all_CCL	anisomycin	202684_s_at	INF	RNMT	8731	-5.23594	DOWN
all_iPSC_NPC_vs_all_CCL	anisomycin	206907_at	INF	TNFSF9	8744	-3.39773	DOWN
all_iPSC_NPC_vs_all_CCL	anisomycin	209545_s_at	INF	RIPK2	8767	-3.67802	DOWN
all_iPSC_NPC_vs_all_CCL	anisomycin	202535_at	INF	FADD	8772	2.00989	UP
all_iPSC_NPC_vs_all_CCL	anisomycin	202130_at	INF	RIOK3	8780	-6.36174	DOWN
all_iPSC_NPC_vs_all_CCL	anisomycin	202658_at	INF	PEX11B	8799	3.37378	UP
all_iPSC_NPC_vs_all_CCL	anisomycin	215772_x_at	INF	SUCLG2	8801	2.18573	UP
all_iPSC_NPC_vs_all_CCL	anisomycin	217874_at	INF	SUCLG1	8802	2.9949	UP
all_iPSC_NPC_vs_all_CCL	anisomycin	215111_s_at	INF	TSC22D1	8848	-4.4559	DOWN
all_iPSC_NPC_vs_all_CCL	anisomycin	201631_s_at	LM	IER3	8870	-6.3815	DOWN
all_iPSC_NPC_vs_all_CCL	anisomycin	213112_s_at	INF	SQSTM1	8878	-4.87848	DOWN
all_iPSC_NPC_vs_all_CCL	anisomycin	202461_at	INF	EIF2B2	8892	-2.45606	DOWN
all_iPSC_NPC_vs_all_CCL	anisomycin	202119_s_at	LM	CPNE3	8895	2.91716	UP
all_iPSC_NPC_vs_all_CCL	anisomycin	203418_at	LM	CCNA2	890	2.70922	UP
all_iPSC_NPC_vs_all_CCL	anisomycin	205263_at	INF	BCL10	8915	-4.77405	DOWN
all_iPSC_NPC_vs_all_CCL	anisomycin	209579_s_at	INF	MBD4	8930	2.68461	UP
all_iPSC_NPC_vs_all_CCL	anisomycin	204805_s_at	INF	H1FX	8971	-2.91505	DOWN
all_iPSC_NPC_vs_all_CCL	anisomycin	202733_at	LM	P4HA2	8974	2.18766	UP
all_iPSC_NPC_vs_all_CCL	anisomycin	213523_at	INF	CCNE1	898	-2.20657	DOWN
all_iPSC_NPC_vs_all_CCL	anisomycin	202769_at	INF	CCNG2	901	-4.2107	DOWN
all_iPSC_NPC_vs_all_CCL	anisomycin	203937_s_at	INF	TAF1C	9013	-2.05502	DOWN
all_iPSC_NPC_vs_all_CCL	anisomycin	216941_s_at	INF	TAF1B	9014	-3.26837	DOWN
all_iPSC_NPC_vs_all_CCL	anisomycin	206360_s_at	INF	SOCS3	9021	-3.14737	DOWN
all_iPSC_NPC_vs_all_CCL	anisomycin	206967_at	INF	CCNT1	904	-3.42691	DOWN
all_iPSC_NPC_vs_all_CCL	anisomycin	210312_s_at	INF	IFT20	90410	-2.24083	DOWN
all_iPSC_NPC_vs_all_CCL	anisomycin	212470_at	INF	SPAG9	9043	-2.99126	DOWN
all_iPSC_NPC_vs_all_CCL	anisomycin	209430_at	INF	BTAF1	9044	-4.10595	DOWN
all_iPSC_NPC_vs_all_CCL	anisomycin	213743_at	INF	CCNT2	905	-3.15313	DOWN
all_iPSC_NPC_vs_all_CCL	anisomycin	212444_at	INF	GPRC5A	9052	-3.04921	DOWN
all_iPSC_NPC_vs_all_CCL	anisomycin	218455_at	INF	NFS1	9054	2.03773	UP
all_iPSC_NPC_vs_all_CCL	anisomycin	201327_s_at	INF	CCT6A	908	2.08165	UP
all_iPSC_NPC_vs_all_CCL	anisomycin	221825_at	INF	ANGEL2	90806	3.22391	UP
all_iPSC_NPC_vs_all_CCL	anisomycin	209821_at	INF	IL33	90865	-2.10707	DOWN
all_iPSC_NPC_vs_all_CCL	anisomycin	221894_at	INF	ADCK2	90956	3.43148	UP
all_iPSC_NPC_vs_all_CCL	anisomycin	213420_at	INF	DHX57	90957	2.22209	UP
all_iPSC_NPC_vs_all_CCL	anisomycin	204954_s_at	INF	DYRK1B	9149	-2.12687	DOWN
all_iPSC_NPC_vs_all_CCL	anisomycin	204278_s_at	INF	EBAG9	9166	2.18436	UP
all_iPSC_NPC_vs_all_CCL	anisomycin	212455_at	INF	YTHDC1	91746	-3.37802	DOWN
all_iPSC_NPC_vs_all_CCL	anisomycin	217540_at	INF	NXPE3	91775	2.06695	UP
all_iPSC_NPC_vs_all_CCL	anisomycin	205327_s_at	INF	ACVR2A	92	-2.18196	DOWN
all_iPSC_NPC_vs_all_CCL	anisomycin	215948_x_at	INF	ZMYM5	9205	-2.69227	DOWN
all_iPSC_NPC_vs_all_CCL	anisomycin	212248_at	INF	MTDH	92140	3.31736	UP
all_iPSC_NPC_vs_all_CCL	anisomycin	204633_s_at	INF	RPS6KA5	9252	-3.04967	DOWN
all_iPSC_NPC_vs_all_CCL	anisomycin	205214_at	INF	STK17B	9262	-4.81944	DOWN
all_iPSC_NPC_vs_all_CCL	anisomycin	202693_s_at	INF	STK17A	9263	-2.93324	DOWN
all_iPSC_NPC_vs_all_CCL	anisomycin	206523_at	INF	CYTH3	9265	-2.04114	DOWN
all_iPSC_NPC_vs_all_CCL	anisomycin	213455_at	INF	FAM114A1	92689	2.85667	UP
all_iPSC_NPC_vs_all_CCL	anisomycin	219072_at	INF	BCL7C	9274	2.13752	UP
all_iPSC_NPC_vs_all_CCL	anisomycin	200686_s_at	INF	SRSF11	9295	-3.23219	DOWN
all_iPSC_NPC_vs_all_CCL	anisomycin	201527_at	INF	ATP6V1F	9296	2.06015	UP
all_iPSC_NPC_vs_all_CCL	anisomycin	220266_s_at	INF	KLF4	9314	-4.31176	DOWN
all_iPSC_NPC_vs_all_CCL	anisomycin	221485_at	INF	B4GALT5	9334	2.53703	UP
all_iPSC_NPC_vs_all_CCL	anisomycin	214791_at	INF	SP140L	93349	-2.04723	DOWN
all_iPSC_NPC_vs_all_CCL	anisomycin	212644_s_at	LM	MAPK1IP1L	93487	-2.31757	DOWN
all_iPSC_NPC_vs_all_CCL	anisomycin	47608_at	INF	TJAP1	93643	2.02863	UP
all_iPSC_NPC_vs_all_CCL	anisomycin	219181_at	INF	LIPG	9388	-2.10062	DOWN
all_iPSC_NPC_vs_all_CCL	anisomycin	221235_s_at	INF	TGFBRAP1	9392	5.39137	UP
all_iPSC_NPC_vs_all_CCL	anisomycin	221686_s_at	INF	RECQL5	9400	-2.53205	DOWN
all_iPSC_NPC_vs_all_CCL	anisomycin	216250_s_at	INF	LPXN	9404	-2.2692	DOWN
all_iPSC_NPC_vs_all_CCL	anisomycin	207606_s_at	INF	ARHGAP12	94134	-2.63282	DOWN
all_iPSC_NPC_vs_all_CCL	anisomycin	202218_s_at	INF	FADS2	9415	-2.10064	DOWN
all_iPSC_NPC_vs_all_CCL	anisomycin	221517_s_at	INF	MED17	9440	-3.79862	DOWN
all_iPSC_NPC_vs_all_CCL	anisomycin	219026_s_at	INF	RASAL2	9462	-2.36166	DOWN
all_iPSC_NPC_vs_all_CCL	anisomycin	202762_at	INF	ROCK2	9475	2.23459	UP
all_iPSC_NPC_vs_all_CCL	anisomycin	214101_s_at	INF	NPEPPS	9520	2.36852	UP
all_iPSC_NPC_vs_all_CCL	anisomycin	208336_s_at	INF	TECR	9524	2.26249	UP
all_iPSC_NPC_vs_all_CCL	anisomycin	204630_s_at	INF	GOSR1	9527	2.54299	UP
all_iPSC_NPC_vs_all_CCL	anisomycin	202985_s_at	INF	BAG5	9529	2.10446	UP
all_iPSC_NPC_vs_all_CCL	anisomycin	216396_s_at	INF	EI24	9538	2.6123	UP
all_iPSC_NPC_vs_all_CCL	anisomycin	203781_at	INF	MRPL33	9553	2.05113	UP
all_iPSC_NPC_vs_all_CCL	anisomycin	214501_s_at	INF	H2AFY	9555	-2.7274	DOWN
all_iPSC_NPC_vs_all_CCL	anisomycin	210532_s_at	INF	C14orf2	9556	2.23475	UP
all_iPSC_NPC_vs_all_CCL	anisomycin	206632_s_at	INF	APOBEC3B	9582	-3.78051	DOWN
all_iPSC_NPC_vs_all_CCL	anisomycin	207941_s_at	INF	RBM39	9584	-4.03775	DOWN
all_iPSC_NPC_vs_all_CCL	anisomycin	202081_at	INF	IER2	9592	-6.68214	DOWN
all_iPSC_NPC_vs_all_CCL	anisomycin	211048_s_at	INF	PDIA4	9601	-2.6463	DOWN
all_iPSC_NPC_vs_all_CCL	anisomycin	200857_s_at	INF	NCOR1	9611	2.57476	UP
all_iPSC_NPC_vs_all_CCL	anisomycin	205995_x_at	INF	IQCB1	9657	-2.58042	DOWN
all_iPSC_NPC_vs_all_CCL	anisomycin	202460_s_at	INF	LPIN2	9663	-2.59961	DOWN
all_iPSC_NPC_vs_all_CCL	anisomycin	213186_at	INF	DZIP3	9666	-2.41471	DOWN
all_iPSC_NPC_vs_all_CCL	anisomycin	219848_s_at	INF	ZNF432	9668	-3.21022	DOWN
all_iPSC_NPC_vs_all_CCL	anisomycin	217168_s_at	LM	HERPUD1	9709	-7.36049	DOWN
all_iPSC_NPC_vs_all_CCL	anisomycin	204377_s_at	INF	VPRBP	9730	-2.04808	DOWN
all_iPSC_NPC_vs_all_CCL	anisomycin	205212_s_at	INF	ACAP1	9744	-2.32301	DOWN
all_iPSC_NPC_vs_all_CCL	anisomycin	206874_s_at	INF	SLK	9748	2.98544	UP
all_iPSC_NPC_vs_all_CCL	anisomycin	212441_at	INF	KIAA0232	9778	2.04723	UP
all_iPSC_NPC_vs_all_CCL	anisomycin	201433_s_at	INF	PTDSS1	9791	2.67477	UP
all_iPSC_NPC_vs_all_CCL	anisomycin	201462_at	LM	SCRN1	9805	3.0518	UP
all_iPSC_NPC_vs_all_CCL	anisomycin	202417_at	LM	KEAP1	9817	2.58554	UP
all_iPSC_NPC_vs_all_CCL	anisomycin	203955_at	INF	PPP1R26	9858	2.7856	UP
all_iPSC_NPC_vs_all_CCL	anisomycin	209737_at	INF	MAGI2	9863	2.93919	UP
all_iPSC_NPC_vs_all_CCL	anisomycin	202128_at	INF	AREL1	9870	3.63677	UP
all_iPSC_NPC_vs_all_CCL	anisomycin	215209_at	INF	SEC24D	9871	-2.36695	DOWN
all_iPSC_NPC_vs_all_CCL	anisomycin	201685_s_at	INF	TOX4	9878	2.46199	UP
all_iPSC_NPC_vs_all_CCL	anisomycin	205115_s_at	INF	RBM19	9904	-2.12754	DOWN
all_iPSC_NPC_vs_all_CCL	anisomycin	217538_at	INF	SGSM2	9905	2.01773	UP
all_iPSC_NPC_vs_all_CCL	anisomycin	209913_x_at	INF	AP5Z1	9907	-2.96372	DOWN
all_iPSC_NPC_vs_all_CCL	anisomycin	201837_s_at	INF	SUPT7L	9913	-2.23508	DOWN
all_iPSC_NPC_vs_all_CCL	anisomycin	204301_at	INF	KBTBD11	9920	3.12238	UP
all_iPSC_NPC_vs_all_CCL	anisomycin	203906_at	INF	IQSEC1	9922	4.67883	UP
all_iPSC_NPC_vs_all_CCL	anisomycin	203026_at	INF	ZBTB5	9925	-4.2422	DOWN
all_iPSC_NPC_vs_all_CCL	anisomycin	202651_at	LM	LPGAT1	9926	3.40741	UP
all_iPSC_NPC_vs_all_CCL	anisomycin	203712_at	INF	KIAA0020	9933	-2.65169	DOWN
all_iPSC_NPC_vs_all_CCL	anisomycin	202696_at	LM	OXSR1	9943	-2.30784	DOWN
all_iPSC_NPC_vs_all_CCL	anisomycin	210681_s_at	INF	USP15	9958	-4.29381	DOWN
all_iPSC_NPC_vs_all_CCL	anisomycin	221654_s_at	INF	USP3	9960	-2.14977	DOWN
all_iPSC_NPC_vs_all_CCL	anisomycin	209236_at	INF	SLC23A2	9962	2.84517	UP
all_iPSC_NPC_vs_all_CCL	anisomycin	217847_s_at	INF	THRAP3	9967	-2.2275	DOWN
all_iPSC_NPC_vs_all_CCL	anisomycin	205014_at	INF	FGFBP1	9982	-2.67135	DOWN
all_iPSC_NPC_vs_all_CCL	anisomycin	203301_s_at	LM	DMTF1	9988	-4.03464	DOWN
all_iPSC_NPC_vs_all_CCL	arachidonyltrifluoromethane	209510_at	INF	RNF139	11236	-2.77725	DOWN
all_iPSC_NPC_vs_all_CCL	arachidonyltrifluoromethane	203874_s_at	INF	SMARCA1	6594	-2.55598	DOWN
all_iPSC_NPC_vs_all_CCL	arcaine	200728_at	INF	ACTR2	10097	2.10802	UP
all_iPSC_NPC_vs_all_CCL	arcaine	203635_at	INF	DSCR3	10311	-2.34944	DOWN
all_iPSC_NPC_vs_all_CCL	arcaine	202151_s_at	INF	UBAC1	10422	-2.22952	DOWN
all_iPSC_NPC_vs_all_CCL	arcaine	203789_s_at	INF	SEMA3C	10512	-2.34045	DOWN
all_iPSC_NPC_vs_all_CCL	arcaine	209681_at	INF	SLC19A2	10560	2.266	UP
all_iPSC_NPC_vs_all_CCL	arcaine	205937_at	INF	CGREF1	10669	2.05395	UP
all_iPSC_NPC_vs_all_CCL	arcaine	219733_s_at	INF	SLC27A5	10998	2.12479	UP
all_iPSC_NPC_vs_all_CCL	arcaine	204204_at	INF	SLC31A2	1318	-2.00275	DOWN
all_iPSC_NPC_vs_all_CCL	arcaine	202239_at	INF	PARP4	143	2.29416	UP
all_iPSC_NPC_vs_all_CCL	arcaine	222039_at	INF	KIF18B	146909	-2.01383	DOWN
all_iPSC_NPC_vs_all_CCL	arcaine	203816_at	INF	DGUOK	1716	-2.19166	DOWN
all_iPSC_NPC_vs_all_CCL	arcaine	201431_s_at	INF	DPYSL3	1809	-2.35502	DOWN
all_iPSC_NPC_vs_all_CCL	arcaine	213435_at	INF	SATB2	23314	2.09344	UP
all_iPSC_NPC_vs_all_CCL	arcaine	215783_s_at	INF	ALPL	249	-2.02527	DOWN
all_iPSC_NPC_vs_all_CCL	arcaine	218158_s_at	INF	APPL1	26060	2.25245	UP
all_iPSC_NPC_vs_all_CCL	arcaine	218230_at	INF	ARFIP1	27236	2.07063	UP
all_iPSC_NPC_vs_all_CCL	arcaine	202937_x_at	INF	RRP7A	27341	-2.04571	DOWN
all_iPSC_NPC_vs_all_CCL	arcaine	201501_s_at	INF	GRSF1	2926	2.31897	UP
all_iPSC_NPC_vs_all_CCL	arcaine	220951_s_at	INF	A1CF	29974	-2.02566	DOWN
all_iPSC_NPC_vs_all_CCL	arcaine	201376_s_at	INF	HNRNPF	3185	2.26512	UP
all_iPSC_NPC_vs_all_CCL	arcaine	212983_at	INF	HRAS	3265	-2.3188	DOWN
all_iPSC_NPC_vs_all_CCL	arcaine	205258_at	INF	INHBB	3625	-2.5956	DOWN
all_iPSC_NPC_vs_all_CCL	arcaine	213542_at	INF	ZNF710	374655	-2.42086	DOWN
all_iPSC_NPC_vs_all_CCL	arcaine	203417_at	INF	MFAP2	4237	-2.21824	DOWN
all_iPSC_NPC_vs_all_CCL	arcaine	205451_at	LM	FOXO4	4303	2.03248	UP
all_iPSC_NPC_vs_all_CCL	arcaine	202974_at	INF	MPP1	4354	2.22289	UP
all_iPSC_NPC_vs_all_CCL	arcaine	201969_at	INF	NASP	4678	2.08438	UP
all_iPSC_NPC_vs_all_CCL	arcaine	218969_at	INF	PAM16	51025	-2.01447	DOWN
all_iPSC_NPC_vs_all_CCL	arcaine	214797_s_at	INF	CDK18	5129	-2.11942	DOWN
all_iPSC_NPC_vs_all_CCL	arcaine	220230_s_at	INF	CYB5R2	51700	-2.42955	DOWN
all_iPSC_NPC_vs_all_CCL	arcaine	220002_at	INF	KIF26B	55083	-2.07515	DOWN
all_iPSC_NPC_vs_all_CCL	arcaine	220437_at	INF	C19orf80	55908	-2.10232	DOWN
all_iPSC_NPC_vs_all_CCL	arcaine	218853_s_at	INF	MOSPD1	56180	-2.0632	DOWN
all_iPSC_NPC_vs_all_CCL	arcaine	221675_s_at	INF	CHPT1	56994	2.35132	UP
all_iPSC_NPC_vs_all_CCL	arcaine	201267_s_at	INF	PSMC3	5702	-2.12855	DOWN
all_iPSC_NPC_vs_all_CCL	arcaine	221738_at	INF	RALGAPB	57148	2.15266	UP
all_iPSC_NPC_vs_all_CCL	arcaine	219755_at	INF	CBX8	57332	-2.20323	DOWN
all_iPSC_NPC_vs_all_CCL	arcaine	212906_at	INF	GRAMD1B	57476	2.55717	UP
all_iPSC_NPC_vs_all_CCL	arcaine	218145_at	LM	TRIB3	57761	-2.02344	DOWN
all_iPSC_NPC_vs_all_CCL	arcaine	213350_at	INF	RPS11	6205	2.14245	UP
all_iPSC_NPC_vs_all_CCL	arcaine	34408_at	LM	RTN2	6253	-2.31335	DOWN
all_iPSC_NPC_vs_all_CCL	arcaine	207974_s_at	INF	SKP1	6500	2.2169	UP
all_iPSC_NPC_vs_all_CCL	arcaine	212242_at	INF	TUBA4A	7277	-2.24916	DOWN
all_iPSC_NPC_vs_all_CCL	arcaine	211764_s_at	INF	UBE2D1	7321	2.17261	UP
all_iPSC_NPC_vs_all_CCL	arcaine	210301_at	INF	XDH	7498	-2.13327	DOWN
all_iPSC_NPC_vs_all_CCL	arcaine	221832_s_at	INF	LUZP1	7798	-2.13901	DOWN
all_iPSC_NPC_vs_all_CCL	arcaine	203658_at	INF	SLC25A20	788	-2.06052	DOWN
all_iPSC_NPC_vs_all_CCL	arcaine	219929_s_at	INF	ZFYVE21	79038	-2.15634	DOWN
all_iPSC_NPC_vs_all_CCL	arcaine	218945_at	INF	METTL22	79091	-2.04582	DOWN
all_iPSC_NPC_vs_all_CCL	arcaine	219409_at	INF	SNIP1	79753	2.04179	UP
all_iPSC_NPC_vs_all_CCL	arcaine	220007_at	INF	METTL8	79828	2.16383	UP
all_iPSC_NPC_vs_all_CCL	arcaine	218107_at	INF	WDR26	80232	-2.20476	DOWN
all_iPSC_NPC_vs_all_CCL	arcaine	213820_s_at	INF	STARD5	80765	-2.11287	DOWN
all_iPSC_NPC_vs_all_CCL	arcaine	205306_x_at	INF	KMO	8564	-2.1426	DOWN
all_iPSC_NPC_vs_all_CCL	arcaine	204087_s_at	LM	SLC5A6	8884	2.184	UP
all_iPSC_NPC_vs_all_CCL	arcaine	206398_s_at	INF	CD19	930	-2.35673	DOWN
all_iPSC_NPC_vs_all_CCL	arcaine	222062_at	INF	IL27RA	9466	-2.11449	DOWN
all_iPSC_NPC_vs_all_CCL	Aripiprazole	215093_at	LM	NSDHL	50814	2.06574	UP
all_iPSC_NPC_vs_all_CCL	BAS-012416453	202433_at	LM	SLC35B1	10237	2.3604	UP
all_iPSC_NPC_vs_all_CCL	BAS-012416453	214372_x_at	INF	ERN2	10595	2.00638	UP
all_iPSC_NPC_vs_all_CCL	BAS-012416453	209046_s_at	INF	GABARAPL2	11345	-2.1637	DOWN
all_iPSC_NPC_vs_all_CCL	BAS-012416453	205633_s_at	LM	ALAS1	211	-2.11465	DOWN
all_iPSC_NPC_vs_all_CCL	BAS-012416453	203787_at	LM	SSBP2	23635	-2.67173	DOWN
all_iPSC_NPC_vs_all_CCL	BAS-012416453	202553_s_at	INF	SYF2	25949	-2.2264	DOWN
all_iPSC_NPC_vs_all_CCL	BAS-012416453	203540_at	INF	GFAP	2670	-2.15443	DOWN
all_iPSC_NPC_vs_all_CCL	BAS-012416453	205258_at	INF	INHBB	3625	-2.40326	DOWN
all_iPSC_NPC_vs_all_CCL	BAS-012416453	202117_at	LM	ARHGAP1	392	2.07138	UP
all_iPSC_NPC_vs_all_CCL	BAS-012416453	201840_at	INF	NEDD8	4738	2.10511	UP
all_iPSC_NPC_vs_all_CCL	BAS-012416453	204088_at	INF	P2RX4	5025	-2.88664	DOWN
all_iPSC_NPC_vs_all_CCL	BAS-012416453	203447_at	INF	PSMD5	5711	-2.08847	DOWN
all_iPSC_NPC_vs_all_CCL	BAS-012416453	218456_at	INF	CAPRIN2	65981	-2.26996	DOWN
all_iPSC_NPC_vs_all_CCL	BAS-012416453	205315_s_at	INF	SNTB2	6645	2.07021	UP
all_iPSC_NPC_vs_all_CCL	BAS-012416453	203705_s_at	LM	FZD7	8324	2.68177	UP
all_iPSC_NPC_vs_all_CCL	BAS-012416453	210681_s_at	INF	USP15	9958	-2.01744	DOWN
all_iPSC_NPC_vs_all_CCL	BAY K8644	203456_at	LM	PRAF2	11230	-2.17788	DOWN
all_iPSC_NPC_vs_all_CCL	BENZYLOXYCARBONYL-L-GLYCYL-L-PHENYLALANYL-L-PHENYLALANYL-L-TYROSINEBENZYL ESTER	207041_at	INF	MASP2	10747	-2.0512	DOWN
all_iPSC_NPC_vs_all_CCL	BENZYLOXYCARBONYL-L-GLYCYL-L-PHENYLALANYL-L-PHENYLALANYL-L-TYROSINEBENZYL ESTER	219844_at	INF	C10orf118	55088	-2.17428	DOWN
all_iPSC_NPC_vs_all_CCL	BENZYLOXYCARBONYL-L-GLYCYL-L-PHENYLALANYL-L-PHENYLALANYL-L-TYROSINEBENZYL ESTER	221855_at	INF	SDHAF1	644096	-2.33293	DOWN
all_iPSC_NPC_vs_all_CCL	BENZYLOXYCARBONYL-L-GLYCYL-L-PHENYLALANYL-L-PHENYLALANYL-L-TYROSINEBENZYL ESTER	202523_s_at	INF	SPOCK2	9806	-2.3351	DOWN
all_iPSC_NPC_vs_all_CCL	bergenin	207945_s_at	INF	CSNK1D	1453	-2.006	DOWN
all_iPSC_NPC_vs_all_CCL	bergenin	212789_at	INF	NCAPD3	23310	2.25746	UP
all_iPSC_NPC_vs_all_CCL	bergenin	215783_s_at	INF	ALPL	249	-2.50427	DOWN
all_iPSC_NPC_vs_all_CCL	bergenin	205415_s_at	INF	ATXN3	4287	-2.07159	DOWN
all_iPSC_NPC_vs_all_CCL	bergenin	203649_s_at	INF	PLA2G2A	5320	2.04635	UP
all_iPSC_NPC_vs_all_CCL	BMS-250904	215970_at	INF	LOC100130331	100130331	3.04671	UP
all_iPSC_NPC_vs_all_CCL	BMS-250904	220227_at	INF	CDH4	1002	2.13189	UP
all_iPSC_NPC_vs_all_CCL	BMS-250904	214809_at	INF	LOC100294145	100294145	2.08323	UP
all_iPSC_NPC_vs_all_CCL	BMS-250904	209940_at	INF	PARP3	10039	2.59049	UP
all_iPSC_NPC_vs_all_CCL	BMS-250904	204485_s_at	INF	TOM1L1	10040	-2.23371	DOWN
all_iPSC_NPC_vs_all_CCL	BMS-250904	215504_x_at	INF	ANKRD10-IT1	100505494	-2.05003	DOWN
all_iPSC_NPC_vs_all_CCL	BMS-250904	217625_x_at	INF	LINC00963	100506190	-2.17841	DOWN
all_iPSC_NPC_vs_all_CCL	BMS-250904	213685_at	INF	LOC100506963	100506963	-2.64455	DOWN
all_iPSC_NPC_vs_all_CCL	BMS-250904	201664_at	LM	SMC4	10051	3.21664	UP
all_iPSC_NPC_vs_all_CCL	BMS-250904	207769_s_at	INF	PQBP1	10084	-2.21972	DOWN
all_iPSC_NPC_vs_all_CCL	BMS-250904	219424_at	INF	EBI3	10148	2.37854	UP
all_iPSC_NPC_vs_all_CCL	BMS-250904	201444_s_at	INF	ATP6AP2	10159	2.09377	UP
all_iPSC_NPC_vs_all_CCL	BMS-250904	201911_s_at	INF	FARP1	10160	2.10766	UP
all_iPSC_NPC_vs_all_CCL	BMS-250904	203775_at	LM	SLC25A13	10165	-3.90577	DOWN
all_iPSC_NPC_vs_all_CCL	BMS-250904	205855_at	INF	ZNF197	10168	2.47401	UP
all_iPSC_NPC_vs_all_CCL	BMS-250904	201962_s_at	INF	RNF41	10193	2.08003	UP
all_iPSC_NPC_vs_all_CCL	BMS-250904	216780_at	INF	ZNF443	10224	2.22228	UP
all_iPSC_NPC_vs_all_CCL	BMS-250904	212799_at	INF	STX6	10228	2.67289	UP
all_iPSC_NPC_vs_all_CCL	BMS-250904	202433_at	LM	SLC35B1	10237	-3.28749	DOWN
all_iPSC_NPC_vs_all_CCL	BMS-250904	220773_s_at	INF	GPHN	10243	-2.38922	DOWN
all_iPSC_NPC_vs_all_CCL	BMS-250904	201225_s_at	INF	SRRM1	10250	-2.0592	DOWN
all_iPSC_NPC_vs_all_CCL	BMS-250904	202284_s_at	LM	CDKN1A	1026	10.3082	UP
all_iPSC_NPC_vs_all_CCL	BMS-250904	203252_at	INF	CDK2AP2	10263	-2.09419	DOWN
all_iPSC_NPC_vs_all_CCL	BMS-250904	202317_s_at	INF	UBE4B	10277	-2.18896	DOWN
all_iPSC_NPC_vs_all_CCL	BMS-250904	205265_s_at	INF	SPEG	10290	2.41958	UP
all_iPSC_NPC_vs_all_CCL	BMS-250904	219540_at	INF	ZNF267	10308	2.00302	UP
all_iPSC_NPC_vs_all_CCL	BMS-250904	204159_at	INF	CDKN2C	1031	2.4974	UP
all_iPSC_NPC_vs_all_CCL	BMS-250904	219549_s_at	INF	RTN3	10313	-2.26994	DOWN
all_iPSC_NPC_vs_all_CCL	BMS-250904	205540_s_at	INF	RRAGB	10325	2.08036	UP
all_iPSC_NPC_vs_all_CCL	BMS-250904	204564_at	INF	PCGF3	10336	2.01388	UP
all_iPSC_NPC_vs_all_CCL	BMS-250904	213293_s_at	INF	TRIM22	10346	6.26523	UP
all_iPSC_NPC_vs_all_CCL	BMS-250904	219371_s_at	INF	KLF2	10365	-2.39236	DOWN
all_iPSC_NPC_vs_all_CCL	BMS-250904	209357_at	INF	CITED2	10370	3.28192	UP
all_iPSC_NPC_vs_all_CCL	BMS-250904	210942_s_at	INF	ST3GAL6	10402	-2.67574	DOWN
all_iPSC_NPC_vs_all_CCL	BMS-250904	215027_at	INF	RAPGEF3	10411	2.71796	UP
all_iPSC_NPC_vs_all_CCL	BMS-250904	213993_at	INF	SPON1	10418	2.48314	UP
all_iPSC_NPC_vs_all_CCL	BMS-250904	202798_at	INF	SEC24B	10427	2.09297	UP
all_iPSC_NPC_vs_all_CCL	BMS-250904	218308_at	INF	TACC3	10460	-2.583	DOWN
all_iPSC_NPC_vs_all_CCL	BMS-250904	213239_at	INF	PIBF1	10464	-2.7204	DOWN
all_iPSC_NPC_vs_all_CCL	BMS-250904	217833_at	INF	SYNCRIP	10492	-2.39458	DOWN
all_iPSC_NPC_vs_all_CCL	BMS-250904	204039_at	LM	CEBPA	1050	2.32189	UP
all_iPSC_NPC_vs_all_CCL	BMS-250904	205437_at	INF	ZNF211	10520	2.99274	UP
all_iPSC_NPC_vs_all_CCL	BMS-250904	200994_at	INF	IPO7	10527	-2.51871	DOWN
all_iPSC_NPC_vs_all_CCL	BMS-250904	214384_s_at	INF	DCTN2	10540	2.74958	UP
all_iPSC_NPC_vs_all_CCL	BMS-250904	209150_s_at	INF	TM9SF1	10548	2.3827	UP
all_iPSC_NPC_vs_all_CCL	BMS-250904	209286_at	INF	CDC42EP3	10602	2.02663	UP
all_iPSC_NPC_vs_all_CCL	BMS-250904	203145_at	INF	SPAG5	10615	-2.7498	DOWN
all_iPSC_NPC_vs_all_CCL	BMS-250904	202811_at	LM	STAMBP	10617	2.12763	UP
all_iPSC_NPC_vs_all_CCL	BMS-250904	222053_at	INF	TAF6L	10629	2.44611	UP
all_iPSC_NPC_vs_all_CCL	BMS-250904	209781_s_at	INF	KHDRBS3	10656	-2.07315	DOWN
all_iPSC_NPC_vs_all_CCL	BMS-250904	204605_at	LM	CGRRF1	10668	2.13928	UP
all_iPSC_NPC_vs_all_CCL	BMS-250904	201628_s_at	LM	RRAGA	10670	2.49644	UP
all_iPSC_NPC_vs_all_CCL	BMS-250904	213787_s_at	INF	EBP	10682	-2.25419	DOWN
all_iPSC_NPC_vs_all_CCL	BMS-250904	201173_x_at	INF	NUDC	10726	-2.15677	DOWN
all_iPSC_NPC_vs_all_CCL	BMS-250904	200627_at	INF	PTGES3	10728	-2.36049	DOWN
all_iPSC_NPC_vs_all_CCL	BMS-250904	201352_at	INF	YME1L1	10730	2.06703	UP
all_iPSC_NPC_vs_all_CCL	BMS-250904	207229_at	INF	KLRAP1	10748	2.60631	UP
all_iPSC_NPC_vs_all_CCL	BMS-250904	203474_at	INF	IQGAP2	10788	-2.10916	DOWN
all_iPSC_NPC_vs_all_CCL	BMS-250904	216279_at	INF	ZNF460	10794	2.4932	UP
all_iPSC_NPC_vs_all_CCL	BMS-250904	209989_at	INF	ZNF268	10795	2.37311	UP
all_iPSC_NPC_vs_all_CCL	BMS-250904	221514_at	LM	UTP14A	10813	2.64897	UP
all_iPSC_NPC_vs_all_CCL	BMS-250904	205665_at	INF	TSPAN9	10867	2.06866	UP
all_iPSC_NPC_vs_all_CCL	BMS-250904	204663_at	INF	ME3	10873	-2.06203	DOWN
all_iPSC_NPC_vs_all_CCL	BMS-250904	208274_at	INF	OCLM	10896	2.16485	UP
all_iPSC_NPC_vs_all_CCL	BMS-250904	201032_at	LM	BLCAP	10904	2.18099	UP
all_iPSC_NPC_vs_all_CCL	BMS-250904	212718_at	INF	PAPOLA	10914	-2.79134	DOWN
all_iPSC_NPC_vs_all_CCL	BMS-250904	201870_at	LM	TOMM34	10953	-2.70172	DOWN
all_iPSC_NPC_vs_all_CCL	BMS-250904	201323_at	LM	EBNA1BP2	10969	-2.29022	DOWN
all_iPSC_NPC_vs_all_CCL	BMS-250904	212815_at	LM	ASCC3	10973	3.27092	UP
all_iPSC_NPC_vs_all_CCL	BMS-250904	204370_at	INF	CLP1	10978	3.74193	UP
all_iPSC_NPC_vs_all_CCL	BMS-250904	212440_at	INF	SNRNP27	11017	2.2257	UP
all_iPSC_NPC_vs_all_CCL	BMS-250904	209487_at	INF	RBPMS	11030	2.28696	UP
all_iPSC_NPC_vs_all_CCL	BMS-250904	215747_s_at	INF	RCC1	1104	-2.27291	DOWN
all_iPSC_NPC_vs_all_CCL	BMS-250904	202954_at	LM	UBE2C	11065	-2.93701	DOWN
all_iPSC_NPC_vs_all_CCL	BMS-250904	216267_s_at	INF	TMEM115	11070	2.35362	UP
all_iPSC_NPC_vs_all_CCL	BMS-250904	203367_at	LM	DUSP14	11072	2.11861	UP
all_iPSC_NPC_vs_all_CCL	BMS-250904	202458_at	LM	PRSS23	11098	2.09129	UP
all_iPSC_NPC_vs_all_CCL	BMS-250904	202563_at	INF	C14orf1	11161	2.42341	UP
all_iPSC_NPC_vs_all_CCL	BMS-250904	220091_at	LM	SLC2A6	11182	-2.10027	DOWN
all_iPSC_NPC_vs_all_CCL	BMS-250904	220034_at	INF	IRAK3	11213	2.88374	UP
all_iPSC_NPC_vs_all_CCL	BMS-250904	212624_s_at	LM	CHN1	1123	-4.2565	DOWN
all_iPSC_NPC_vs_all_CCL	BMS-250904	200006_at	INF	PARK7	11315	-2.34138	DOWN
all_iPSC_NPC_vs_all_CCL	BMS-250904	215136_s_at	INF	EXOSC8	11340	-2.18764	DOWN
all_iPSC_NPC_vs_all_CCL	BMS-250904	213568_at	INF	OSR2	116039	2.92824	UP
all_iPSC_NPC_vs_all_CCL	BMS-250904	201897_s_at	INF	CKS1B	1163	-2.14398	DOWN
all_iPSC_NPC_vs_all_CCL	BMS-250904	204170_s_at	INF	CKS2	1164	-2.47332	DOWN
all_iPSC_NPC_vs_all_CCL	BMS-250904	204066_s_at	INF	AGAP1	116987	-2.02636	DOWN
all_iPSC_NPC_vs_all_CCL	BMS-250904	203017_s_at	INF	SSX2IP	117178	-2.52903	DOWN
all_iPSC_NPC_vs_all_CCL	BMS-250904	209635_at	INF	AP1S1	1174	-2.77234	DOWN
all_iPSC_NPC_vs_all_CCL	BMS-250904	203229_s_at	INF	CLK2	1196	2.26059	UP
all_iPSC_NPC_vs_all_CCL	BMS-250904	214965_at	INF	SPATA2L	124044	2.17511	UP
all_iPSC_NPC_vs_all_CCL	BMS-250904	212890_at	INF	SLC38A10	124565	-2.66658	DOWN
all_iPSC_NPC_vs_all_CCL	BMS-250904	205481_at	INF	ADORA1	134	2.0602	UP
all_iPSC_NPC_vs_all_CCL	BMS-250904	203551_s_at	INF	COX11	1353	-2.18874	DOWN
all_iPSC_NPC_vs_all_CCL	BMS-250904	205673_s_at	INF	ASB9	140462	-2.15082	DOWN
all_iPSC_NPC_vs_all_CCL	BMS-250904	204459_at	INF	CSTF2	1478	-2.48974	DOWN
all_iPSC_NPC_vs_all_CCL	BMS-250904	206085_s_at	INF	CTH	1491	-2.03866	DOWN
all_iPSC_NPC_vs_all_CCL	BMS-250904	215883_at	INF	CTNNA1	1495	2.19597	UP
all_iPSC_NPC_vs_all_CCL	BMS-250904	203758_at	INF	CTSO	1519	-3.11864	DOWN
all_iPSC_NPC_vs_all_CCL	BMS-250904	220764_at	INF	PPP4R2	151987	3.14655	UP
all_iPSC_NPC_vs_all_CCL	BMS-250904	209366_x_at	INF	CYB5A	1528	2.54494	UP
all_iPSC_NPC_vs_all_CCL	BMS-250904	204184_s_at	INF	ADRBK2	157	2.1787	UP
all_iPSC_NPC_vs_all_CCL	BMS-250904	211214_s_at	INF	DAPK1	1612	3.02153	UP
all_iPSC_NPC_vs_all_CCL	BMS-250904	203409_at	LM	DDB2	1643	2.89084	UP
all_iPSC_NPC_vs_all_CCL	BMS-250904	203334_at	INF	DHX8	1659	2.91812	UP
all_iPSC_NPC_vs_all_CCL	BMS-250904	213559_s_at	INF	ZNF467	168544	2.05258	UP
all_iPSC_NPC_vs_all_CCL	BMS-250904	203695_s_at	INF	DFNA5	1687	2.01581	UP
all_iPSC_NPC_vs_all_CCL	BMS-250904	203816_at	INF	DGUOK	1716	-2.24577	DOWN
all_iPSC_NPC_vs_all_CCL	BMS-250904	201791_s_at	INF	DHCR7	1717	-2.66386	DOWN
all_iPSC_NPC_vs_all_CCL	BMS-250904	202534_x_at	INF	DHFR	1719	-2.03693	DOWN
all_iPSC_NPC_vs_all_CCL	BMS-250904	203566_s_at	LM	AGL	178	-3.92729	DOWN
all_iPSC_NPC_vs_all_CCL	BMS-250904	205348_s_at	INF	DYNC1I1	1780	-2.07349	DOWN
all_iPSC_NPC_vs_all_CCL	BMS-250904	204794_at	INF	DUSP2	1844	2.59725	UP
all_iPSC_NPC_vs_all_CCL	BMS-250904	208955_at	INF	DUT	1854	-2.71347	DOWN
all_iPSC_NPC_vs_all_CCL	BMS-250904	214778_at	INF	MEGF8	1954	2.04196	UP
all_iPSC_NPC_vs_all_CCL	BMS-250904	208708_x_at	LM	EIF5	1983	-2.46659	DOWN
all_iPSC_NPC_vs_all_CCL	BMS-250904	213753_x_at	INF	EIF5A	1984	-2.23748	DOWN
all_iPSC_NPC_vs_all_CCL	BMS-250904	57703_at	INF	SENP5	205564	3.12749	UP
all_iPSC_NPC_vs_all_CCL	BMS-250904	217053_x_at	INF	ETV1	2115	-2.43854	DOWN
all_iPSC_NPC_vs_all_CCL	BMS-250904	201787_at	INF	FBLN1	2192	3.1672	UP
all_iPSC_NPC_vs_all_CCL	BMS-250904	215886_x_at	INF	USP12	219333	3.1407	UP
all_iPSC_NPC_vs_all_CCL	BMS-250904	208153_s_at	INF	FAT2	2196	2.13195	UP
all_iPSC_NPC_vs_all_CCL	BMS-250904	222264_at	INF	HNRNPUL2	221092	-2.18868	DOWN
all_iPSC_NPC_vs_all_CCL	BMS-250904	201275_at	INF	FDPS	2224	-2.6514	DOWN
all_iPSC_NPC_vs_all_CCL	BMS-250904	207813_s_at	INF	FDXR	2232	5.50496	UP
all_iPSC_NPC_vs_all_CCL	BMS-250904	204421_s_at	INF	FGF2	2247	2.76525	UP
all_iPSC_NPC_vs_all_CCL	BMS-250904	203032_s_at	INF	FH	2271	-2.85701	DOWN
all_iPSC_NPC_vs_all_CCL	BMS-250904	207842_s_at	LM	CASC3	22794	-3.13259	DOWN
all_iPSC_NPC_vs_all_CCL	BMS-250904	212589_at	INF	RRAS2	22800	2.02906	UP
all_iPSC_NPC_vs_all_CCL	BMS-250904	204999_s_at	LM	ATF5	22809	2.15881	UP
all_iPSC_NPC_vs_all_CCL	BMS-250904	206225_at	INF	ZNF507	22847	2.04591	UP
all_iPSC_NPC_vs_all_CCL	BMS-250904	203391_at	INF	FKBP2	2286	-3.17389	DOWN
all_iPSC_NPC_vs_all_CCL	BMS-250904	203333_at	INF	KIFAP3	22920	-2.27623	DOWN
all_iPSC_NPC_vs_all_CCL	BMS-250904	210052_s_at	INF	TPX2	22974	-2.57055	DOWN
all_iPSC_NPC_vs_all_CCL	BMS-250904	215334_at	INF	EFR3B	22979	2.8552	UP
all_iPSC_NPC_vs_all_CCL	BMS-250904	212606_at	INF	WDFY3	23001	-2.17987	DOWN
all_iPSC_NPC_vs_all_CCL	BMS-250904	215119_at	INF	MYO16	23026	2.16211	UP
all_iPSC_NPC_vs_all_CCL	BMS-250904	212348_s_at	INF	KDM1A	23028	-2.23973	DOWN
all_iPSC_NPC_vs_all_CCL	BMS-250904	212368_at	INF	ZNF292	23036	-2.47544	DOWN
all_iPSC_NPC_vs_all_CCL	BMS-250904	210806_at	INF	TTLL5	23093	2.08664	UP
all_iPSC_NPC_vs_all_CCL	BMS-250904	213254_at	INF	TNRC6B	23112	-2.04008	DOWN
all_iPSC_NPC_vs_all_CCL	BMS-250904	216134_at	INF	FRMD4B	23150	2.52584	UP
all_iPSC_NPC_vs_all_CCL	BMS-250904	212510_at	INF	GPD1L	23171	-2.09905	DOWN
all_iPSC_NPC_vs_all_CCL	BMS-250904	204903_x_at	INF	ATG4B	23192	2.04037	UP
all_iPSC_NPC_vs_all_CCL	BMS-250904	214013_s_at	INF	TBC1D1	23216	2.28384	UP
all_iPSC_NPC_vs_all_CCL	BMS-250904	215413_at	INF	EXOC7	23265	2.71127	UP
all_iPSC_NPC_vs_all_CCL	BMS-250904	209578_s_at	INF	POFUT2	23275	2.56628	UP
all_iPSC_NPC_vs_all_CCL	BMS-250904	204500_s_at	INF	AGTPBP1	23287	-2.05813	DOWN
all_iPSC_NPC_vs_all_CCL	BMS-250904	217124_at	INF	IQCE	23288	-2.1993	DOWN
all_iPSC_NPC_vs_all_CCL	BMS-250904	39705_at	INF	SIN3B	23309	2.27006	UP
all_iPSC_NPC_vs_all_CCL	BMS-250904	212820_at	INF	DMXL2	23312	-3.16301	DOWN
all_iPSC_NPC_vs_all_CCL	BMS-250904	212660_at	LM	PHF15	23338	2.1643	UP
all_iPSC_NPC_vs_all_CCL	BMS-250904	212356_at	INF	KHNYN	23351	2.92962	UP
all_iPSC_NPC_vs_all_CCL	BMS-250904	209654_at	INF	KIAA0947	23379	2.17903	UP
all_iPSC_NPC_vs_all_CCL	BMS-250904	212505_s_at	INF	MAU2	23383	2.18112	UP
all_iPSC_NPC_vs_all_CCL	BMS-250904	212428_at	INF	KIAA0368	23392	-2.62395	DOWN
all_iPSC_NPC_vs_all_CCL	BMS-250904	218608_at	INF	ATP13A2	23400	-2.4981	DOWN
all_iPSC_NPC_vs_all_CCL	BMS-250904	200688_at	INF	SF3B3	23450	2.57916	UP
all_iPSC_NPC_vs_all_CCL	BMS-250904	213208_at	INF	GLTSCR1L	23506	-2.34913	DOWN
all_iPSC_NPC_vs_all_CCL	BMS-250904	218401_s_at	INF	ZNF281	23528	2.89508	UP
all_iPSC_NPC_vs_all_CCL	BMS-250904	217906_at	LM	KLHDC2	23588	2.05444	UP
all_iPSC_NPC_vs_all_CCL	BMS-250904	218634_at	INF	PHLDA3	23612	4.84694	UP
all_iPSC_NPC_vs_all_CCL	BMS-250904	209032_s_at	INF	CADM1	23705	-2.13787	DOWN
all_iPSC_NPC_vs_all_CCL	BMS-250904	218681_s_at	INF	SDF2L1	23753	-2.05537	DOWN
all_iPSC_NPC_vs_all_CCL	BMS-250904	202392_s_at	INF	PISD	23761	3.41539	UP
all_iPSC_NPC_vs_all_CCL	BMS-250904	203304_at	LM	BAMBI	25805	2.19599	UP
all_iPSC_NPC_vs_all_CCL	BMS-250904	210260_s_at	INF	TNFAIP8	25816	4.20724	UP
all_iPSC_NPC_vs_all_CCL	BMS-250904	205219_s_at	INF	GALK2	2585	-2.78181	DOWN
all_iPSC_NPC_vs_all_CCL	BMS-250904	220843_s_at	INF	DCAF13	25879	2.21704	UP
all_iPSC_NPC_vs_all_CCL	BMS-250904	220483_s_at	INF	RNF19A	25897	3.0572	UP
all_iPSC_NPC_vs_all_CCL	BMS-250904	209479_at	INF	CCDC28A	25901	2.129	UP
all_iPSC_NPC_vs_all_CCL	BMS-250904	212875_s_at	LM	C2CD2	25966	-2.24719	DOWN
all_iPSC_NPC_vs_all_CCL	BMS-250904	213493_at	INF	SNED1	25992	2.00122	UP
all_iPSC_NPC_vs_all_CCL	BMS-250904	213552_at	INF	GLCE	26035	-2.46255	DOWN
all_iPSC_NPC_vs_all_CCL	BMS-250904	215145_s_at	INF	CNTNAP2	26047	3.27609	UP
all_iPSC_NPC_vs_all_CCL	BMS-250904	208115_x_at	INF	C10orf137	26098	2.08704	UP
all_iPSC_NPC_vs_all_CCL	BMS-250904	201296_s_at	INF	WSB1	26118	-2.44347	DOWN
all_iPSC_NPC_vs_all_CCL	BMS-250904	216393_at	INF	C10orf12	26148	2.06644	UP
all_iPSC_NPC_vs_all_CCL	BMS-250904	37860_at	INF	ZNF337	26152	4.24838	UP
all_iPSC_NPC_vs_all_CCL	BMS-250904	212379_at	INF	GART	2618	-2.71597	DOWN
all_iPSC_NPC_vs_all_CCL	BMS-250904	205848_at	INF	GAS2	2620	-2.03228	DOWN
all_iPSC_NPC_vs_all_CCL	BMS-250904	209230_s_at	INF	NUPR1	26471	2.17802	UP
all_iPSC_NPC_vs_all_CCL	BMS-250904	218357_s_at	INF	TIMM8B	26521	-2.36334	DOWN
all_iPSC_NPC_vs_all_CCL	BMS-250904	204479_at	INF	OSTF1	26578	-3.19182	DOWN
all_iPSC_NPC_vs_all_CCL	BMS-250904	200008_s_at	INF	GDI2	2665	-2.2977	DOWN
all_iPSC_NPC_vs_all_CCL	BMS-250904	220907_at	INF	GPR110	266977	3.37648	UP
all_iPSC_NPC_vs_all_CCL	BMS-250904	202228_s_at	INF	NPTN	27020	2.08759	UP
all_iPSC_NPC_vs_all_CCL	BMS-250904	220251_at	INF	DIEXF	27042	-2.1955	DOWN
all_iPSC_NPC_vs_all_CCL	BMS-250904	210534_s_at	INF	B9D1	27077	-2.40059	DOWN
all_iPSC_NPC_vs_all_CCL	BMS-250904	201568_at	INF	UQCRQ	27089	-2.25858	DOWN
all_iPSC_NPC_vs_all_CCL	BMS-250904	201381_x_at	INF	CACYBP	27101	-3.36077	DOWN
all_iPSC_NPC_vs_all_CCL	BMS-250904	218346_s_at	LM	SESN1	27244	11.6249	UP
all_iPSC_NPC_vs_all_CCL	BMS-250904	200746_s_at	INF	GNB1	2782	-2.81368	DOWN
all_iPSC_NPC_vs_all_CCL	BMS-250904	206266_at	INF	GPLD1	2822	2.44334	UP
all_iPSC_NPC_vs_all_CCL	BMS-250904	221951_at	INF	TMEM80	283232	-2.92137	DOWN
all_iPSC_NPC_vs_all_CCL	BMS-250904	214711_at	INF	GATC	283459	-2.21775	DOWN
all_iPSC_NPC_vs_all_CCL	BMS-250904	222052_at	INF	C19orf54	284325	3.06354	UP
all_iPSC_NPC_vs_all_CCL	BMS-250904	222105_s_at	INF	NKIRAS2	28511	2.19253	UP
all_iPSC_NPC_vs_all_CCL	BMS-250904	208907_s_at	INF	MRPS18B	28973	-2.5109	DOWN
all_iPSC_NPC_vs_all_CCL	BMS-250904	219188_s_at	INF	MACROD1	28992	-2.24367	DOWN
all_iPSC_NPC_vs_all_CCL	BMS-250904	218971_s_at	INF	WDR91	29062	2.09449	UP
all_iPSC_NPC_vs_all_CCL	BMS-250904	212493_s_at	INF	SETD2	29072	2.04896	UP
all_iPSC_NPC_vs_all_CCL	BMS-250904	219293_s_at	INF	OLA1	29789	-2.49622	DOWN
all_iPSC_NPC_vs_all_CCL	BMS-250904	218854_at	INF	DSE	29940	2.905	UP
all_iPSC_NPC_vs_all_CCL	BMS-250904	219382_at	INF	SERTAD3	29946	2.08572	UP
all_iPSC_NPC_vs_all_CCL	BMS-250904	220892_s_at	INF	PSAT1	29968	-2.35123	DOWN
all_iPSC_NPC_vs_all_CCL	BMS-250904	219445_at	INF	GLTSCR1	29998	2.11279	UP
all_iPSC_NPC_vs_all_CCL	BMS-250904	218058_at	INF	CXXC1	30827	2.03777	UP
all_iPSC_NPC_vs_all_CCL	BMS-250904	216526_x_at	INF	HLA-C	3107	2.41975	UP
all_iPSC_NPC_vs_all_CCL	BMS-250904	203932_at	INF	HLA-DMB	3109	2.03891	UP
all_iPSC_NPC_vs_all_CCL	BMS-250904	202540_s_at	LM	HMGCR	3156	-2.21388	DOWN
all_iPSC_NPC_vs_all_CCL	BMS-250904	205822_s_at	INF	HMGCS1	3157	-2.33323	DOWN
all_iPSC_NPC_vs_all_CCL	BMS-250904	202340_x_at	INF	NR4A1	3164	-2.43236	DOWN
all_iPSC_NPC_vs_all_CCL	BMS-250904	203525_s_at	INF	APC	324	-2.12589	DOWN
all_iPSC_NPC_vs_all_CCL	BMS-250904	210211_s_at	INF	HSP90AA1	3320	-2.58721	DOWN
all_iPSC_NPC_vs_all_CCL	BMS-250904	206708_at	INF	FOXN2	3344	2.09062	UP
all_iPSC_NPC_vs_all_CCL	BMS-250904	204683_at	INF	ICAM2	3384	-2.02529	DOWN
all_iPSC_NPC_vs_all_CCL	BMS-250904	204057_at	INF	IRF8	3394	2.44404	UP
all_iPSC_NPC_vs_all_CCL	BMS-250904	204785_x_at	INF	IFNAR2	3455	-2.39039	DOWN
all_iPSC_NPC_vs_all_CCL	BMS-250904	203425_s_at	INF	IGFBP5	3488	2.2834	UP
all_iPSC_NPC_vs_all_CCL	BMS-250904	216252_x_at	INF	FAS	355	3.45077	UP
all_iPSC_NPC_vs_all_CCL	BMS-250904	207851_s_at	INF	INSR	3643	2.21273	UP
all_iPSC_NPC_vs_all_CCL	BMS-250904	202223_at	INF	STT3A	3703	-2.05367	DOWN
all_iPSC_NPC_vs_all_CCL	BMS-250904	206842_at	INF	KCND1	3750	2.09501	UP
all_iPSC_NPC_vs_all_CCL	BMS-250904	210263_at	INF	KCNF1	3754	2.94116	UP
all_iPSC_NPC_vs_all_CCL	BMS-250904	211028_s_at	INF	KHK	3795	-2.85555	DOWN
all_iPSC_NPC_vs_all_CCL	BMS-250904	214399_s_at	INF	KRT4	3851	2.41565	UP
all_iPSC_NPC_vs_all_CCL	BMS-250904	215289_at	INF	ZNF749	388567	2.07661	UP
all_iPSC_NPC_vs_all_CCL	BMS-250904	65588_at	INF	SNHG17	388796	2.30457	UP
all_iPSC_NPC_vs_all_CCL	BMS-250904	217605_at	INF	USP27X	389856	2.0307	UP
all_iPSC_NPC_vs_all_CCL	BMS-250904	216264_s_at	INF	LAMB2	3913	2.28771	UP
all_iPSC_NPC_vs_all_CCL	BMS-250904	202193_at	INF	LIMK2	3985	3.73965	UP
all_iPSC_NPC_vs_all_CCL	BMS-250904	202245_at	INF	LSS	4047	-2.38448	DOWN
all_iPSC_NPC_vs_all_CCL	BMS-250904	202287_s_at	INF	TACSTD2	4070	2.74174	UP
all_iPSC_NPC_vs_all_CCL	BMS-250904	210153_s_at	LM	ME2	4200	-2.72779	DOWN
all_iPSC_NPC_vs_all_CCL	BMS-250904	214786_at	INF	MAP3K1	4214	-2.05627	DOWN
all_iPSC_NPC_vs_all_CCL	BMS-250904	203514_at	INF	MAP3K3	4215	2.32168	UP
all_iPSC_NPC_vs_all_CCL	BMS-250904	207029_at	INF	KITLG	4254	2.23817	UP
all_iPSC_NPC_vs_all_CCL	BMS-250904	206247_at	INF	MICB	4277	2.51445	UP
all_iPSC_NPC_vs_all_CCL	BMS-250904	217871_s_at	LM	MIF	4282	-2.048	DOWN
all_iPSC_NPC_vs_all_CCL	BMS-250904	219281_at	LM	MSRA	4482	-2.58414	DOWN
all_iPSC_NPC_vs_all_CCL	BMS-250904	205932_s_at	INF	MSX1	4487	-3.39837	DOWN
all_iPSC_NPC_vs_all_CCL	BMS-250904	214133_at	INF	MUC6	4588	2.35409	UP
all_iPSC_NPC_vs_all_CCL	BMS-250904	215152_at	INF	MYB	4602	3.07145	UP
all_iPSC_NPC_vs_all_CCL	BMS-250904	202431_s_at	LM	MYC	4609	-2.7383	DOWN
all_iPSC_NPC_vs_all_CCL	BMS-250904	215491_at	INF	MYCL	4610	2.11882	UP
all_iPSC_NPC_vs_all_CCL	BMS-250904	201621_at	INF	NBL1	4681	-2.03507	DOWN
all_iPSC_NPC_vs_all_CCL	BMS-250904	204412_s_at	INF	NEFH	4744	-2.90475	DOWN
all_iPSC_NPC_vs_all_CCL	BMS-250904	210767_at	INF	NF2	4771	2.38928	UP
all_iPSC_NPC_vs_all_CCL	BMS-250904	209807_s_at	INF	NFIX	4784	2.01516	UP
all_iPSC_NPC_vs_all_CCL	BMS-250904	209239_at	INF	NFKB1	4790	-2.03188	DOWN
all_iPSC_NPC_vs_all_CCL	BMS-250904	201076_at	INF	NHP2L1	4809	-2.75229	DOWN
all_iPSC_NPC_vs_all_CCL	BMS-250904	203045_at	INF	NINJ1	4814	2.29633	UP
all_iPSC_NPC_vs_all_CCL	BMS-250904	201577_at	INF	NME1	4830	-2.6921	DOWN
all_iPSC_NPC_vs_all_CCL	BMS-250904	201157_s_at	INF	NMT1	4836	3.69266	UP
all_iPSC_NPC_vs_all_CCL	BMS-250904	222182_s_at	INF	CNOT2	4848	2.53894	UP
all_iPSC_NPC_vs_all_CCL	BMS-250904	210683_at	INF	NRTN	4902	2.91843	UP
all_iPSC_NPC_vs_all_CCL	BMS-250904	208627_s_at	INF	YBX1	4904	-2.87138	DOWN
all_iPSC_NPC_vs_all_CCL	BMS-250904	211057_at	INF	ROR1	4919	2.22324	UP
all_iPSC_NPC_vs_all_CCL	BMS-250904	214250_at	INF	NUMA1	4926	2.23117	UP
all_iPSC_NPC_vs_all_CCL	BMS-250904	200790_at	INF	ODC1	4953	-2.39104	DOWN
all_iPSC_NPC_vs_all_CCL	BMS-250904	215272_at	INF	OGG1	4968	2.21424	UP
all_iPSC_NPC_vs_all_CCL	BMS-250904	206323_x_at	INF	OPHN1	4983	-2.42383	DOWN
all_iPSC_NPC_vs_all_CCL	BMS-250904	202780_at	LM	OXCT1	5019	-2.29265	DOWN
all_iPSC_NPC_vs_all_CCL	BMS-250904	220275_at	INF	CUZD1	50624	2.742	UP
all_iPSC_NPC_vs_all_CCL	BMS-250904	201982_s_at	INF	PAPPA	5069	3.14071	UP
all_iPSC_NPC_vs_all_CCL	BMS-250904	207059_at	INF	PAX9	5083	2.06726	UP
all_iPSC_NPC_vs_all_CCL	BMS-250904	218450_at	LM	HEBP1	50865	2.5716	UP
all_iPSC_NPC_vs_all_CCL	BMS-250904	203721_s_at	INF	UTP18	51096	-2.27706	DOWN
all_iPSC_NPC_vs_all_CCL	BMS-250904	201825_s_at	LM	SCCPDH	51097	-2.67293	DOWN
all_iPSC_NPC_vs_all_CCL	BMS-250904	205202_at	LM	PCMT1	5110	-2.05324	DOWN
all_iPSC_NPC_vs_all_CCL	BMS-250904	218679_s_at	LM	VPS28	51160	-2.1769	DOWN
all_iPSC_NPC_vs_all_CCL	BMS-250904	217989_at	LM	HSD17B11	51170	-2.22738	DOWN
all_iPSC_NPC_vs_all_CCL	BMS-250904	210389_x_at	INF	TUBD1	51174	-2.06185	DOWN
all_iPSC_NPC_vs_all_CCL	BMS-250904	218611_at	INF	IER5	51278	3.68969	UP
all_iPSC_NPC_vs_all_CCL	BMS-250904	219117_s_at	INF	FKBP11	51303	-2.74647	DOWN
all_iPSC_NPC_vs_all_CCL	BMS-250904	218077_s_at	INF	ZDHHC3	51304	2.97395	UP
all_iPSC_NPC_vs_all_CCL	BMS-250904	218694_at	INF	ARMCX1	51309	2.53598	UP
all_iPSC_NPC_vs_all_CCL	BMS-250904	207605_x_at	INF	ZNF117	51351	2.01526	UP
all_iPSC_NPC_vs_all_CCL	BMS-250904	219976_at	INF	HOOK1	51361	-2.39374	DOWN
all_iPSC_NPC_vs_all_CCL	BMS-250904	218982_s_at	INF	MRPS17	51373	2.02077	UP
all_iPSC_NPC_vs_all_CCL	BMS-250904	205573_s_at	LM	SNX7	51375	-2.01372	DOWN
all_iPSC_NPC_vs_all_CCL	BMS-250904	205474_at	INF	CRLF3	51379	-2.34276	DOWN
all_iPSC_NPC_vs_all_CCL	BMS-250904	217719_at	INF	EIF3L	51386	-2.4737	DOWN
all_iPSC_NPC_vs_all_CCL	BMS-250904	217825_s_at	LM	UBE2J1	51465	-5.73459	DOWN
all_iPSC_NPC_vs_all_CCL	BMS-250904	217797_at	INF	UFC1	51506	-2.28023	DOWN
all_iPSC_NPC_vs_all_CCL	BMS-250904	210127_at	INF	RAB6B	51560	2.21132	UP
all_iPSC_NPC_vs_all_CCL	BMS-250904	203378_at	INF	PCF11	51585	-2.11141	DOWN
all_iPSC_NPC_vs_all_CCL	BMS-250904	202273_at	INF	PDGFRB	5159	-2.23968	DOWN
all_iPSC_NPC_vs_all_CCL	BMS-250904	208972_s_at	INF	ATP5G1	516	-3.23299	DOWN
all_iPSC_NPC_vs_all_CCL	BMS-250904	218281_at	INF	MRPL48	51642	-2.75315	DOWN
all_iPSC_NPC_vs_all_CCL	BMS-250904	221521_s_at	INF	GINS2	51659	-2.06662	DOWN
all_iPSC_NPC_vs_all_CCL	BMS-250904	218354_at	INF	TRAPPC2L	51693	-2.06111	DOWN
all_iPSC_NPC_vs_all_CCL	BMS-250904	221147_x_at	INF	WWOX	51741	2.57357	UP
all_iPSC_NPC_vs_all_CCL	BMS-250904	205613_at	INF	SYT17	51760	2.72863	UP
all_iPSC_NPC_vs_all_CCL	BMS-250904	205246_at	INF	PEX13	5194	2.16762	UP
all_iPSC_NPC_vs_all_CCL	BMS-250904	201507_at	INF	PFDN1	5201	2.21587	UP
all_iPSC_NPC_vs_all_CCL	BMS-250904	200658_s_at	INF	PHB	5245	-2.04903	DOWN
all_iPSC_NPC_vs_all_CCL	BMS-250904	205352_at	INF	SERPINI1	5274	-2.107	DOWN
all_iPSC_NPC_vs_all_CCL	BMS-250904	202240_at	LM	PLK1	5347	-2.11234	DOWN
all_iPSC_NPC_vs_all_CCL	BMS-250904	205190_at	LM	PLS1	5357	-2.98795	DOWN
all_iPSC_NPC_vs_all_CCL	BMS-250904	204285_s_at	LM	PMAIP1	5366	6.14809	UP
all_iPSC_NPC_vs_all_CCL	BMS-250904	211012_s_at	INF	PML	5371	2.28916	UP
all_iPSC_NPC_vs_all_CCL	BMS-250904	219936_s_at	INF	GPR87	53836	2.26468	UP
all_iPSC_NPC_vs_all_CCL	BMS-250904	218189_s_at	INF	NANS	54187	-2.82705	DOWN
all_iPSC_NPC_vs_all_CCL	BMS-250904	204835_at	INF	POLA1	5422	-2.30735	DOWN
all_iPSC_NPC_vs_all_CCL	BMS-250904	205909_at	LM	POLE2	5427	-4.01343	DOWN
all_iPSC_NPC_vs_all_CCL	BMS-250904	217420_s_at	INF	POLR2A	5430	2.35795	UP
all_iPSC_NPC_vs_all_CCL	BMS-250904	218789_s_at	INF	C11orf71	54494	-2.22889	DOWN
all_iPSC_NPC_vs_all_CCL	BMS-250904	220547_s_at	INF	FAM35A	54537	-2.27614	DOWN
all_iPSC_NPC_vs_all_CCL	BMS-250904	206940_s_at	INF	POU4F1	5457	-2.20504	DOWN
all_iPSC_NPC_vs_all_CCL	BMS-250904	222125_s_at	LM	P4HTM	54681	2.33708	UP
all_iPSC_NPC_vs_all_CCL	BMS-250904	222204_s_at	INF	RRN3	54700	2.68847	UP
all_iPSC_NPC_vs_all_CCL	BMS-250904	218582_at	INF	MARCH5	54708	2.10956	UP
all_iPSC_NPC_vs_all_CCL	BMS-250904	200967_at	INF	PPIB	5479	-2.19478	DOWN
all_iPSC_NPC_vs_all_CCL	BMS-250904	219711_at	LM	ZNF586	54807	-2.07215	DOWN
all_iPSC_NPC_vs_all_CCL	BMS-250904	220127_s_at	LM	FBXL12	54850	2.15689	UP
all_iPSC_NPC_vs_all_CCL	BMS-250904	218998_at	INF	FAM206A	54942	-2.25188	DOWN
all_iPSC_NPC_vs_all_CCL	BMS-250904	219258_at	INF	TIPIN	54962	-2.30198	DOWN
all_iPSC_NPC_vs_all_CCL	BMS-250904	220526_s_at	INF	MRPL20	55052	-2.00235	DOWN
all_iPSC_NPC_vs_all_CCL	BMS-250904	205511_at	INF	FLJ10038	55056	2.19734	UP
all_iPSC_NPC_vs_all_CCL	BMS-250904	219389_at	INF	SUSD4	55061	2.26106	UP
all_iPSC_NPC_vs_all_CCL	BMS-250904	204284_at	INF	PPP1R3C	5507	2.2382	UP
all_iPSC_NPC_vs_all_CCL	BMS-250904	213465_s_at	INF	PPP1R7	5510	-2.27742	DOWN
all_iPSC_NPC_vs_all_CCL	BMS-250904	45828_at	INF	ATP5SL	55101	2.2859	UP
all_iPSC_NPC_vs_all_CCL	BMS-250904	219078_at	INF	GPATCH2	55105	2.03152	UP
all_iPSC_NPC_vs_all_CCL	BMS-250904	218040_at	INF	PRPF38B	55119	2.18905	UP
all_iPSC_NPC_vs_all_CCL	BMS-250904	220071_x_at	INF	HAUS2	55142	-2.07989	DOWN
all_iPSC_NPC_vs_all_CCL	BMS-250904	208652_at	INF	PPP2CA	5515	2.36409	UP
all_iPSC_NPC_vs_all_CCL	BMS-250904	218365_s_at	INF	DARS2	55157	-2.57423	DOWN
all_iPSC_NPC_vs_all_CCL	BMS-250904	218126_at	INF	RMDN3	55177	2.10366	UP
all_iPSC_NPC_vs_all_CCL	BMS-250904	218993_at	INF	RNMTL1	55178	2.82606	UP
all_iPSC_NPC_vs_all_CCL	BMS-250904	218514_at	INF	SMG8	55181	2.78446	UP
all_iPSC_NPC_vs_all_CCL	BMS-250904	213007_at	INF	FANCI	55215	-2.28151	DOWN
all_iPSC_NPC_vs_all_CCL	BMS-250904	218586_at	INF	MRGBP	55257	2.44207	UP
all_iPSC_NPC_vs_all_CCL	BMS-250904	219239_s_at	INF	ZNF654	55279	2.07541	UP
all_iPSC_NPC_vs_all_CCL	BMS-250904	219354_at	INF	KLHL26	55295	2.17008	UP
all_iPSC_NPC_vs_all_CCL	BMS-250904	202429_s_at	INF	PPP3CA	5530	-2.91685	DOWN
all_iPSC_NPC_vs_all_CCL	BMS-250904	218449_at	INF	UFSP2	55325	-2.21527	DOWN
all_iPSC_NPC_vs_all_CCL	BMS-250904	218627_at	INF	DRAM1	55332	2.43511	UP
all_iPSC_NPC_vs_all_CCL	BMS-250904	216009_at	INF	SLC39A9	55334	2.95719	UP
all_iPSC_NPC_vs_all_CCL	BMS-250904	220080_at	INF	FBXL8	55336	2.15887	UP
all_iPSC_NPC_vs_all_CCL	BMS-250904	218726_at	INF	HJURP	55355	-2.29522	DOWN
all_iPSC_NPC_vs_all_CCL	BMS-250904	221640_s_at	INF	PIDD	55367	4.84747	UP
all_iPSC_NPC_vs_all_CCL	BMS-250904	213645_at	INF	ENOSF1	55556	-2.03069	DOWN
all_iPSC_NPC_vs_all_CCL	BMS-250904	41397_at	INF	ZNF821	55565	2.34193	UP
all_iPSC_NPC_vs_all_CCL	BMS-250904	216549_s_at	INF	TBC1D22B	55633	2.2131	UP
all_iPSC_NPC_vs_all_CCL	BMS-250904	214474_at	INF	PRKAB2	5565	2.43647	UP
all_iPSC_NPC_vs_all_CCL	BMS-250904	219343_at	INF	CDC37L1	55664	2.19607	UP
all_iPSC_NPC_vs_all_CCL	BMS-250904	205684_s_at	INF	DENND4C	55667	2.23488	UP
all_iPSC_NPC_vs_all_CCL	BMS-250904	220731_s_at	INF	NECAP2	55707	2.93683	UP
all_iPSC_NPC_vs_all_CCL	BMS-250904	218569_s_at	INF	KBTBD4	55709	2.16973	UP
all_iPSC_NPC_vs_all_CCL	BMS-250904	218987_at	INF	ATF7IP	55729	2.60575	UP
all_iPSC_NPC_vs_all_CCL	BMS-250904	217743_s_at	INF	TMEM30A	55754	2.45941	UP
all_iPSC_NPC_vs_all_CCL	BMS-250904	212689_s_at	LM	KDM3A	55818	2.25303	UP
all_iPSC_NPC_vs_all_CCL	BMS-250904	219551_at	INF	EAF2	55840	-2.54183	DOWN
all_iPSC_NPC_vs_all_CCL	BMS-250904	221622_s_at	INF	TMEM126B	55863	-2.13851	DOWN
all_iPSC_NPC_vs_all_CCL	BMS-250904	202178_at	INF	PRKCZ	5590	-2.12523	DOWN
all_iPSC_NPC_vs_all_CCL	BMS-250904	207505_at	INF	PRKG2	5593	2.04445	UP
all_iPSC_NPC_vs_all_CCL	BMS-250904	213233_s_at	LM	KLHL9	55958	-3.46246	DOWN
all_iPSC_NPC_vs_all_CCL	BMS-250904	212294_at	INF	GNG12	55970	-2.23562	DOWN
all_iPSC_NPC_vs_all_CCL	BMS-250904	35617_at	INF	MAPK7	5598	2.15641	UP
all_iPSC_NPC_vs_all_CCL	BMS-250904	214222_at	INF	DNAH7	56171	2.53146	UP
all_iPSC_NPC_vs_all_CCL	BMS-250904	221021_s_at	INF	CTNNBL1	56259	-2.1272	DOWN
all_iPSC_NPC_vs_all_CCL	BMS-250904	207401_at	INF	PROX1	5629	-2.04968	DOWN
all_iPSC_NPC_vs_all_CCL	BMS-250904	220868_s_at	INF	SLC7A10	56301	2.52053	UP
all_iPSC_NPC_vs_all_CCL	BMS-250904	220012_at	INF	ERO1LB	56605	2.05179	UP
all_iPSC_NPC_vs_all_CCL	BMS-250904	218590_at	INF	C10orf2	56652	-2.77813	DOWN
all_iPSC_NPC_vs_all_CCL	BMS-250904	204830_x_at	INF	PSG5	5673	2.37812	UP
all_iPSC_NPC_vs_all_CCL	BMS-250904	213761_at	INF	MDM1	56890	2.32511	UP
all_iPSC_NPC_vs_all_CCL	BMS-250904	208827_at	INF	PSMB6	5694	-2.29526	DOWN
all_iPSC_NPC_vs_all_CCL	BMS-250904	218845_at	LM	DUSP22	56940	-2.8588	DOWN
all_iPSC_NPC_vs_all_CCL	BMS-250904	200786_at	INF	PSMB7	5695	-2.73975	DOWN
all_iPSC_NPC_vs_all_CCL	BMS-250904	212798_s_at	INF	ANKMY2	57037	-2.24446	DOWN
all_iPSC_NPC_vs_all_CCL	BMS-250904	213312_at	INF	SMIM8	57150	-3.7788	DOWN
all_iPSC_NPC_vs_all_CCL	BMS-250904	215286_s_at	INF	PHTF2	57157	2.29604	UP
all_iPSC_NPC_vs_all_CCL	BMS-250904	207753_at	INF	ZNF304	57343	2.01281	UP
all_iPSC_NPC_vs_all_CCL	BMS-250904	209891_at	INF	SPC25	57405	-3.06305	DOWN
all_iPSC_NPC_vs_all_CCL	BMS-250904	221679_s_at	INF	ABHD6	57406	-2.10312	DOWN
all_iPSC_NPC_vs_all_CCL	BMS-250904	217286_s_at	INF	NDRG3	57446	-2.34447	DOWN
all_iPSC_NPC_vs_all_CCL	BMS-250904	218259_at	INF	MKL2	57496	2.89779	UP
all_iPSC_NPC_vs_all_CCL	BMS-250904	220454_s_at	INF	SEMA6A	57556	3.48096	UP
all_iPSC_NPC_vs_all_CCL	BMS-250904	221952_x_at	INF	TRMT5	57570	-2.83315	DOWN
all_iPSC_NPC_vs_all_CCL	BMS-250904	215291_at	INF	MKL1	57591	2.05811	UP
all_iPSC_NPC_vs_all_CCL	BMS-250904	204966_at	INF	BAI2	576	2.68711	UP
all_iPSC_NPC_vs_all_CCL	BMS-250904	221802_s_at	INF	KIAA1598	57698	-3.2949	DOWN
all_iPSC_NPC_vs_all_CCL	BMS-250904	202716_at	LM	PTPN1	5770	2.14737	UP
all_iPSC_NPC_vs_all_CCL	BMS-250904	218769_s_at	INF	ANKRA2	57763	2.19023	UP
all_iPSC_NPC_vs_all_CCL	BMS-250904	214137_at	INF	PTPRJ	5795	2.04427	UP
all_iPSC_NPC_vs_all_CCL	BMS-250904	203149_at	INF	PVRL2	5819	2.00873	UP
all_iPSC_NPC_vs_all_CCL	BMS-250904	217844_at	INF	CTDSP1	58190	-2.31526	DOWN
all_iPSC_NPC_vs_all_CCL	BMS-250904	202148_s_at	LM	PYCR1	5831	-2.25335	DOWN
all_iPSC_NPC_vs_all_CCL	BMS-250904	217956_s_at	LM	ENOPH1	58478	-2.43953	DOWN
all_iPSC_NPC_vs_all_CCL	BMS-250904	211778_s_at	INF	OVOL2	58495	2.04297	UP
all_iPSC_NPC_vs_all_CCL	BMS-250904	209586_s_at	LM	PRUNE	58497	2.90692	UP
all_iPSC_NPC_vs_all_CCL	BMS-250904	215654_at	INF	BCAT2	587	2.0781	UP
all_iPSC_NPC_vs_all_CCL	BMS-250904	207017_at	INF	RAB27B	5874	2.60613	UP
all_iPSC_NPC_vs_all_CCL	BMS-250904	202100_at	LM	RALB	5899	-2.12681	DOWN
all_iPSC_NPC_vs_all_CCL	BMS-250904	211570_s_at	INF	RAPSN	5913	2.21317	UP
all_iPSC_NPC_vs_all_CCL	BMS-250904	202677_at	LM	RASA1	5921	2.14433	UP
all_iPSC_NPC_vs_all_CCL	BMS-250904	217301_x_at	INF	RBBP4	5928	-2.08036	DOWN
all_iPSC_NPC_vs_all_CCL	BMS-250904	52940_at	INF	SIGIRR	59307	-2.11338	DOWN
all_iPSC_NPC_vs_all_CCL	BMS-250904	207234_at	INF	RFX3	5991	2.35699	UP
all_iPSC_NPC_vs_all_CCL	BMS-250904	221399_at	INF	EDA2R	60401	4.34759	UP
all_iPSC_NPC_vs_all_CCL	BMS-250904	203379_at	LM	RPS6KA1	6195	-2.56139	DOWN
all_iPSC_NPC_vs_all_CCL	BMS-250904	202649_x_at	INF	RPS19	6223	2.17615	UP
all_iPSC_NPC_vs_all_CCL	BMS-250904	206306_at	INF	RYR3	6263	2.04875	UP
all_iPSC_NPC_vs_all_CCL	BMS-250904	206382_s_at	INF	BDNF	627	2.68266	UP
all_iPSC_NPC_vs_all_CCL	BMS-250904	210377_at	INF	ACSM3	6296	-2.16704	DOWN
all_iPSC_NPC_vs_all_CCL	BMS-250904	213283_s_at	INF	SALL2	6297	2.09598	UP
all_iPSC_NPC_vs_all_CCL	BMS-250904	203408_s_at	LM	SATB1	6304	-2.91807	DOWN
all_iPSC_NPC_vs_all_CCL	BMS-250904	202675_at	LM	SDHB	6390	-2.06936	DOWN
all_iPSC_NPC_vs_all_CCL	BMS-250904	35666_at	INF	SEMA3F	6405	3.3077	UP
all_iPSC_NPC_vs_all_CCL	BMS-250904	209624_s_at	INF	MCCC2	64087	2.39186	UP
all_iPSC_NPC_vs_all_CCL	BMS-250904	219647_at	INF	POPDC2	64091	2.0092	UP
all_iPSC_NPC_vs_all_CCL	BMS-250904	205733_at	INF	BLM	641	-2.59656	DOWN
all_iPSC_NPC_vs_all_CCL	BMS-250904	216020_at	INF	IFIH1	64135	2.64242	UP
all_iPSC_NPC_vs_all_CCL	BMS-250904	206554_x_at	INF	SETMAR	6419	2.20013	UP
all_iPSC_NPC_vs_all_CCL	BMS-250904	218618_s_at	INF	FNDC3B	64778	-2.65369	DOWN
all_iPSC_NPC_vs_all_CCL	BMS-250904	213077_at	INF	YTHDC2	64848	2.01451	UP
all_iPSC_NPC_vs_all_CCL	BMS-250904	204270_at	INF	SKI	6497	2.84667	UP
all_iPSC_NPC_vs_all_CCL	BMS-250904	202800_at	INF	SLC1A3	6507	3.59956	UP
all_iPSC_NPC_vs_all_CCL	BMS-250904	218202_x_at	INF	MRPL44	65080	2.03541	UP
all_iPSC_NPC_vs_all_CCL	BMS-250904	214110_s_at	INF	LOC654342	654342	2.61425	UP
all_iPSC_NPC_vs_all_CCL	BMS-250904	211260_at	INF	BMP7	655	2.11526	UP
all_iPSC_NPC_vs_all_CCL	BMS-250904	204404_at	INF	SLC12A2	6558	-2.15136	DOWN
all_iPSC_NPC_vs_all_CCL	BMS-250904	209402_s_at	INF	SLC12A4	6560	3.58114	UP
all_iPSC_NPC_vs_all_CCL	BMS-250904	206180_x_at	INF	ZNF747	65988	-2.03751	DOWN
all_iPSC_NPC_vs_all_CCL	BMS-250904	205315_s_at	INF	SNTB2	6645	2.3128	UP
all_iPSC_NPC_vs_all_CCL	BMS-250904	214178_s_at	INF	SOX2	6657	2.26969	UP
all_iPSC_NPC_vs_all_CCL	BMS-250904	209218_at	INF	SQLE	6713	-2.06667	DOWN
all_iPSC_NPC_vs_all_CCL	BMS-250904	204531_s_at	LM	BRCA1	672	-2.57705	DOWN
all_iPSC_NPC_vs_all_CCL	BMS-250904	212839_s_at	INF	TROVE2	6738	2.8811	UP
all_iPSC_NPC_vs_all_CCL	BMS-250904	200652_at	INF	SSR2	6746	-2.00367	DOWN
all_iPSC_NPC_vs_all_CCL	BMS-250904	204092_s_at	LM	AURKA	6790	3.18431	UP
all_iPSC_NPC_vs_all_CCL	BMS-250904	202307_s_at	INF	TAP1	6890	2.37486	UP
all_iPSC_NPC_vs_all_CCL	BMS-250904	211274_at	INF	TBX1	6899	2.25182	UP
all_iPSC_NPC_vs_all_CCL	BMS-250904	203135_at	LM	TBP	6908	-2.24788	DOWN
all_iPSC_NPC_vs_all_CCL	BMS-250904	216511_s_at	INF	TCF7L2	6934	-2.14903	DOWN
all_iPSC_NPC_vs_all_CCL	BMS-250904	203054_s_at	LM	TCTA	6988	-2.92719	DOWN
all_iPSC_NPC_vs_all_CCL	BMS-250904	209642_at	INF	BUB1	699	-2.17627	DOWN
all_iPSC_NPC_vs_all_CCL	BMS-250904	206301_at	INF	TEC	7006	2.52224	UP
all_iPSC_NPC_vs_all_CCL	BMS-250904	210669_at	INF	TFAP2A	7020	2.28509	UP
all_iPSC_NPC_vs_all_CCL	BMS-250904	214168_s_at	INF	TJP1	7082	-2.00753	DOWN
all_iPSC_NPC_vs_all_CCL	BMS-250904	221060_s_at	LM	TLR4	7099	-2.62126	DOWN
all_iPSC_NPC_vs_all_CCL	BMS-250904	209754_s_at	INF	TMPO	7112	-2.39371	DOWN
all_iPSC_NPC_vs_all_CCL	BMS-250904	218864_at	INF	TNS1	7145	2.37049	UP
all_iPSC_NPC_vs_all_CCL	BMS-250904	208864_s_at	INF	TXN	7295	-2.43246	DOWN
all_iPSC_NPC_vs_all_CCL	BMS-250904	221714_s_at	INF	RRN3P1	730092	2.06578	UP
all_iPSC_NPC_vs_all_CCL	BMS-250904	200964_at	INF	UBA1	7317	-2.04577	DOWN
all_iPSC_NPC_vs_all_CCL	BMS-250904	201472_at	INF	VBP1	7411	-2.5136	DOWN
all_iPSC_NPC_vs_all_CCL	BMS-250904	203856_at	INF	VRK1	7443	-2.26149	DOWN
all_iPSC_NPC_vs_all_CCL	BMS-250904	212533_at	INF	WEE1	7465	2.01465	UP
all_iPSC_NPC_vs_all_CCL	BMS-250904	209375_at	INF	XPC	7508	2.60704	UP
all_iPSC_NPC_vs_all_CCL	BMS-250904	210813_s_at	INF	XRCC4	7518	-2.92219	DOWN
all_iPSC_NPC_vs_all_CCL	BMS-250904	208642_s_at	INF	XRCC5	7520	-2.65191	DOWN
all_iPSC_NPC_vs_all_CCL	BMS-250904	200047_s_at	INF	YY1	7528	2.01709	UP
all_iPSC_NPC_vs_all_CCL	BMS-250904	213934_s_at	INF	ZNF23	7571	3.48799	UP
all_iPSC_NPC_vs_all_CCL	BMS-250904	222028_at	INF	ZNF45	7596	2.31297	UP
all_iPSC_NPC_vs_all_CCL	BMS-250904	214138_at	INF	ZNF79	7633	4.39699	UP
all_iPSC_NPC_vs_all_CCL	BMS-250904	216960_s_at	INF	ZNF133	7692	2.01995	UP
all_iPSC_NPC_vs_all_CCL	BMS-250904	204523_at	INF	ZNF140	7699	2.22026	UP
all_iPSC_NPC_vs_all_CCL	BMS-250904	209726_at	INF	CA11	770	2.32585	UP
all_iPSC_NPC_vs_all_CCL	BMS-250904	221201_s_at	INF	ZNF155	7711	2.0521	UP
all_iPSC_NPC_vs_all_CCL	BMS-250904	203739_at	INF	ZNF217	7764	2.02349	UP
all_iPSC_NPC_vs_all_CCL	BMS-250904	205791_x_at	INF	ZNF230	7773	2.7131	UP
all_iPSC_NPC_vs_all_CCL	BMS-250904	208873_s_at	INF	REEP5	7905	-2.38974	DOWN
all_iPSC_NPC_vs_all_CCL	BMS-250904	204256_at	LM	ELOVL6	79071	3.34523	UP
all_iPSC_NPC_vs_all_CCL	BMS-250904	219406_at	INF	C1orf50	79078	-2.05598	DOWN
all_iPSC_NPC_vs_all_CCL	BMS-250904	205964_at	INF	ZNF426	79088	2.03867	UP
all_iPSC_NPC_vs_all_CCL	BMS-250904	218419_s_at	INF	TMUB2	79089	2.20838	UP
all_iPSC_NPC_vs_all_CCL	BMS-250904	219524_s_at	INF	NDUFAF5	79133	2.00107	UP
all_iPSC_NPC_vs_all_CCL	BMS-250904	48531_at	INF	TNIP2	79155	-2.07307	DOWN
all_iPSC_NPC_vs_all_CCL	BMS-250904	217795_s_at	INF	TMEM43	79188	2.09975	UP
all_iPSC_NPC_vs_all_CCL	BMS-250904	218922_s_at	INF	CERS4	79603	2.16799	UP
all_iPSC_NPC_vs_all_CCL	BMS-250904	219096_at	INF	ARMC7	79637	-2.72144	DOWN
all_iPSC_NPC_vs_all_CCL	BMS-250904	219973_at	INF	ARSJ	79642	2.10707	UP
all_iPSC_NPC_vs_all_CCL	BMS-250904	218640_s_at	INF	PLEKHF2	79666	2.15093	UP
all_iPSC_NPC_vs_all_CCL	BMS-250904	218754_at	INF	NOL9	79707	-2.01301	DOWN
all_iPSC_NPC_vs_all_CCL	BMS-250904	219530_at	INF	PALB2	79728	3.24459	UP
all_iPSC_NPC_vs_all_CCL	BMS-250904	220194_at	INF	NSUN7	79730	2.07699	UP
all_iPSC_NPC_vs_all_CCL	BMS-250904	219826_at	INF	ZNF419	79744	4.0622	UP
all_iPSC_NPC_vs_all_CCL	BMS-250904	206712_at	INF	GRTP1	79774	2.60843	UP
all_iPSC_NPC_vs_all_CCL	BMS-250904	219453_at	INF	KLHL36	79786	3.04778	UP
all_iPSC_NPC_vs_all_CCL	BMS-250904	219224_x_at	INF	ZNF408	79797	3.21721	UP
all_iPSC_NPC_vs_all_CCL	BMS-250904	219658_at	INF	PTCD2	79810	-2.06876	DOWN
all_iPSC_NPC_vs_all_CCL	BMS-250904	217828_at	INF	SLTM	79811	-2.99207	DOWN
all_iPSC_NPC_vs_all_CCL	BMS-250904	218898_at	LM	FAM57A	79850	-2.25822	DOWN
all_iPSC_NPC_vs_all_CCL	BMS-250904	221225_at	INF	DCAKD	79877	2.21035	UP
all_iPSC_NPC_vs_all_CCL	BMS-250904	220441_at	INF	DNAJC22	79962	2.21165	UP
all_iPSC_NPC_vs_all_CCL	BMS-250904	205525_at	INF	CALD1	800	-2.39015	DOWN
all_iPSC_NPC_vs_all_CCL	BMS-250904	213710_s_at	INF	CALM1	801	-2.41211	DOWN
all_iPSC_NPC_vs_all_CCL	BMS-250904	218857_s_at	INF	ASRGL1	80150	-2.70932	DOWN
all_iPSC_NPC_vs_all_CCL	BMS-250904	220585_at	INF	HKDC1	80201	2.11471	UP
all_iPSC_NPC_vs_all_CCL	BMS-250904	218175_at	LM	CCDC92	80212	3.32589	UP
all_iPSC_NPC_vs_all_CCL	BMS-250904	213076_at	INF	ITPKC	80271	2.02577	UP
all_iPSC_NPC_vs_all_CCL	BMS-250904	221323_at	INF	ULBP1	80329	2.0829	UP
all_iPSC_NPC_vs_all_CCL	BMS-250904	218777_at	INF	REEP4	80346	2.02763	UP
all_iPSC_NPC_vs_all_CCL	BMS-250904	203067_at	LM	PDHX	8050	2.25069	UP
all_iPSC_NPC_vs_all_CCL	BMS-250904	219581_at	LM	TSEN2	80746	-3.07029	DOWN
all_iPSC_NPC_vs_all_CCL	BMS-250904	221032_s_at	INF	TMPRSS5	80975	2.1766	UP
all_iPSC_NPC_vs_all_CCL	BMS-250904	219746_at	INF	DPF3	8110	2.73949	UP
all_iPSC_NPC_vs_all_CCL	BMS-250904	221276_s_at	INF	SYNC	81493	2.56346	UP
all_iPSC_NPC_vs_all_CCL	BMS-250904	220992_s_at	INF	TRMT1L	81627	-2.00129	DOWN
all_iPSC_NPC_vs_all_CCL	BMS-250904	209061_at	INF	NCOA3	8202	3.25472	UP
all_iPSC_NPC_vs_all_CCL	BMS-250904	214888_at	INF	CAPN2	824	2.00476	UP
all_iPSC_NPC_vs_all_CCL	BMS-250904	208984_x_at	INF	RBM10	8241	-2.14131	DOWN
all_iPSC_NPC_vs_all_CCL	BMS-250904	203025_at	INF	NAA10	8260	-2.23743	DOWN
all_iPSC_NPC_vs_all_CCL	BMS-250904	204510_at	INF	CDC7	8317	-3.22461	DOWN
all_iPSC_NPC_vs_all_CCL	BMS-250904	203987_at	INF	FZD6	8323	2.5147	UP
all_iPSC_NPC_vs_all_CCL	BMS-250904	214644_at	INF	HIST1H2AK	8330	2.10764	UP
all_iPSC_NPC_vs_all_CCL	BMS-250904	221269_s_at	INF	SH3BGRL3	83442	-2.1725	DOWN
all_iPSC_NPC_vs_all_CCL	BMS-250904	221436_s_at	INF	CDCA3	83461	-2.12768	DOWN
all_iPSC_NPC_vs_all_CCL	BMS-250904	214922_at	INF	ZNF484	83744	2.24331	UP
all_iPSC_NPC_vs_all_CCL	BMS-250904	204857_at	INF	MAD1L1	8379	-2.21353	DOWN
all_iPSC_NPC_vs_all_CCL	BMS-250904	221595_at	INF	RBM48	84060	2.60758	UP
all_iPSC_NPC_vs_all_CCL	BMS-250904	209779_at	INF	LLPH	84298	2.13786	UP
all_iPSC_NPC_vs_all_CCL	BMS-250904	214827_at	INF	PARD6B	84612	2.58736	UP
all_iPSC_NPC_vs_all_CCL	BMS-250904	206506_s_at	INF	SUPT3H	8464	-2.54824	DOWN
all_iPSC_NPC_vs_all_CCL	BMS-250904	213626_at	INF	CBR4	84869	-2.65683	DOWN
all_iPSC_NPC_vs_all_CCL	BMS-250904	218311_at	INF	MAP4K3	8491	2.11659	UP
all_iPSC_NPC_vs_all_CCL	BMS-250904	221309_at	INF	RBM17	84991	2.57323	UP
all_iPSC_NPC_vs_all_CCL	BMS-250904	202743_at	LM	PIK3R3	8503	2.05619	UP
all_iPSC_NPC_vs_all_CCL	BMS-250904	207518_at	INF	DGKE	8526	2.02362	UP
all_iPSC_NPC_vs_all_CCL	BMS-250904	210419_at	INF	BARX2	8538	2.06255	UP
all_iPSC_NPC_vs_all_CCL	BMS-250904	203468_at	INF	CDK10	8558	2.7482	UP
all_iPSC_NPC_vs_all_CCL	BMS-250904	209394_at	INF	ASMTL	8623	2.40219	UP
all_iPSC_NPC_vs_all_CCL	BMS-250904	203405_at	LM	PSMG1	8624	-2.60218	DOWN
all_iPSC_NPC_vs_all_CCL	BMS-250904	207382_at	INF	TP63	8626	2.66784	UP
all_iPSC_NPC_vs_all_CCL	BMS-250904	200703_at	INF	DYNLL1	8655	-2.21731	DOWN
all_iPSC_NPC_vs_all_CCL	BMS-250904	210190_at	INF	STX11	8676	2.63478	UP
all_iPSC_NPC_vs_all_CCL	BMS-250904	209641_s_at	INF	ABCC3	8714	2.10679	UP
all_iPSC_NPC_vs_all_CCL	BMS-250904	209213_at	LM	CBR1	873	2.05499	UP
all_iPSC_NPC_vs_all_CCL	BMS-250904	206907_at	INF	TNFSF9	8744	3.89116	UP
all_iPSC_NPC_vs_all_CCL	BMS-250904	203373_at	LM	SOCS2	8835	2.90782	UP
all_iPSC_NPC_vs_all_CCL	BMS-250904	203560_at	INF	GGH	8836	-3.78296	DOWN
all_iPSC_NPC_vs_all_CCL	BMS-250904	216870_x_at	INF	DLEU2	8847	-2.13819	DOWN
all_iPSC_NPC_vs_all_CCL	BMS-250904	208518_s_at	INF	PER2	8864	2.19151	UP
all_iPSC_NPC_vs_all_CCL	BMS-250904	201725_at	INF	CDC123	8872	-2.06949	DOWN
all_iPSC_NPC_vs_all_CCL	BMS-250904	204087_s_at	LM	SLC5A6	8884	-2.64211	DOWN
all_iPSC_NPC_vs_all_CCL	BMS-250904	218488_at	INF	EIF2B3	8891	-2.10292	DOWN
all_iPSC_NPC_vs_all_CCL	BMS-250904	201613_s_at	INF	AP1G2	8906	2.15247	UP
all_iPSC_NPC_vs_all_CCL	BMS-250904	207644_at	INF	FOXH1	8928	2.01991	UP
all_iPSC_NPC_vs_all_CCL	BMS-250904	214396_s_at	INF	MBD2	8932	2.36476	UP
all_iPSC_NPC_vs_all_CCL	BMS-250904	212404_s_at	INF	UBE3B	89910	2.03596	UP
all_iPSC_NPC_vs_all_CCL	BMS-250904	204587_at	LM	SLC25A14	9016	-3.01741	DOWN
all_iPSC_NPC_vs_all_CCL	BMS-250904	201875_s_at	LM	MPZL1	9019	-2.12749	DOWN
all_iPSC_NPC_vs_all_CCL	BMS-250904	219938_s_at	INF	PSTPIP2	9050	2.27792	UP
all_iPSC_NPC_vs_all_CCL	BMS-250904	209043_at	INF	PAPSS1	9061	-2.48716	DOWN
all_iPSC_NPC_vs_all_CCL	BMS-250904	205512_s_at	INF	AIFM1	9131	-3.25032	DOWN
all_iPSC_NPC_vs_all_CCL	BMS-250904	202705_at	LM	CCNB2	9133	-3.12186	DOWN
all_iPSC_NPC_vs_all_CCL	BMS-250904	206723_s_at	LM	LPAR2	9170	2.02465	UP
all_iPSC_NPC_vs_all_CCL	BMS-250904	205729_at	INF	OSMR	9180	2.14525	UP
all_iPSC_NPC_vs_all_CCL	BMS-250904	204812_at	LM	ZW10	9183	-4.24119	DOWN
all_iPSC_NPC_vs_all_CCL	BMS-250904	202550_s_at	LM	VAPB	9217	2.17106	UP
all_iPSC_NPC_vs_all_CCL	BMS-250904	204033_at	INF	TRIP13	9319	-2.11753	DOWN
all_iPSC_NPC_vs_all_CCL	BMS-250904	209735_at	INF	ABCG2	9429	-2.06628	DOWN
all_iPSC_NPC_vs_all_CCL	BMS-250904	218846_at	INF	MED23	9439	2.02853	UP
all_iPSC_NPC_vs_all_CCL	BMS-250904	205452_at	LM	PIGB	9488	-2.99013	DOWN
all_iPSC_NPC_vs_all_CCL	BMS-250904	200704_at	INF	LITAF	9516	2.46144	UP
all_iPSC_NPC_vs_all_CCL	BMS-250904	221577_x_at	INF	GDF15	9518	2.85884	UP
all_iPSC_NPC_vs_all_CCL	BMS-250904	204630_s_at	INF	GOSR1	9527	-2.28914	DOWN
all_iPSC_NPC_vs_all_CCL	BMS-250904	211075_s_at	INF	CD47	961	-2.04149	DOWN
all_iPSC_NPC_vs_all_CCL	BMS-250904	205211_s_at	INF	RIN1	9610	-2.06872	DOWN
all_iPSC_NPC_vs_all_CCL	BMS-250904	211744_s_at	INF	CD58	965	-2.38755	DOWN
all_iPSC_NPC_vs_all_CCL	BMS-250904	219231_at	INF	TGS1	96764	2.18249	UP
all_iPSC_NPC_vs_all_CCL	BMS-250904	203495_at	INF	LRRC14	9684	2.25123	UP
all_iPSC_NPC_vs_all_CCL	BMS-250904	204662_at	LM	CCP110	9738	4.17237	UP
all_iPSC_NPC_vs_all_CCL	BMS-250904	204047_s_at	INF	PHACTR2	9749	2.03686	UP
all_iPSC_NPC_vs_all_CCL	BMS-250904	201240_s_at	INF	SPCS2	9789	-2.50402	DOWN
all_iPSC_NPC_vs_all_CCL	BMS-250904	202657_s_at	INF	SERTAD2	9792	2.40898	UP
all_iPSC_NPC_vs_all_CCL	BMS-250904	203967_at	INF	CDC6	990	-2.66231	DOWN
all_iPSC_NPC_vs_all_CCL	BMS-250904	202870_s_at	LM	CDC20	991	-3.3982	DOWN
all_iPSC_NPC_vs_all_CCL	BMS-250904	203026_at	INF	ZBTB5	9925	2.44261	UP
all_iPSC_NPC_vs_all_CCL	BMS-250904	201853_s_at	LM	CDC25B	994	-2.07764	DOWN
all_iPSC_NPC_vs_all_CCL	BMS-250904	201993_x_at	INF	HNRNPDL	9987	-2.00743	DOWN
all_iPSC_NPC_vs_all_CCL	BOSUTINIB	205129_at	INF	NPM3	10360	-2.08523	DOWN
all_iPSC_NPC_vs_all_CCL	BOSUTINIB	213239_at	INF	PIBF1	10464	-2.03835	DOWN
all_iPSC_NPC_vs_all_CCL	BOSUTINIB	215084_s_at	INF	LRRC42	115353	-2.15366	DOWN
all_iPSC_NPC_vs_all_CCL	BOSUTINIB	203116_s_at	INF	FECH	2235	2.03998	UP
all_iPSC_NPC_vs_all_CCL	BOSUTINIB	211596_s_at	INF	LRIG1	26018	-2.19465	DOWN
all_iPSC_NPC_vs_all_CCL	BOSUTINIB	218477_at	INF	TMEM14A	28978	2.058	UP
all_iPSC_NPC_vs_all_CCL	BOSUTINIB	203577_at	INF	GTF2H4	2968	-2.75784	DOWN
all_iPSC_NPC_vs_all_CCL	BOSUTINIB	204967_at	INF	SHROOM2	357	-2.2665	DOWN
all_iPSC_NPC_vs_all_CCL	BOSUTINIB	211028_s_at	INF	KHK	3795	2.09687	UP
all_iPSC_NPC_vs_all_CCL	BOSUTINIB	202055_at	INF	KPNA1	3836	-2.18787	DOWN
all_iPSC_NPC_vs_all_CCL	BOSUTINIB	201757_at	INF	NDUFS5	4725	2.09965	UP
all_iPSC_NPC_vs_all_CCL	BOSUTINIB	211080_s_at	INF	NEK2	4751	-2.13656	DOWN
all_iPSC_NPC_vs_all_CCL	BOSUTINIB	205511_at	INF	FLJ10038	55056	-2.33239	DOWN
all_iPSC_NPC_vs_all_CCL	BOSUTINIB	218352_at	INF	RCBTB1	55213	-2.0183	DOWN
all_iPSC_NPC_vs_all_CCL	BOSUTINIB	218073_s_at	INF	NDC1	55706	-2.26072	DOWN
all_iPSC_NPC_vs_all_CCL	BOSUTINIB	204565_at	INF	ACOT13	55856	-2.02083	DOWN
all_iPSC_NPC_vs_all_CCL	BOSUTINIB	201252_at	INF	PSMC4	5704	2.18132	UP
all_iPSC_NPC_vs_all_CCL	BOSUTINIB	209503_s_at	INF	PSMC5	5705	2.52309	UP
all_iPSC_NPC_vs_all_CCL	BOSUTINIB	204128_s_at	INF	RFC3	5983	-2.64664	DOWN
all_iPSC_NPC_vs_all_CCL	BOSUTINIB	213459_at	INF	RPL37A	6168	-2.01975	DOWN
all_iPSC_NPC_vs_all_CCL	BOSUTINIB	200091_s_at	INF	RPS25	6230	2.17208	UP
all_iPSC_NPC_vs_all_CCL	BOSUTINIB	218431_at	INF	VIPAS39	63894	2.42621	UP
all_iPSC_NPC_vs_all_CCL	BOSUTINIB	207068_at	INF	ZFP37	7539	-2.16415	DOWN
all_iPSC_NPC_vs_all_CCL	BOSUTINIB	218151_x_at	INF	SLC52A2	79581	2.66338	UP
all_iPSC_NPC_vs_all_CCL	BOSUTINIB	221263_s_at	INF	SF3B5	83443	-2.1605	DOWN
all_iPSC_NPC_vs_all_CCL	BOSUTINIB	201687_s_at	INF	API5	8539	-2.7891	DOWN
all_iPSC_NPC_vs_all_CCL	BOSUTINIB	210946_at	INF	PPAP2A	8611	2.21536	UP
all_iPSC_NPC_vs_all_CCL	BOSUTINIB	209982_s_at	INF	NRXN2	9379	-2.17879	DOWN
all_iPSC_NPC_vs_all_CCL	BOSUTINIB	218846_at	INF	MED23	9439	-2.05795	DOWN
all_iPSC_NPC_vs_all_CCL	BOSUTINIB	201987_at	INF	MED13	9969	2.3303	UP
all_iPSC_NPC_vs_all_CCL	BUCLADESINE SODIUM	218919_at	INF	ZFAND1	79752	2.23096	UP
all_iPSC_NPC_vs_all_CCL	budesonide	201314_at	LM	STK25	10494	2.58361	UP
all_iPSC_NPC_vs_all_CCL	budesonide	216038_x_at	INF	DAXX	1616	-2.08021	DOWN
all_iPSC_NPC_vs_all_CCL	budesonide	201241_at	INF	DDX1	1653	-2.02879	DOWN
all_iPSC_NPC_vs_all_CCL	budesonide	201791_s_at	INF	DHCR7	1717	-2.44371	DOWN
all_iPSC_NPC_vs_all_CCL	budesonide	202534_x_at	INF	DHFR	1719	2.01621	UP
all_iPSC_NPC_vs_all_CCL	budesonide	201425_at	INF	ALDH2	217	2.19691	UP
all_iPSC_NPC_vs_all_CCL	budesonide	210950_s_at	INF	FDFT1	2222	-3.00681	DOWN
all_iPSC_NPC_vs_all_CCL	budesonide	201275_at	INF	FDPS	2224	-3.0781	DOWN
all_iPSC_NPC_vs_all_CCL	budesonide	202540_s_at	LM	HMGCR	3156	-2.61387	DOWN
all_iPSC_NPC_vs_all_CCL	budesonide	205822_s_at	INF	HMGCS1	3157	-3.01859	DOWN
all_iPSC_NPC_vs_all_CCL	budesonide	210280_at	INF	MPZ	4359	-2.9337	DOWN
all_iPSC_NPC_vs_all_CCL	budesonide	201966_at	INF	NDUFS2	4720	-2.03182	DOWN
all_iPSC_NPC_vs_all_CCL	budesonide	219055_at	INF	SRBD1	55133	-2.21149	DOWN
all_iPSC_NPC_vs_all_CCL	budesonide	209146_at	INF	MSMO1	6307	-2.6101	DOWN
all_iPSC_NPC_vs_all_CCL	budesonide	212811_x_at	LM	SLC1A4	6509	-2.62541	DOWN
all_iPSC_NPC_vs_all_CCL	budesonide	208361_s_at	INF	POLR3D	661	-2.02531	DOWN
all_iPSC_NPC_vs_all_CCL	budesonide	219506_at	INF	C1orf54	79630	2.4713	UP
all_iPSC_NPC_vs_all_CCL	budesonide	202097_at	INF	NUP153	9972	-2.03667	DOWN
all_iPSC_NPC_vs_all_CCL	BUFLOMEDIL HYDROCHLORIDE	217833_at	INF	SYNCRIP	10492	2.11186	UP
all_iPSC_NPC_vs_all_CCL	BUFLOMEDIL HYDROCHLORIDE	209635_at	INF	AP1S1	1174	-2.08972	DOWN
all_iPSC_NPC_vs_all_CCL	BUFLOMEDIL HYDROCHLORIDE	222039_at	INF	KIF18B	146909	2.57306	UP
all_iPSC_NPC_vs_all_CCL	BUFLOMEDIL HYDROCHLORIDE	219417_s_at	INF	C17orf59	54785	-2.16844	DOWN
all_iPSC_NPC_vs_all_CCL	BUFLOMEDIL HYDROCHLORIDE	219658_at	INF	PTCD2	79810	-2.14274	DOWN
all_iPSC_NPC_vs_all_CCL	BUFLOMEDIL HYDROCHLORIDE	217828_at	INF	SLTM	79811	2.13334	UP
all_iPSC_NPC_vs_all_CCL	BUFLOMEDIL HYDROCHLORIDE	221256_s_at	INF	HDHD3	81932	-3.35292	DOWN
all_iPSC_NPC_vs_all_CCL	bumetanide	217986_s_at	INF	BAZ1A	11177	2.1002	UP
all_iPSC_NPC_vs_all_CCL	bumetanide	210182_at	INF	CORT	1325	-2.0837	DOWN
all_iPSC_NPC_vs_all_CCL	bumetanide	202534_x_at	INF	DHFR	1719	2.03469	UP
all_iPSC_NPC_vs_all_CCL	bumetanide	202422_s_at	INF	ACSL4	2182	-2.02077	DOWN
all_iPSC_NPC_vs_all_CCL	bumetanide	201242_s_at	INF	ATP1B1	481	-2.02018	DOWN
[truncated: 17,250 more rows]

## Sheet: DE_frequency_between_cell_types
Cell_group_comparison	Probe	Probe_type	Symbol	Entrez	N(UP or DOWN)	N(DOWN)	N(UP)
all_iPSC_NPC_vs_all_CCL	202431_s_at	LM	MYC	4609	13	3	10
all_iPSC_NPC_vs_all_CCL	202540_s_at	LM	HMGCR	3156	13	12	1
all_iPSC_NPC_vs_all_CCL	209218_at	INF	SQLE	6713	13	12	1
all_iPSC_NPC_vs_all_CCL	201626_at	LM	INSIG1	3638	11	10	1
all_iPSC_NPC_vs_all_CCL	205822_s_at	INF	HMGCS1	3157	11	11	0
all_iPSC_NPC_vs_all_CCL	209146_at	INF	MSMO1	6307	11	10	1
all_iPSC_NPC_vs_all_CCL	212614_at	LM	ARID5B	84159	11	3	8
all_iPSC_NPC_vs_all_CCL	201275_at	INF	FDPS	2224	10	9	1
all_iPSC_NPC_vs_all_CCL	201791_s_at	INF	DHCR7	1717	10	9	1
all_iPSC_NPC_vs_all_CCL	202679_at	LM	NPC1	4864	10	8	2
all_iPSC_NPC_vs_all_CCL	204420_at	LM	FOSL1	8061	10	4	6
all_iPSC_NPC_vs_all_CCL	210950_s_at	INF	FDFT1	2222	10	10	0
all_iPSC_NPC_vs_all_CCL	212665_at	LM	TIPARP	25976	10	8	2
all_iPSC_NPC_vs_all_CCL	215093_at	LM	NSDHL	50814	10	8	2
all_iPSC_NPC_vs_all_CCL	217168_s_at	LM	HERPUD1	9709	10	5	5
all_iPSC_NPC_vs_all_CCL	201416_at	LM	SOX4	6659	9	6	3
all_iPSC_NPC_vs_all_CCL	201531_at	LM	ZFP36	7538	9	3	6
all_iPSC_NPC_vs_all_CCL	201693_s_at	LM	EGR1	1958	9	5	4
all_iPSC_NPC_vs_all_CCL	201761_at	LM	MTHFD2	10797	9	3	6
all_iPSC_NPC_vs_all_CCL	202067_s_at	INF	LDLR	3949	9	8	1
all_iPSC_NPC_vs_all_CCL	202241_at	LM	TRIB1	10221	9	6	3
all_iPSC_NPC_vs_all_CCL	202245_at	INF	LSS	4047	9	7	2
all_iPSC_NPC_vs_all_CCL	202284_s_at	LM	CDKN1A	1026	9	7	2
all_iPSC_NPC_vs_all_CCL	202340_x_at	INF	NR4A1	3164	9	5	4
all_iPSC_NPC_vs_all_CCL	202743_at	LM	PIK3R3	8503	9	8	1
all_iPSC_NPC_vs_all_CCL	203188_at	LM	B3GNT1	11041	9	1	8
all_iPSC_NPC_vs_all_CCL	204087_s_at	LM	SLC5A6	8884	9	5	4
all_iPSC_NPC_vs_all_CCL	206115_at	INF	EGR3	1960	9	5	4
all_iPSC_NPC_vs_all_CCL	218093_s_at	LM	ANKRD10	55608	9	1	8
all_iPSC_NPC_vs_all_CCL	200670_at	LM	XBP1	7494	8	4	4
all_iPSC_NPC_vs_all_CCL	201041_s_at	INF	DUSP1	1843	8	3	5
all_iPSC_NPC_vs_all_CCL	201236_s_at	INF	BTG2	7832	8	6	2
all_iPSC_NPC_vs_all_CCL	201247_at	INF	SREBF2	6721	8	8	0
all_iPSC_NPC_vs_all_CCL	201473_at	INF	JUNB	3726	8	5	3
all_iPSC_NPC_vs_all_CCL	202324_s_at	LM	ACBD3	64746	8	1	7
all_iPSC_NPC_vs_all_CCL	202458_at	LM	PRSS23	11098	8	2	6
all_iPSC_NPC_vs_all_CCL	202768_at	INF	FOSB	2354	8	2	6
all_iPSC_NPC_vs_all_CCL	203304_at	LM	BAMBI	25805	8	0	8
all_iPSC_NPC_vs_all_CCL	204256_at	LM	ELOVL6	79071	8	4	4
all_iPSC_NPC_vs_all_CCL	207068_at	INF	ZFP37	7539	8	8	0
all_iPSC_NPC_vs_all_CCL	207826_s_at	INF	ID3	3399	8	8	0
all_iPSC_NPC_vs_all_CCL	208763_s_at	LM	TSC22D3	1831	8	6	2
all_iPSC_NPC_vs_all_CCL	212123_at	INF	TCTN3	26123	8	3	5
all_iPSC_NPC_vs_all_CCL	217053_x_at	INF	ETV1	2115	8	6	2
all_iPSC_NPC_vs_all_CCL	220675_s_at	INF	PNPLA3	80339	8	7	1
all_iPSC_NPC_vs_all_CCL	221839_s_at	INF	UBAP2	55833	8	4	4
all_iPSC_NPC_vs_all_CCL	200666_s_at	LM	DNAJB1	3337	7	0	7
all_iPSC_NPC_vs_all_CCL	200832_s_at	INF	SCD	6319	7	5	2
all_iPSC_NPC_vs_all_CCL	201032_at	LM	BLCAP	10904	7	2	5
all_iPSC_NPC_vs_all_CCL	201241_at	INF	DDX1	1653	7	7	0
all_iPSC_NPC_vs_all_CCL	201368_at	INF	ZFP36L2	678	7	5	2
all_iPSC_NPC_vs_all_CCL	201466_s_at	LM	JUN	3725	7	5	2
all_iPSC_NPC_vs_all_CCL	201609_x_at	INF	ICMT	23463	7	3	4
all_iPSC_NPC_vs_all_CCL	202151_s_at	INF	UBAC1	10422	7	4	3
all_iPSC_NPC_vs_all_CCL	202383_at	INF	KDM5C	8242	7	7	0
all_iPSC_NPC_vs_all_CCL	202553_s_at	INF	SYF2	25949	7	4	3
all_iPSC_NPC_vs_all_CCL	202854_at	LM	HPRT1	3251	7	1	6
all_iPSC_NPC_vs_all_CCL	202949_s_at	LM	FHL2	2274	7	3	4
all_iPSC_NPC_vs_all_CCL	202981_x_at	INF	SIAH1	6477	7	7	0
all_iPSC_NPC_vs_all_CCL	203025_at	INF	NAA10	8260	7	2	5
all_iPSC_NPC_vs_all_CCL	203026_at	INF	ZBTB5	9925	7	6	1
all_iPSC_NPC_vs_all_CCL	203276_at	INF	LMNB1	4001	7	7	0
all_iPSC_NPC_vs_all_CCL	203705_s_at	LM	FZD7	8324	7	6	1
all_iPSC_NPC_vs_all_CCL	203787_at	LM	SSBP2	23635	7	4	3
all_iPSC_NPC_vs_all_CCL	204615_x_at	INF	IDI1	3422	7	6	1
all_iPSC_NPC_vs_all_CCL	204663_at	INF	ME3	10873	7	4	3
all_iPSC_NPC_vs_all_CCL	204739_at	INF	CENPC	1060	7	7	0
all_iPSC_NPC_vs_all_CCL	204794_at	INF	DUSP2	1844	7	2	5
all_iPSC_NPC_vs_all_CCL	204977_at	LM	DDX10	1662	7	2	5
all_iPSC_NPC_vs_all_CCL	206907_at	INF	TNFSF9	8744	7	4	3
all_iPSC_NPC_vs_all_CCL	207813_s_at	INF	FDXR	2232	7	5	2
all_iPSC_NPC_vs_all_CCL	208708_x_at	LM	EIF5	1983	7	3	4
all_iPSC_NPC_vs_all_CCL	208787_at	INF	MRPL3	11222	7	0	7
all_iPSC_NPC_vs_all_CCL	208893_s_at	INF	DUSP6	1848	7	7	0
all_iPSC_NPC_vs_all_CCL	208972_s_at	INF	ATP5G1	516	7	1	6
all_iPSC_NPC_vs_all_CCL	209189_at	LM	FOS	2353	7	4	3
all_iPSC_NPC_vs_all_CCL	209329_x_at	INF	HIGD2A	192286	7	1	6
all_iPSC_NPC_vs_all_CCL	212281_s_at	LM	TMEM97	27346	7	4	3
all_iPSC_NPC_vs_all_CCL	212811_x_at	LM	SLC1A4	6509	7	4	3
all_iPSC_NPC_vs_all_CCL	213293_s_at	INF	TRIM22	10346	7	3	4
all_iPSC_NPC_vs_all_CCL	215111_s_at	INF	TSC22D1	8848	7	3	4
all_iPSC_NPC_vs_all_CCL	217777_s_at	LM	PTPLAD1	51495	7	1	6
all_iPSC_NPC_vs_all_CCL	218488_at	INF	EIF2B3	8891	7	3	4
all_iPSC_NPC_vs_all_CCL	218590_at	INF	C10orf2	56652	7	3	4
all_iPSC_NPC_vs_all_CCL	218889_at	INF	NOC3L	64318	7	2	5
all_iPSC_NPC_vs_all_CCL	219231_at	INF	TGS1	96764	7	4	3
all_iPSC_NPC_vs_all_CCL	221838_at	INF	KLHL22	84861	7	3	4
all_iPSC_NPC_vs_all_CCL	200027_at	INF	NARS	4677	6	0	6
all_iPSC_NPC_vs_all_CCL	200658_s_at	INF	PHB	5245	6	1	5
all_iPSC_NPC_vs_all_CCL	200698_at	LM	KDELR2	11014	6	0	6
all_iPSC_NPC_vs_all_CCL	200768_s_at	LM	MAT2A	4144	6	5	1
all_iPSC_NPC_vs_all_CCL	201068_s_at	INF	PSMC2	5701	6	0	6
all_iPSC_NPC_vs_all_CCL	201150_s_at	INF	TIMP3	7078	6	6	0
all_iPSC_NPC_vs_all_CCL	201157_s_at	INF	NMT1	4836	6	0	6
all_iPSC_NPC_vs_all_CCL	201266_at	LM	TXNRD1	7296	6	5	1
all_iPSC_NPC_vs_all_CCL	201289_at	INF	CYR61	3491	6	3	3
all_iPSC_NPC_vs_all_CCL	201381_x_at	INF	CACYBP	27101	6	1	5
all_iPSC_NPC_vs_all_CCL	201491_at	INF	AHSA1	10598	6	0	6
all_iPSC_NPC_vs_all_CCL	201536_at	LM	DUSP3	1845	6	0	6
all_iPSC_NPC_vs_all_CCL	201566_x_at	INF	ID2	3398	6	5	1
all_iPSC_NPC_vs_all_CCL	201695_s_at	LM	PNP	4860	6	4	2
all_iPSC_NPC_vs_all_CCL	201787_at	INF	FBLN1	2192	6	5	1
all_iPSC_NPC_vs_all_CCL	201896_s_at	LM	PSRC1	84722	6	3	3
all_iPSC_NPC_vs_all_CCL	201966_at	INF	NDUFS2	4720	6	4	2
all_iPSC_NPC_vs_all_CCL	202113_s_at	INF	SNX2	6643	6	4	2
all_iPSC_NPC_vs_all_CCL	202218_s_at	INF	FADS2	9415	6	6	0
all_iPSC_NPC_vs_all_CCL	202304_at	INF	FNDC3A	22862	6	2	4
all_iPSC_NPC_vs_all_CCL	202330_s_at	INF	UNG	7374	6	4	2
all_iPSC_NPC_vs_all_CCL	202388_at	LM	RGS2	5997	6	4	2
all_iPSC_NPC_vs_all_CCL	202433_at	LM	SLC35B1	10237	6	1	5
all_iPSC_NPC_vs_all_CCL	202534_x_at	INF	DHFR	1719	6	3	3
all_iPSC_NPC_vs_all_CCL	202675_at	LM	SDHB	6390	6	3	3
all_iPSC_NPC_vs_all_CCL	202710_at	INF	BET1	10282	6	0	6
all_iPSC_NPC_vs_all_CCL	202749_at	LM	WRB	7485	6	0	6
all_iPSC_NPC_vs_all_CCL	202769_at	INF	CCNG2	901	6	5	1
all_iPSC_NPC_vs_all_CCL	202776_at	LM	DNTTIP2	30836	6	4	2
all_iPSC_NPC_vs_all_CCL	202780_at	LM	OXCT1	5019	6	3	3
all_iPSC_NPC_vs_all_CCL	202822_at	INF	LPP	4026	6	2	4
all_iPSC_NPC_vs_all_CCL	203067_at	LM	PDHX	8050	6	0	6
all_iPSC_NPC_vs_all_CCL	203378_at	INF	PCF11	51585	6	6	0
all_iPSC_NPC_vs_all_CCL	203456_at	LM	PRAF2	11230	6	6	0
all_iPSC_NPC_vs_all_CCL	203458_at	LM	SPR	6697	6	0	6
all_iPSC_NPC_vs_all_CCL	203551_s_at	INF	COX11	1353	6	2	4
all_iPSC_NPC_vs_all_CCL	203627_at	LM	IGF1R	3480	6	1	5
all_iPSC_NPC_vs_all_CCL	203640_at	LM	MBNL2	10150	6	1	5
all_iPSC_NPC_vs_all_CCL	203751_x_at	INF	JUND	3727	6	5	1
all_iPSC_NPC_vs_all_CCL	203816_at	INF	DGUOK	1716	6	6	0
all_iPSC_NPC_vs_all_CCL	204131_s_at	LM	FOXO3	2309	6	5	1
all_iPSC_NPC_vs_all_CCL	204163_at	INF	EMILIN1	11117	6	6	0
all_iPSC_NPC_vs_all_CCL	204285_s_at	LM	PMAIP1	5366	6	2	4
all_iPSC_NPC_vs_all_CCL	204514_at	LM	DPH2	1802	6	0	6
all_iPSC_NPC_vs_all_CCL	205090_s_at	INF	NAGPA	51172	6	2	4
all_iPSC_NPC_vs_all_CCL	205129_at	INF	NPM3	10360	6	1	5
all_iPSC_NPC_vs_all_CCL	205437_at	INF	ZNF211	10520	6	3	3
all_iPSC_NPC_vs_all_CCL	205593_s_at	INF	PDE9A	5152	6	4	2
all_iPSC_NPC_vs_all_CCL	205791_x_at	INF	ZNF230	7773	6	5	1
all_iPSC_NPC_vs_all_CCL	205909_at	LM	POLE2	5427	6	6	0
all_iPSC_NPC_vs_all_CCL	206085_s_at	INF	CTH	1491	6	4	2
all_iPSC_NPC_vs_all_CCL	206662_at	LM	GLRX	2745	6	5	1
all_iPSC_NPC_vs_all_CCL	209150_s_at	INF	TM9SF1	10548	6	0	6
all_iPSC_NPC_vs_all_CCL	209191_at	LM	TUBB6	84617	6	4	2
all_iPSC_NPC_vs_all_CCL	209247_s_at	INF	ABCF2	10061	6	0	6
all_iPSC_NPC_vs_all_CCL	209262_s_at	LM	NR2F6	2063	6	1	5
all_iPSC_NPC_vs_all_CCL	209479_at	INF	CCDC28A	25901	6	3	3
all_iPSC_NPC_vs_all_CCL	209545_s_at	INF	RIPK2	8767	6	4	2
all_iPSC_NPC_vs_all_CCL	209737_at	INF	MAGI2	9863	6	2	4
all_iPSC_NPC_vs_all_CCL	209816_at	INF	PTCH1	5727	6	6	0
all_iPSC_NPC_vs_all_CCL	210534_s_at	INF	B9D1	27077	6	2	4
all_iPSC_NPC_vs_all_CCL	210570_x_at	INF	MAPK9	5601	6	0	6
all_iPSC_NPC_vs_all_CCL	210710_at	INF	AGGF1	55109	6	6	0
all_iPSC_NPC_vs_all_CCL	210942_s_at	INF	ST3GAL6	10402	6	2	4
all_iPSC_NPC_vs_all_CCL	211202_s_at	INF	KDM5B	10765	6	6	0
all_iPSC_NPC_vs_all_CCL	211752_s_at	INF	NDUFS7	374291	6	2	4
all_iPSC_NPC_vs_all_CCL	211764_s_at	INF	UBE2D1	7321	6	3	3
all_iPSC_NPC_vs_all_CCL	211981_at	INF	COL4A1	1282	6	6	0
all_iPSC_NPC_vs_all_CCL	212465_at	INF	SETD3	84193	6	1	5
all_iPSC_NPC_vs_all_CCL	212521_s_at	INF	PDE8A	5151	6	1	5
all_iPSC_NPC_vs_all_CCL	212667_at	INF	SPARC	6678	6	6	0
all_iPSC_NPC_vs_all_CCL	212820_at	INF	DMXL2	23312	6	5	1
all_iPSC_NPC_vs_all_CCL	212899_at	LM	CDK19	23097	6	2	4
all_iPSC_NPC_vs_all_CCL	212914_at	INF	CBX7	23492	6	2	4
all_iPSC_NPC_vs_all_CCL	213049_at	INF	RALGAPA1	253959	6	3	3
all_iPSC_NPC_vs_all_CCL	213112_s_at	INF	SQSTM1	8878	6	4	2
all_iPSC_NPC_vs_all_CCL	213233_s_at	LM	KLHL9	55958	6	6	0
all_iPSC_NPC_vs_all_CCL	213333_at	INF	MDH2	4191	6	1	5
all_iPSC_NPC_vs_all_CCL	213750_at	INF	RSL1D1	26156	6	0	6
all_iPSC_NPC_vs_all_CCL	213993_at	INF	SPON1	10418	6	5	1
all_iPSC_NPC_vs_all_CCL	214427_at	INF	NOP2	4839	6	4	2
all_iPSC_NPC_vs_all_CCL	214460_at	INF	LSAMP	4045	6	6	0
all_iPSC_NPC_vs_all_CCL	215945_s_at	LM	TRIM2	23321	6	4	2
all_iPSC_NPC_vs_all_CCL	217404_s_at	INF	COL2A1	1280	6	6	0
all_iPSC_NPC_vs_all_CCL	217779_s_at	INF	PNRC2	55629	6	5	1
all_iPSC_NPC_vs_all_CCL	217802_s_at	INF	NUCKS1	64710	6	1	5
all_iPSC_NPC_vs_all_CCL	217912_at	INF	DUS1L	64118	6	0	6
all_iPSC_NPC_vs_all_CCL	218041_x_at	INF	SLC38A2	54407	6	2	4
all_iPSC_NPC_vs_all_CCL	218072_at	INF	COMMD9	29099	6	1	5
all_iPSC_NPC_vs_all_CCL	218073_s_at	INF	NDC1	55706	6	2	4
all_iPSC_NPC_vs_all_CCL	218133_s_at	INF	NIF3L1	60491	6	1	5
all_iPSC_NPC_vs_all_CCL	218140_x_at	INF	SRPRB	58477	6	0	6
all_iPSC_NPC_vs_all_CCL	218449_at	INF	UFSP2	55325	6	3	3
all_iPSC_NPC_vs_all_CCL	218476_at	INF	POMT1	10585	6	1	5
all_iPSC_NPC_vs_all_CCL	218544_s_at	INF	RCL1	10171	6	5	1
all_iPSC_NPC_vs_all_CCL	218647_s_at	INF	YRDC	79693	6	3	3
all_iPSC_NPC_vs_all_CCL	218767_at	INF	REXO4	57109	6	0	6
all_iPSC_NPC_vs_all_CCL	218769_s_at	INF	ANKRA2	57763	6	4	2
all_iPSC_NPC_vs_all_CCL	218964_at	INF	ARID3B	10620	6	6	0
all_iPSC_NPC_vs_all_CCL	218977_s_at	INF	TRNAU1AP	54952	6	6	0
all_iPSC_NPC_vs_all_CCL	219009_at	INF	C14orf93	60686	6	5	1
all_iPSC_NPC_vs_all_CCL	219117_s_at	INF	FKBP11	51303	6	1	5
all_iPSC_NPC_vs_all_CCL	219306_at	INF	KIF15	56992	6	6	0
all_iPSC_NPC_vs_all_CCL	219382_at	INF	SERTAD3	29946	6	4	2
all_iPSC_NPC_vs_all_CCL	219483_s_at	INF	PORCN	64840	6	6	0
all_iPSC_NPC_vs_all_CCL	219540_at	INF	ZNF267	10308	6	4	2
all_iPSC_NPC_vs_all_CCL	219635_at	INF	ZNF606	80095	6	5	1
all_iPSC_NPC_vs_all_CCL	219680_at	INF	NLRX1	79671	6	3	3
all_iPSC_NPC_vs_all_CCL	219740_at	INF	VASH2	79805	6	6	0
all_iPSC_NPC_vs_all_CCL	220089_at	INF	L2HGDH	79944	6	1	5
all_iPSC_NPC_vs_all_CCL	221016_s_at	INF	TCF7L1	83439	6	6	0
all_iPSC_NPC_vs_all_CCL	221478_at	LM	BNIP3L	665	6	3	3
all_iPSC_NPC_vs_all_CCL	221514_at	LM	UTP14A	10813	6	2	4
all_iPSC_NPC_vs_all_CCL	221577_x_at	INF	GDF15	9518	6	3	3
all_iPSC_NPC_vs_all_CCL	222231_s_at	INF	LRRC59	55379	6	0	6
all_iPSC_NPC_vs_all_CCL	33304_at	INF	ISG20	3669	6	4	2
all_iPSC_NPC_vs_all_CCL	57703_at	INF	SENP5	205564	6	3	3
all_iPSC_NPC_vs_all_CCL	200654_at	INF	P4HB	5034	5	0	5
all_iPSC_NPC_vs_all_CCL	200671_s_at	INF	SPTBN1	6711	5	2	3
all_iPSC_NPC_vs_all_CCL	200728_at	INF	ACTR2	10097	5	0	5
all_iPSC_NPC_vs_all_CCL	200749_at	INF	RAN	5901	5	0	5
all_iPSC_NPC_vs_all_CCL	200779_at	INF	ATF4	468	5	2	3
all_iPSC_NPC_vs_all_CCL	200843_s_at	LM	EPRS	2058	5	1	4
all_iPSC_NPC_vs_all_CCL	200950_at	INF	ARPC1A	10552	5	2	3
all_iPSC_NPC_vs_all_CCL	200985_s_at	INF	CD59	966	5	3	2
all_iPSC_NPC_vs_all_CCL	201175_at	INF	TMX2	51075	5	0	5
all_iPSC_NPC_vs_all_CCL	201230_s_at	INF	ARIH2	10425	5	1	4
all_iPSC_NPC_vs_all_CCL	201240_s_at	INF	SPCS2	9789	5	3	2
all_iPSC_NPC_vs_all_CCL	201242_s_at	INF	ATP1B1	481	5	1	4
all_iPSC_NPC_vs_all_CCL	201272_at	INF	AKR1B1	231	5	0	5
all_iPSC_NPC_vs_all_CCL	201296_s_at	INF	WSB1	26118	5	5	0
all_iPSC_NPC_vs_all_CCL	201359_at	INF	COPB1	1315	5	0	5
all_iPSC_NPC_vs_all_CCL	201394_s_at	INF	RBM5	10181	5	5	0
all_iPSC_NPC_vs_all_CCL	201397_at	LM	PHGDH	26227	5	3	2
all_iPSC_NPC_vs_all_CCL	201407_s_at	INF	PPP1CB	5500	5	0	5
all_iPSC_NPC_vs_all_CCL	201485_s_at	INF	RCN2	5955	5	1	4
all_iPSC_NPC_vs_all_CCL	201587_s_at	INF	IRAK1	3654	5	0	5
all_iPSC_NPC_vs_all_CCL	201628_s_at	LM	RRAGA	10670	5	2	3
all_iPSC_NPC_vs_all_CCL	201631_s_at	LM	IER3	8870	5	4	1
all_iPSC_NPC_vs_all_CCL	201664_at	LM	SMC4	10051	5	3	2
all_iPSC_NPC_vs_all_CCL	201825_s_at	LM	SCCPDH	51097	5	3	2
all_iPSC_NPC_vs_all_CCL	201890_at	INF	RRM2	6241	5	4	1
all_iPSC_NPC_vs_all_CCL	201903_at	INF	UQCRC1	7384	5	1	4
all_iPSC_NPC_vs_all_CCL	201920_at	INF	SLC20A1	6574	5	5	0
all_iPSC_NPC_vs_all_CCL	201930_at	INF	MCM6	4175	5	5	0
all_iPSC_NPC_vs_all_CCL	201971_s_at	INF	ATP6V1A	523	5	2	3
all_iPSC_NPC_vs_all_CCL	202071_at	INF	SDC4	6385	5	3	2
all_iPSC_NPC_vs_all_CCL	202125_s_at	LM	TRAK2	66008	5	0	5
all_iPSC_NPC_vs_all_CCL	202168_at	INF	TAF9	6880	5	4	1
all_iPSC_NPC_vs_all_CCL	202227_s_at	INF	BRD8	10902	5	1	4
all_iPSC_NPC_vs_all_CCL	202317_s_at	INF	UBE4B	10277	5	3	2
all_iPSC_NPC_vs_all_CCL	202429_s_at	INF	PPP3CA	5530	5	2	3
all_iPSC_NPC_vs_all_CCL	202520_s_at	INF	MLH1	4292	5	3	2
all_iPSC_NPC_vs_all_CCL	202627_s_at	LM	SERPINE1	5054	5	3	2
all_iPSC_NPC_vs_all_CCL	202637_s_at	LM	ICAM1	3383	5	4	1
all_iPSC_NPC_vs_all_CCL	202651_at	LM	LPGAT1	9926	5	1	4
all_iPSC_NPC_vs_all_CCL	202655_at	INF	MANF	7873	5	4	1
all_iPSC_NPC_vs_all_CCL	202657_s_at	INF	SERTAD2	9792	5	3	2
all_iPSC_NPC_vs_all_CCL	202672_s_at	INF	ATF3	467	5	3	2
all_iPSC_NPC_vs_all_CCL	202684_s_at	INF	RNMT	8731	5	3	2
all_iPSC_NPC_vs_all_CCL	202798_at	INF	SEC24B	10427	5	2	3
all_iPSC_NPC_vs_all_CCL	202825_at	LM	SLC25A4	291	5	0	5
all_iPSC_NPC_vs_all_CCL	202826_at	INF	SPINT1	6692	5	4	1
all_iPSC_NPC_vs_all_CCL	202926_at	INF	NBAS	51594	5	5	0
all_iPSC_NPC_vs_all_CCL	203032_s_at	INF	FH	2271	5	3	2
all_iPSC_NPC_vs_all_CCL	203045_at	INF	NINJ1	4814	5	3	2
all_iPSC_NPC_vs_all_CCL	203069_at	INF	SV2A	9900	5	3	2
all_iPSC_NPC_vs_all_CCL	203221_at	LM	TLE1	7088	5	3	2
all_iPSC_NPC_vs_all_CCL	203311_s_at	INF	ARF6	382	5	4	1
all_iPSC_NPC_vs_all_CCL	203315_at	LM	NCK2	8440	5	2	3
all_iPSC_NPC_vs_all_CCL	203405_at	LM	PSMG1	8624	5	3	2
all_iPSC_NPC_vs_all_CCL	203408_s_at	LM	SATB1	6304	5	3	2
all_iPSC_NPC_vs_all_CCL	203450_at	INF	CBY1	25776	5	5	0
all_iPSC_NPC_vs_all_CCL	203521_s_at	LM	ZNF318	24149	5	0	5
all_iPSC_NPC_vs_all_CCL	203545_at	INF	ALG8	79053	5	0	5
all_iPSC_NPC_vs_all_CCL	203550_s_at	INF	FAM189B	10712	5	0	5
all_iPSC_NPC_vs_all_CCL	203574_at	LM	NFIL3	4783	5	1	4
all_iPSC_NPC_vs_all_CCL	203622_s_at	INF	PNO1	56902	5	0	5
all_iPSC_NPC_vs_all_CCL	203659_s_at	LM	TRIM13	10206	5	5	0
all_iPSC_NPC_vs_all_CCL	203665_at	LM	HMOX1	3162	5	1	4
all_iPSC_NPC_vs_all_CCL	203712_at	INF	KIAA0020	9933	5	3	2
all_iPSC_NPC_vs_all_CCL	203721_s_at	INF	UTP18	51096	5	1	4
all_iPSC_NPC_vs_all_CCL	203774_at	INF	MTR	4548	5	2	3
all_iPSC_NPC_vs_all_CCL	203775_at	LM	SLC25A13	10165	5	3	2
all_iPSC_NPC_vs_all_CCL	203820_s_at	INF	IGF2BP3	10643	5	5	0
all_iPSC_NPC_vs_all_CCL	203840_at	INF	BLZF1	8548	5	5	0
all_iPSC_NPC_vs_all_CCL	203871_at	INF	SENP3	26168	5	2	3
all_iPSC_NPC_vs_all_CCL	203906_at	INF	IQSEC1	9922	5	1	4
all_iPSC_NPC_vs_all_CCL	204203_at	INF	CEBPG	1054	5	2	3
all_iPSC_NPC_vs_all_CCL	204204_at	INF	SLC31A2	1318	5	5	0
all_iPSC_NPC_vs_all_CCL	204305_at	INF	MIPEP	4285	5	1	4
all_iPSC_NPC_vs_all_CCL	204472_at	INF	GEM	2669	5	2	3
all_iPSC_NPC_vs_all_CCL	204510_at	INF	CDC7	8317	5	5	0
all_iPSC_NPC_vs_all_CCL	204587_at	LM	SLC25A14	9016	5	2	3
all_iPSC_NPC_vs_all_CCL	204668_at	INF	RNF24	11237	5	2	3
all_iPSC_NPC_vs_all_CCL	204744_s_at	INF	IARS	3376	5	2	3
all_iPSC_NPC_vs_all_CCL	204805_s_at	INF	H1FX	8971	5	5	0
all_iPSC_NPC_vs_all_CCL	204957_at	INF	ORC5	5001	5	1	4
all_iPSC_NPC_vs_all_CCL	204958_at	INF	PLK3	1263	5	4	1
all_iPSC_NPC_vs_all_CCL	205193_at	INF	MAFF	23764	5	3	2
all_iPSC_NPC_vs_all_CCL	205263_at	INF	BCL10	8915	5	4	1
all_iPSC_NPC_vs_all_CCL	205264_at	INF	CD3EAP	10849	5	2	3
all_iPSC_NPC_vs_all_CCL	205266_at	INF	LIF	3976	5	4	1
all_iPSC_NPC_vs_all_CCL	205281_s_at	INF	PIGA	5277	5	5	0
all_iPSC_NPC_vs_all_CCL	205327_s_at	INF	ACVR2A	92	5	5	0
all_iPSC_NPC_vs_all_CCL	205398_s_at	LM	SMAD3	4088	5	2	3
all_iPSC_NPC_vs_all_CCL	205474_at	INF	CRLF3	51379	5	4	1
all_iPSC_NPC_vs_all_CCL	205573_s_at	LM	SNX7	51375	5	5	0
all_iPSC_NPC_vs_all_CCL	205896_at	INF	SLC22A4	6583	5	4	1
all_iPSC_NPC_vs_all_CCL	205961_s_at	INF	PSIP1	11168	5	3	2
all_iPSC_NPC_vs_all_CCL	206102_at	INF	GINS1	9837	5	5	0
all_iPSC_NPC_vs_all_CCL	206200_s_at	INF	ANXA11	311	5	0	5
all_iPSC_NPC_vs_all_CCL	206247_at	INF	MICB	4277	5	1	4
all_iPSC_NPC_vs_all_CCL	206254_at	LM	EGF	1950	5	1	4
all_iPSC_NPC_vs_all_CCL	206683_at	INF	ZNF165	7718	5	3	2
all_iPSC_NPC_vs_all_CCL	206721_at	INF	CCDC181	57821	5	4	1
all_iPSC_NPC_vs_all_CCL	206723_s_at	LM	LPAR2	9170	5	3	2
all_iPSC_NPC_vs_all_CCL	206770_s_at	LM	SLC35A3	23443	5	1	4
all_iPSC_NPC_vs_all_CCL	206782_s_at	INF	DNAJC4	3338	5	1	4
all_iPSC_NPC_vs_all_CCL	207041_at	INF	MASP2	10747	5	5	0
all_iPSC_NPC_vs_all_CCL	207121_s_at	INF	MAPK6	5597	5	5	0
all_iPSC_NPC_vs_all_CCL	207338_s_at	INF	ZNF200	7752	5	5	0
all_iPSC_NPC_vs_all_CCL	207605_x_at	INF	ZNF117	51351	5	4	1
all_iPSC_NPC_vs_all_CCL	208694_at	INF	PRKDC	5591	5	0	5
all_iPSC_NPC_vs_all_CCL	208808_s_at	INF	HMGB2	3148	5	5	0
all_iPSC_NPC_vs_all_CCL	208813_at	INF	GOT1	2805	5	0	5
all_iPSC_NPC_vs_all_CCL	208837_at	INF	TMED3	23423	5	0	5
all_iPSC_NPC_vs_all_CCL	208873_s_at	INF	REEP5	7905	5	1	4
all_iPSC_NPC_vs_all_CCL	208955_at	INF	DUT	1854	5	5	0
all_iPSC_NPC_vs_all_CCL	208961_s_at	INF	KLF6	1316	5	3	2
all_iPSC_NPC_vs_all_CCL	208984_x_at	INF	RBM10	8241	5	4	1
all_iPSC_NPC_vs_all_CCL	209034_at	INF	PNRC1	10957	5	4	1
all_iPSC_NPC_vs_all_CCL	209130_at	INF	SNAP23	8773	5	2	3
all_iPSC_NPC_vs_all_CCL	209168_at	INF	GPM6B	2824	5	4	1
all_iPSC_NPC_vs_all_CCL	209172_s_at	INF	CENPF	1063	5	5	0
all_iPSC_NPC_vs_all_CCL	209303_at	INF	NDUFS4	4724	5	2	3
all_iPSC_NPC_vs_all_CCL	209383_at	INF	DDIT3	1649	5	3	2
all_iPSC_NPC_vs_all_CCL	209394_at	INF	ASMTL	8623	5	1	4
all_iPSC_NPC_vs_all_CCL	209461_x_at	INF	WDR18	57418	5	2	3
all_iPSC_NPC_vs_all_CCL	209482_at	INF	POP7	10248	5	1	4
all_iPSC_NPC_vs_all_CCL	209494_s_at	INF	PATZ1	23598	5	5	0
all_iPSC_NPC_vs_all_CCL	209567_at	LM	RRS1	23212	5	0	5
all_iPSC_NPC_vs_all_CCL	209571_at	INF	CIR1	9541	5	2	3
all_iPSC_NPC_vs_all_CCL	209803_s_at	INF	PHLDA2	7262	5	4	1
all_iPSC_NPC_vs_all_CCL	210130_s_at	INF	TM7SF2	7108	5	5	0
all_iPSC_NPC_vs_all_CCL	210260_s_at	INF	TNFAIP8	25816	5	3	2
all_iPSC_NPC_vs_all_CCL	210715_s_at	INF	SPINT2	10653	5	3	2
all_iPSC_NPC_vs_all_CCL	211028_s_at	INF	KHK	3795	5	1	4
all_iPSC_NPC_vs_all_CCL	211030_s_at	INF	SLC6A6	6533	5	4	1
all_iPSC_NPC_vs_all_CCL	211284_s_at	INF	GRN	2896	5	1	4
all_iPSC_NPC_vs_all_CCL	211323_s_at	INF	ITPR1	3708	5	2	3
all_iPSC_NPC_vs_all_CCL	211936_at	INF	HSPA5	3309	5	3	2
all_iPSC_NPC_vs_all_CCL	211955_at	INF	IPO5	3843	5	1	4
all_iPSC_NPC_vs_all_CCL	211964_at	INF	COL4A2	1284	5	5	0
all_iPSC_NPC_vs_all_CCL	212118_at	INF	TRIM27	5987	5	0	5
all_iPSC_NPC_vs_all_CCL	212160_at	INF	XPOT	11260	5	0	5
all_iPSC_NPC_vs_all_CCL	212170_at	INF	RBM12	10137	5	5	0
all_iPSC_NPC_vs_all_CCL	212218_s_at	INF	FASN	2194	5	4	1
all_iPSC_NPC_vs_all_CCL	212248_at	INF	MTDH	92140	5	0	5
all_iPSC_NPC_vs_all_CCL	212295_s_at	INF	SLC7A1	6541	5	0	5
all_iPSC_NPC_vs_all_CCL	212386_at	INF	TCF4	6925	5	3	2
all_iPSC_NPC_vs_all_CCL	212441_at	INF	KIAA0232	9778	5	2	3
all_iPSC_NPC_vs_all_CCL	212505_s_at	INF	MAU2	23383	5	2	3
all_iPSC_NPC_vs_all_CCL	212530_at	INF	NEK7	140609	5	1	4
all_iPSC_NPC_vs_all_CCL	212533_at	INF	WEE1	7465	5	2	3
all_iPSC_NPC_vs_all_CCL	212789_at	INF	NCAPD3	23310	5	1	4
all_iPSC_NPC_vs_all_CCL	212807_s_at	INF	SORT1	6272	5	1	4
all_iPSC_NPC_vs_all_CCL	212815_at	LM	ASCC3	10973	5	4	1
all_iPSC_NPC_vs_all_CCL	212876_at	INF	B4GALT4	8702	5	3	2
all_iPSC_NPC_vs_all_CCL	212928_at	INF	TSPYL4	23270	5	4	1
all_iPSC_NPC_vs_all_CCL	212987_at	INF	FBXO9	26268	5	0	5
all_iPSC_NPC_vs_all_CCL	213044_at	INF	ROCK1	6093	5	3	2
all_iPSC_NPC_vs_all_CCL	213070_at	INF	PIK3C2A	5286	5	1	4
all_iPSC_NPC_vs_all_CCL	213088_s_at	INF	DNAJC9	23234	5	4	1
all_iPSC_NPC_vs_all_CCL	213239_at	INF	PIBF1	10464	5	5	0
all_iPSC_NPC_vs_all_CCL	213280_at	INF	RAP1GAP2	23108	5	4	1
all_iPSC_NPC_vs_all_CCL	213312_at	INF	SMIM8	57150	5	3	2
all_iPSC_NPC_vs_all_CCL	213321_at	INF	BCKDHB	594	5	1	4
all_iPSC_NPC_vs_all_CCL	213480_at	INF	VAMP4	8674	5	2	3
all_iPSC_NPC_vs_all_CCL	213504_at	INF	COPS6	10980	5	0	5
all_iPSC_NPC_vs_all_CCL	213626_at	INF	CBR4	84869	5	3	2
all_iPSC_NPC_vs_all_CCL	213773_x_at	INF	NSUN5	55695	5	1	4
all_iPSC_NPC_vs_all_CCL	213787_s_at	INF	EBP	10682	5	3	2
all_iPSC_NPC_vs_all_CCL	213861_s_at	INF	METTL21B	25895	5	2	3
all_iPSC_NPC_vs_all_CCL	213923_at	INF	RAP2B	5912	5	3	2
all_iPSC_NPC_vs_all_CCL	213954_at	INF	FAM169A	26049	5	2	3
all_iPSC_NPC_vs_all_CCL	214138_at	INF	ZNF79	7633	5	3	2
all_iPSC_NPC_vs_all_CCL	214173_x_at	INF	URI1	8725	5	2	3
all_iPSC_NPC_vs_all_CCL	214501_s_at	INF	H2AFY	9555	5	4	1
all_iPSC_NPC_vs_all_CCL	214548_x_at	INF	GNAS	2778	5	1	4
all_iPSC_NPC_vs_all_CCL	214714_at	INF	ZNF394	84124	5	2	3
all_iPSC_NPC_vs_all_CCL	214717_at	INF	PKI55	150967	5	4	1
all_iPSC_NPC_vs_all_CCL	214719_at	INF	SLC46A3	283537	5	0	5
all_iPSC_NPC_vs_all_CCL	214778_at	INF	MEGF8	1954	5	1	4
all_iPSC_NPC_vs_all_CCL	215433_at	INF	DPY19L1	23333	5	5	0
all_iPSC_NPC_vs_all_CCL	215482_s_at	INF	EIF2B4	8890	5	3	2
all_iPSC_NPC_vs_all_CCL	216009_at	INF	SLC39A9	55334	5	4	1
all_iPSC_NPC_vs_all_CCL	216252_x_at	INF	FAS	355	5	3	2
all_iPSC_NPC_vs_all_CCL	217833_at	INF	SYNCRIP	10492	5	3	2
all_iPSC_NPC_vs_all_CCL	217843_s_at	INF	MED4	29079	5	4	1
all_iPSC_NPC_vs_all_CCL	217846_at	INF	QARS	5859	5	0	5
all_iPSC_NPC_vs_all_CCL	217904_s_at	INF	BACE1	23621	5	3	2
all_iPSC_NPC_vs_all_CCL	217911_s_at	LM	BAG3	9531	5	0	5
all_iPSC_NPC_vs_all_CCL	218012_at	INF	TSPYL2	64061	5	3	2
all_iPSC_NPC_vs_all_CCL	218024_at	INF	MPC1	51660	5	1	4
all_iPSC_NPC_vs_all_CCL	218108_at	LM	UBR7	55148	5	1	4
all_iPSC_NPC_vs_all_CCL	218132_s_at	INF	TSEN34	79042	5	0	5
all_iPSC_NPC_vs_all_CCL	218150_at	INF	ARL5A	26225	5	1	4
all_iPSC_NPC_vs_all_CCL	218158_s_at	INF	APPL1	26060	5	1	4
all_iPSC_NPC_vs_all_CCL	218238_at	INF	GTPBP4	23560	5	4	1
all_iPSC_NPC_vs_all_CCL	218247_s_at	INF	MEX3C	51320	5	5	0
all_iPSC_NPC_vs_all_CCL	218292_s_at	LM	PRKAG2	51422	5	1	4
all_iPSC_NPC_vs_all_CCL	218326_s_at	INF	LGR4	55366	5	4	1
all_iPSC_NPC_vs_all_CCL	218346_s_at	LM	SESN1	27244	5	3	2
all_iPSC_NPC_vs_all_CCL	218356_at	INF	FTSJ2	29960	5	2	3
all_iPSC_NPC_vs_all_CCL	218441_s_at	INF	RPAP1	26015	5	2	3
all_iPSC_NPC_vs_all_CCL	218466_at	INF	TBC1D17	79735	5	3	2
all_iPSC_NPC_vs_all_CCL	218596_at	INF	TBC1D13	54662	5	2	3
all_iPSC_NPC_vs_all_CCL	218597_s_at	LM	CISD1	55847	5	0	5
all_iPSC_NPC_vs_all_CCL	218611_at	INF	IER5	51278	5	3	2
all_iPSC_NPC_vs_all_CCL	218670_at	INF	PUS1	80324	5	3	2
all_iPSC_NPC_vs_all_CCL	218694_at	INF	ARMCX1	51309	5	3	2
all_iPSC_NPC_vs_all_CCL	218757_s_at	INF	UPF3B	65109	5	2	3
all_iPSC_NPC_vs_all_CCL	218838_s_at	INF	TTC31	64427	5	5	0
all_iPSC_NPC_vs_all_CCL	218847_at	LM	IGF2BP2	10644	5	2	3
all_iPSC_NPC_vs_all_CCL	218882_s_at	INF	WDR3	10885	5	1	4
all_iPSC_NPC_vs_all_CCL	218883_s_at	INF	MLF1IP	79682	5	5	0
all_iPSC_NPC_vs_all_CCL	218886_at	INF	PAK1IP1	55003	5	1	4
all_iPSC_NPC_vs_all_CCL	218923_at	INF	CTBS	1486	5	1	4
all_iPSC_NPC_vs_all_CCL	218932_at	INF	ZNHIT6	54680	5	2	3
all_iPSC_NPC_vs_all_CCL	218947_s_at	INF	MTPAP	55149	5	2	3
all_iPSC_NPC_vs_all_CCL	218957_s_at	INF	PAAF1	80227	5	0	5
all_iPSC_NPC_vs_all_CCL	218974_at	INF	SOBP	55084	5	4	1
all_iPSC_NPC_vs_all_CCL	218993_at	INF	RNMTL1	55178	5	0	5
all_iPSC_NPC_vs_all_CCL	218994_s_at	INF	STAG3L4	64940	5	5	0
all_iPSC_NPC_vs_all_CCL	219178_at	INF	QTRTD1	79691	5	3	2
all_iPSC_NPC_vs_all_CCL	219181_at	INF	LIPG	9388	5	5	0
all_iPSC_NPC_vs_all_CCL	219190_s_at	INF	AGO4	192670	5	3	2
all_iPSC_NPC_vs_all_CCL	219270_at	LM	CHAC1	79094	5	3	2
all_iPSC_NPC_vs_all_CCL	219354_at	INF	KLHL26	55295	5	3	2
all_iPSC_NPC_vs_all_CCL	219361_s_at	INF	AEN	64782	5	4	1
all_iPSC_NPC_vs_all_CCL	219420_s_at	INF	SELRC1	65260	5	2	3
all_iPSC_NPC_vs_all_CCL	219531_at	INF	CEP72	55722	5	4	1
all_iPSC_NPC_vs_all_CCL	219577_s_at	INF	ABCA7	10347	5	3	2
all_iPSC_NPC_vs_all_CCL	219581_at	LM	TSEN2	80746	5	3	2
all_iPSC_NPC_vs_all_CCL	219658_at	INF	PTCD2	79810	5	4	1
all_iPSC_NPC_vs_all_CCL	219711_at	LM	ZNF586	54807	5	3	2
all_iPSC_NPC_vs_all_CCL	219848_s_at	INF	ZNF432	9668	5	5	0
all_iPSC_NPC_vs_all_CCL	219871_at	INF	FLJ13197	79667	5	2	3
all_iPSC_NPC_vs_all_CCL	220091_at	LM	SLC2A6	11182	5	5	0
all_iPSC_NPC_vs_all_CCL	220143_x_at	INF	LUC7L	55692	5	5	0
all_iPSC_NPC_vs_all_CCL	220232_at	INF	SCD5	79966	5	5	0
all_iPSC_NPC_vs_all_CCL	220526_s_at	INF	MRPL20	55052	5	5	0
all_iPSC_NPC_vs_all_CCL	220773_s_at	INF	GPHN	10243	5	2	3
all_iPSC_NPC_vs_all_CCL	220892_s_at	INF	PSAT1	29968	5	2	3
all_iPSC_NPC_vs_all_CCL	220936_s_at	INF	H2AFJ	55766	5	1	4
all_iPSC_NPC_vs_all_CCL	220939_s_at	INF	DPP8	54878	5	1	4
all_iPSC_NPC_vs_all_CCL	220992_s_at	INF	TRMT1L	81627	5	2	3
all_iPSC_NPC_vs_all_CCL	221004_s_at	INF	ITM2C	81618	5	4	1
all_iPSC_NPC_vs_all_CCL	221191_at	INF	STAG3L1	54441	5	2	3
all_iPSC_NPC_vs_all_CCL	221255_s_at	INF	EMC6	83460	5	0	5
all_iPSC_NPC_vs_all_CCL	221599_at	INF	AAMDC	28971	5	2	3
all_iPSC_NPC_vs_all_CCL	221637_s_at	INF	C11orf48	79081	5	4	1
all_iPSC_NPC_vs_all_CCL	221677_s_at	INF	DONSON	29980	5	1	4
all_iPSC_NPC_vs_all_CCL	221695_s_at	INF	MAP3K2	10746	5	2	3
all_iPSC_NPC_vs_all_CCL	221731_x_at	INF	VCAN	1462	5	5	0
all_iPSC_NPC_vs_all_CCL	221931_s_at	INF	SEH1L	81929	5	1	4
all_iPSC_NPC_vs_all_CCL	222103_at	LM	ATF1	466	5	3	2
all_iPSC_NPC_vs_all_CCL	222360_at	INF	DPH5	51611	5	5	0
all_iPSC_NPC_vs_all_CCL	36612_at	INF	FAM168A	23201	5	2	3
all_iPSC_NPC_vs_all_CCL	36829_at	INF	PER1	5187	5	5	0
all_iPSC_NPC_vs_all_CCL	37028_at	INF	PPP1R15A	23645	5	4	1
all_iPSC_NPC_vs_all_CCL	38398_at	INF	MADD	8567	5	1	4
all_iPSC_NPC_vs_all_CCL	64900_at	INF	TMEM231	79583	5	5	0
all_iPSC_NPC_vs_all_CCL	1053_at	INF	RFC2	5982	4	2	2
all_iPSC_NPC_vs_all_CCL	200000_s_at	INF	PRPF8	10594	4	1	3
all_iPSC_NPC_vs_all_CCL	200008_s_at	INF	GDI2	2665	4	2	2
all_iPSC_NPC_vs_all_CCL	200028_s_at	INF	STARD7	56910	4	0	4
all_iPSC_NPC_vs_all_CCL	200071_at	LM	SMNDC1	10285	4	1	3
all_iPSC_NPC_vs_all_CCL	200087_s_at	INF	TMED2	10959	4	0	4
all_iPSC_NPC_vs_all_CCL	200621_at	LM	CSRP1	1465	4	0	4
all_iPSC_NPC_vs_all_CCL	200702_s_at	INF	DDX24	57062	4	1	3
all_iPSC_NPC_vs_all_CCL	200806_s_at	INF	HSPD1	3329	4	0	4
all_iPSC_NPC_vs_all_CCL	200827_at	INF	PLOD1	5351	4	0	4
all_iPSC_NPC_vs_all_CCL	200845_s_at	INF	PRDX6	9588	4	0	4
all_iPSC_NPC_vs_all_CCL	200873_s_at	INF	CCT8	10694	4	0	4
all_iPSC_NPC_vs_all_CCL	200910_at	INF	CCT3	7203	4	0	4
all_iPSC_NPC_vs_all_CCL	200918_s_at	INF	SRPR	6734	4	0	4
all_iPSC_NPC_vs_all_CCL	200935_at	INF	CALR	811	4	4	0
all_iPSC_NPC_vs_all_CCL	200970_s_at	INF	SERP1	27230	4	1	3
all_iPSC_NPC_vs_all_CCL	201015_s_at	INF	JUP	3728	4	4	0
all_iPSC_NPC_vs_all_CCL	201023_at	INF	TAF7	6879	4	3	1
all_iPSC_NPC_vs_all_CCL	201027_s_at	INF	EIF5B	9669	4	2	2
all_iPSC_NPC_vs_all_CCL	201036_s_at	LM	HADH	3033	4	1	3
all_iPSC_NPC_vs_all_CCL	201037_at	INF	PFKP	5214	4	0	4
all_iPSC_NPC_vs_all_CCL	201063_at	INF	RCN1	5954	4	0	4
all_iPSC_NPC_vs_all_CCL	201086_x_at	INF	SON	6651	4	2	2
all_iPSC_NPC_vs_all_CCL	201119_s_at	INF	COX8A	1351	4	0	4
all_iPSC_NPC_vs_all_CCL	201126_s_at	INF	MGAT1	4245	4	2	2
all_iPSC_NPC_vs_all_CCL	201174_s_at	LM	TERF2IP	54386	4	4	0
all_iPSC_NPC_vs_all_CCL	201195_s_at	INF	SLC7A5	8140	4	1	3
all_iPSC_NPC_vs_all_CCL	201207_at	INF	TNFAIP1	7126	4	3	1
all_iPSC_NPC_vs_all_CCL	201225_s_at	INF	SRRM1	10250	4	1	3
all_iPSC_NPC_vs_all_CCL	201263_at	INF	TARS	6897	4	0	4
all_iPSC_NPC_vs_all_CCL	201300_s_at	INF	PRNP	5621	4	0	4
all_iPSC_NPC_vs_all_CCL	201310_s_at	INF	NREP	9315	4	4	0
all_iPSC_NPC_vs_all_CCL	201346_at	INF	ADIPOR2	79602	4	3	1
all_iPSC_NPC_vs_all_CCL	201361_at	LM	TMEM109	79073	4	0	4
all_iPSC_NPC_vs_all_CCL	201366_at	INF	ANXA7	310	4	1	3
all_iPSC_NPC_vs_all_CCL	201403_s_at	INF	MGST3	4259	4	0	4
all_iPSC_NPC_vs_all_CCL	201433_s_at	INF	PTDSS1	9791	4	0	4
all_iPSC_NPC_vs_all_CCL	201462_at	LM	SCRN1	9805	4	1	3
all_iPSC_NPC_vs_all_CCL	201474_s_at	INF	ITGA3	3675	4	2	2
all_iPSC_NPC_vs_all_CCL	201494_at	LM	PRCP	5547	4	3	1
all_iPSC_NPC_vs_all_CCL	201498_at	LM	USP7	7874	4	0	4
all_iPSC_NPC_vs_all_CCL	201502_s_at	LM	NFKBIA	4792	4	3	1
all_iPSC_NPC_vs_all_CCL	201519_at	LM	TOMM70A	9868	4	0	4
all_iPSC_NPC_vs_all_CCL	201555_at	LM	MCM3	4172	4	2	2
all_iPSC_NPC_vs_all_CCL	201592_at	INF	EIF3H	8667	4	3	1
all_iPSC_NPC_vs_all_CCL	201596_x_at	INF	KRT18	3875	4	0	4
all_iPSC_NPC_vs_all_CCL	201649_at	LM	UBE2L6	9246	4	4	0
all_iPSC_NPC_vs_all_CCL	201654_s_at	INF	HSPG2	3339	4	4	0
all_iPSC_NPC_vs_all_CCL	201685_s_at	INF	TOX4	9878	4	1	3
all_iPSC_NPC_vs_all_CCL	201740_at	INF	NDUFS3	4722	4	2	2
all_iPSC_NPC_vs_all_CCL	201771_at	INF	SCAMP3	10067	4	0	4
all_iPSC_NPC_vs_all_CCL	201827_at	LM	SMARCD2	6603	4	0	4
all_iPSC_NPC_vs_all_CCL	201847_at	LM	LIPA	3988	4	1	3
all_iPSC_NPC_vs_all_CCL	201852_x_at	INF	COL3A1	1281	4	3	1
all_iPSC_NPC_vs_all_CCL	201862_s_at	INF	LRRFIP1	9208	4	0	4
all_iPSC_NPC_vs_all_CCL	201948_at	INF	GNL2	29889	4	3	1
all_iPSC_NPC_vs_all_CCL	201959_s_at	LM	MYCBP2	23077	4	1	3
all_iPSC_NPC_vs_all_CCL	201969_at	INF	NASP	4678	4	3	1
all_iPSC_NPC_vs_all_CCL	201976_s_at	LM	MYO10	4651	4	3	1
all_iPSC_NPC_vs_all_CCL	201992_s_at	INF	KIF5B	3799	4	0	4
all_iPSC_NPC_vs_all_CCL	202055_at	INF	KPNA1	3836	4	2	2
all_iPSC_NPC_vs_all_CCL	202070_s_at	INF	IDH3A	3419	4	0	4
all_iPSC_NPC_vs_all_CCL	202079_s_at	INF	TRAK1	22906	4	2	2
all_iPSC_NPC_vs_all_CCL	202081_at	INF	IER2	9592	4	2	2
all_iPSC_NPC_vs_all_CCL	202097_at	INF	NUP153	9972	4	2	2
all_iPSC_NPC_vs_all_CCL	202107_s_at	INF	MCM2	4171	4	3	1
all_iPSC_NPC_vs_all_CCL	202130_at	INF	RIOK3	8780	4	3	1
all_iPSC_NPC_vs_all_CCL	202140_s_at	INF	CLK3	1198	4	2	2
all_iPSC_NPC_vs_all_CCL	202148_s_at	LM	PYCR1	5831	4	1	3
all_iPSC_NPC_vs_all_CCL	202150_s_at	INF	NEDD9	4739	4	2	2
all_iPSC_NPC_vs_all_CCL	202175_at	INF	CHPF	79586	4	3	1
all_iPSC_NPC_vs_all_CCL	202178_at	INF	PRKCZ	5590	4	1	3
all_iPSC_NPC_vs_all_CCL	202254_at	INF	SIPA1L1	26037	4	2	2
all_iPSC_NPC_vs_all_CCL	202273_at	INF	PDGFRB	5159	4	4	0
all_iPSC_NPC_vs_all_CCL	202308_at	INF	SREBF1	6720	4	1	3
all_iPSC_NPC_vs_all_CCL	202333_s_at	INF	UBE2B	7320	4	0	4
all_iPSC_NPC_vs_all_CCL	202364_at	INF	MXI1	4601	4	0	4
all_iPSC_NPC_vs_all_CCL	202382_s_at	LM	GNPDA1	10007	4	3	1
all_iPSC_NPC_vs_all_CCL	202392_s_at	INF	PISD	23761	4	1	3
all_iPSC_NPC_vs_all_CCL	202395_at	INF	NSF	4905	4	0	4
all_iPSC_NPC_vs_all_CCL	202421_at	INF	IGSF3	3321	4	4	0
all_iPSC_NPC_vs_all_CCL	202423_at	LM	KAT6A	7994	4	1	3
all_iPSC_NPC_vs_all_CCL	202468_s_at	LM	CTNNAL1	8727	4	2	2
all_iPSC_NPC_vs_all_CCL	202497_x_at	INF	SLC2A3	6515	4	4	0
all_iPSC_NPC_vs_all_CCL	202528_at	LM	GALE	2582	4	3	1
all_iPSC_NPC_vs_all_CCL	202529_at	INF	PRPSAP1	5635	4	0	4
all_iPSC_NPC_vs_all_CCL	202580_x_at	INF	FOXM1	2305	4	3	1
all_iPSC_NPC_vs_all_CCL	202606_s_at	INF	TLK1	9874	4	2	2
all_iPSC_NPC_vs_all_CCL	202609_at	INF	EPS8	2059	4	0	4
all_iPSC_NPC_vs_all_CCL	202613_at	INF	CTPS1	1503	4	0	4
all_iPSC_NPC_vs_all_CCL	202653_s_at	INF	2007-03-01	64844	4	2	2
all_iPSC_NPC_vs_all_CCL	202668_at	INF	EFNB2	1948	4	4	0
all_iPSC_NPC_vs_all_CCL	202704_at	INF	TOB1	10140	4	1	3
all_iPSC_NPC_vs_all_CCL	202708_s_at	LM	HIST2H2BE	8349	4	4	0
all_iPSC_NPC_vs_all_CCL	202715_at	INF	CAD	790	4	3	1
all_iPSC_NPC_vs_all_CCL	202720_at	LM	TES	26136	4	3	1
all_iPSC_NPC_vs_all_CCL	202722_s_at	LM	GFPT1	2673	4	1	3
all_iPSC_NPC_vs_all_CCL	202757_at	INF	NELFB	25920	4	1	3
all_iPSC_NPC_vs_all_CCL	202766_s_at	INF	FBN1	2200	4	3	1
all_iPSC_NPC_vs_all_CCL	202794_at	LM	INPP1	3628	4	0	4
all_iPSC_NPC_vs_all_CCL	202797_at	LM	SACM1L	22908	4	0	4
all_iPSC_NPC_vs_all_CCL	202829_s_at	INF	VAMP7	6845	4	0	4
all_iPSC_NPC_vs_all_CCL	202831_at	INF	GPX2	2877	4	3	1
all_iPSC_NPC_vs_all_CCL	202839_s_at	INF	NDUFB7	4713	4	2	2
all_iPSC_NPC_vs_all_CCL	202887_s_at	LM	DDIT4	54541	4	1	3
all_iPSC_NPC_vs_all_CCL	202900_s_at	LM	NUP88	4927	4	2	2
all_iPSC_NPC_vs_all_CCL	202937_x_at	INF	RRP7A	27341	4	4	0
all_iPSC_NPC_vs_all_CCL	202954_at	LM	UBE2C	11065	4	4	0
all_iPSC_NPC_vs_all_CCL	203011_at	INF	IMPA1	3612	4	1	3
all_iPSC_NPC_vs_all_CCL	203027_s_at	INF	MVD	4597	4	4	0
all_iPSC_NPC_vs_all_CCL	203039_s_at	INF	NDUFS1	4719	4	1	3
all_iPSC_NPC_vs_all_CCL	203068_at	LM	KLHL21	9903	4	1	3
all_iPSC_NPC_vs_all_CCL	203095_at	INF	MTIF2	4528	4	0	4
all_iPSC_NPC_vs_all_CCL	203145_at	INF	SPAG5	10615	4	4	0
all_iPSC_NPC_vs_all_CCL	203149_at	INF	PVRL2	5819	4	2	2
all_iPSC_NPC_vs_all_CCL	203229_s_at	INF	CLK2	1196	4	2	2
all_iPSC_NPC_vs_all_CCL	203231_s_at	INF	ATXN1	6310	4	3	1
all_iPSC_NPC_vs_all_CCL	203243_s_at	INF	PDLIM5	10611	4	0	4
all_iPSC_NPC_vs_all_CCL	203301_s_at	LM	DMTF1	9988	4	3	1
all_iPSC_NPC_vs_all_CCL	203313_s_at	INF	TGIF1	7050	4	4	0
all_iPSC_NPC_vs_all_CCL	203329_at	INF	PTPRM	5797	4	2	2
all_iPSC_NPC_vs_all_CCL	203341_at	LM	CEBPZ	10153	4	0	4
all_iPSC_NPC_vs_all_CCL	203384_s_at	INF	GOLGA1	2800	4	1	3
all_iPSC_NPC_vs_all_CCL	203395_s_at	LM	HES1	3280	4	4	0
all_iPSC_NPC_vs_all_CCL	203403_s_at	INF	RNF6	6049	4	0	4
all_iPSC_NPC_vs_all_CCL	203418_at	LM	CCNA2	890	4	0	4
all_iPSC_NPC_vs_all_CCL	203438_at	INF	STC2	8614	4	2	2
all_iPSC_NPC_vs_all_CCL	203447_at	INF	PSMD5	5711	4	2	2
all_iPSC_NPC_vs_all_CCL	203455_s_at	INF	SAT1	6303	4	4	0
all_iPSC_NPC_vs_all_CCL	203516_at	INF	SNTA1	6640	4	2	2
all_iPSC_NPC_vs_all_CCL	203525_s_at	INF	APC	324	4	3	1
all_iPSC_NPC_vs_all_CCL	203585_at	INF	ZNF185	7739	4	4	0
all_iPSC_NPC_vs_all_CCL	203592_s_at	INF	FSTL3	10272	4	3	1
all_iPSC_NPC_vs_all_CCL	203608_at	INF	ALDH5A1	7915	4	1	3
all_iPSC_NPC_vs_all_CCL	203625_x_at	INF	SKP2	6502	4	1	3
all_iPSC_NPC_vs_all_CCL	203778_at	INF	MANBA	4126	4	4	0
all_iPSC_NPC_vs_all_CCL	203829_at	INF	ELP4	26610	4	2	2
all_iPSC_NPC_vs_all_CCL	203883_s_at	INF	RAB11FIP2	22841	4	0	4
all_iPSC_NPC_vs_all_CCL	203955_at	INF	PPP1R26	9858	4	0	4
all_iPSC_NPC_vs_all_CCL	203992_s_at	INF	KDM6A	7403	4	4	0
all_iPSC_NPC_vs_all_CCL	204020_at	INF	PURA	5813	4	0	4
all_iPSC_NPC_vs_all_CCL	204066_s_at	INF	AGAP1	116987	4	1	3
all_iPSC_NPC_vs_all_CCL	204094_s_at	INF	TSC22D2	9819	4	0	4
all_iPSC_NPC_vs_all_CCL	204099_at	INF	SMARCD3	6604	4	3	1
all_iPSC_NPC_vs_all_CCL	204116_at	INF	IL2RG	3561	4	4	0
all_iPSC_NPC_vs_all_CCL	204146_at	INF	RAD51AP1	10635	4	3	1
all_iPSC_NPC_vs_all_CCL	204159_at	INF	CDKN2C	1031	4	1	3
all_iPSC_NPC_vs_all_CCL	204162_at	INF	NDC80	10403	4	4	0
all_iPSC_NPC_vs_all_CCL	204175_at	INF	ZNF593	51042	4	1	3
all_iPSC_NPC_vs_all_CCL	204194_at	INF	BACH1	571	4	2	2
all_iPSC_NPC_vs_all_CCL	204219_s_at	INF	PSMC1	5700	4	1	3
all_iPSC_NPC_vs_all_CCL	204247_s_at	INF	CDK5	1020	4	1	3
all_iPSC_NPC_vs_all_CCL	204249_s_at	INF	LMO2	4005	4	3	1
all_iPSC_NPC_vs_all_CCL	204366_s_at	INF	GTF3C2	2976	4	4	0
all_iPSC_NPC_vs_all_CCL	204381_at	INF	LRP3	4037	4	2	2
all_iPSC_NPC_vs_all_CCL	204382_at	INF	NAT9	26151	4	2	2
all_iPSC_NPC_vs_all_CCL	204488_at	INF	DOLK	22845	4	1	3
all_iPSC_NPC_vs_all_CCL	204521_at	INF	FAM216A	29902	4	0	4
all_iPSC_NPC_vs_all_CCL	204528_s_at	INF	NAP1L1	4673	4	1	3
all_iPSC_NPC_vs_all_CCL	204538_x_at	INF	NPIPA1	9284	4	1	3
all_iPSC_NPC_vs_all_CCL	204605_at	LM	CGRRF1	10668	4	0	4
all_iPSC_NPC_vs_all_CCL	204621_s_at	INF	NR4A2	4929	4	2	2
all_iPSC_NPC_vs_all_CCL	204630_s_at	INF	GOSR1	9527	4	1	3
all_iPSC_NPC_vs_all_CCL	204640_s_at	INF	SPOP	8405	4	0	4
all_iPSC_NPC_vs_all_CCL	204662_at	LM	CCP110	9738	4	2	2
all_iPSC_NPC_vs_all_CCL	204681_s_at	INF	RAPGEF5	9771	4	4	0
all_iPSC_NPC_vs_all_CCL	204706_at	INF	INPP5E	56623	4	1	3
all_iPSC_NPC_vs_all_CCL	204728_s_at	INF	WDHD1	11169	4	4	0
all_iPSC_NPC_vs_all_CCL	204767_s_at	INF	FEN1	2237	4	4	0
all_iPSC_NPC_vs_all_CCL	204789_at	INF	FMNL1	752	4	3	1
all_iPSC_NPC_vs_all_CCL	204975_at	INF	EMP2	2013	4	4	0
all_iPSC_NPC_vs_all_CCL	204976_s_at	INF	AMMECR1	9949	4	3	1
all_iPSC_NPC_vs_all_CCL	204992_s_at	INF	PFN2	5217	4	0	4
all_iPSC_NPC_vs_all_CCL	205007_s_at	INF	CIB2	10518	4	4	0
all_iPSC_NPC_vs_all_CCL	205025_at	INF	ZBTB48	3104	4	1	3
all_iPSC_NPC_vs_all_CCL	205088_at	LM	MAMLD1	10046	4	1	3
all_iPSC_NPC_vs_all_CCL	205150_s_at	INF	TRIL	9865	4	3	1
all_iPSC_NPC_vs_all_CCL	205194_at	INF	PSPH	5723	4	3	1
all_iPSC_NPC_vs_all_CCL	205214_at	INF	STK17B	9262	4	3	1
all_iPSC_NPC_vs_all_CCL	205247_at	INF	NOTCH4	4855	4	4	0
all_iPSC_NPC_vs_all_CCL	205259_at	INF	NR3C2	4306	4	1	3
all_iPSC_NPC_vs_all_CCL	205306_x_at	INF	KMO	8564	4	4	0
all_iPSC_NPC_vs_all_CCL	205324_s_at	INF	FTSJ1	24140	4	1	3
all_iPSC_NPC_vs_all_CCL	205348_s_at	INF	DYNC1I1	1780	4	3	1
all_iPSC_NPC_vs_all_CCL	205355_at	INF	ACADSB	36	4	0	4
all_iPSC_NPC_vs_all_CCL	205371_s_at	INF	DBT	1629	4	1	3
all_iPSC_NPC_vs_all_CCL	205481_at	INF	ADORA1	134	4	2	2
all_iPSC_NPC_vs_all_CCL	205515_at	INF	PRSS12	8492	4	3	1
all_iPSC_NPC_vs_all_CCL	205525_at	INF	CALD1	800	4	3	1
all_iPSC_NPC_vs_all_CCL	205527_s_at	INF	GEMIN4	50628	4	0	4
all_iPSC_NPC_vs_all_CCL	205664_at	INF	KIN	22944	4	4	0
all_iPSC_NPC_vs_all_CCL	205775_at	INF	FAM50B	26240	4	1	3
all_iPSC_NPC_vs_all_CCL	205848_at	INF	GAS2	2620	4	3	1
all_iPSC_NPC_vs_all_CCL	205933_at	INF	SETBP1	26040	4	3	1
all_iPSC_NPC_vs_all_CCL	205937_at	INF	CGREF1	10669	4	0	4
all_iPSC_NPC_vs_all_CCL	205960_at	INF	PDK4	5166	4	1	3
all_iPSC_NPC_vs_all_CCL	205995_x_at	INF	IQCB1	9657	4	4	0
all_iPSC_NPC_vs_all_CCL	206175_x_at	INF	ZNF222	7673	4	4	0
all_iPSC_NPC_vs_all_CCL	206189_at	INF	UNC5C	8633	4	4	0
all_iPSC_NPC_vs_all_CCL	206261_at	INF	ZNF239	8187	4	0	4
all_iPSC_NPC_vs_all_CCL	206316_s_at	INF	KNTC1	9735	4	4	0
all_iPSC_NPC_vs_all_CCL	206335_at	INF	GALNS	2588	4	2	2
all_iPSC_NPC_vs_all_CCL	206396_at	INF	SLC1A1	6505	4	2	2
all_iPSC_NPC_vs_all_CCL	206412_at	INF	FER	2241	4	3	1
all_iPSC_NPC_vs_all_CCL	206452_x_at	INF	PPP2R4	5524	4	3	1
all_iPSC_NPC_vs_all_CCL	206506_s_at	INF	SUPT3H	8464	4	3	1
all_iPSC_NPC_vs_all_CCL	206632_s_at	INF	APOBEC3B	9582	4	4	0
all_iPSC_NPC_vs_all_CCL	206656_s_at	INF	APMAP	57136	4	3	1
all_iPSC_NPC_vs_all_CCL	206724_at	INF	CBX4	8535	4	2	2
all_iPSC_NPC_vs_all_CCL	206766_at	INF	ITGA10	8515	4	3	1
all_iPSC_NPC_vs_all_CCL	206829_x_at	INF	ZNF430	80264	4	4	0
all_iPSC_NPC_vs_all_CCL	206855_s_at	INF	HYAL2	8692	4	4	0
all_iPSC_NPC_vs_all_CCL	206893_at	INF	SALL1	6299	4	4	0
all_iPSC_NPC_vs_all_CCL	206900_x_at	INF	ZNF253	56242	4	4	0
all_iPSC_NPC_vs_all_CCL	206924_at	INF	IL11	3589	4	2	2
all_iPSC_NPC_vs_all_CCL	206976_s_at	INF	HSPH1	10808	4	0	4
all_iPSC_NPC_vs_all_CCL	207017_at	INF	RAB27B	5874	4	3	1
all_iPSC_NPC_vs_all_CCL	207022_s_at	INF	LDHC	3948	4	3	1
all_iPSC_NPC_vs_all_CCL	207147_at	INF	DLX2	1746	4	4	0
all_iPSC_NPC_vs_all_CCL	207164_s_at	INF	ZBTB18	10472	4	4	0
all_iPSC_NPC_vs_all_CCL	207361_at	INF	HBP1	26959	4	2	2
all_iPSC_NPC_vs_all_CCL	207464_at	INF	AHCYL1	10768	4	4	0
all_iPSC_NPC_vs_all_CCL	207618_s_at	INF	BCS1L	617	4	1	3
all_iPSC_NPC_vs_all_CCL	207714_s_at	INF	SERPINH1	871	4	0	4
all_iPSC_NPC_vs_all_CCL	207735_at	INF	RNF125	54941	4	4	0
all_iPSC_NPC_vs_all_CCL	207769_s_at	INF	PQBP1	10084	4	4	0
all_iPSC_NPC_vs_all_CCL	207941_s_at	INF	RBM39	9584	4	2	2
all_iPSC_NPC_vs_all_CCL	207945_s_at	INF	CSNK1D	1453	4	3	1
all_iPSC_NPC_vs_all_CCL	207971_s_at	INF	CEP68	23177	4	4	0
all_iPSC_NPC_vs_all_CCL	207974_s_at	INF	SKP1	6500	4	1	3
all_iPSC_NPC_vs_all_CCL	208025_s_at	LM	HMGA2	8091	4	3	1
all_iPSC_NPC_vs_all_CCL	208051_s_at	INF	PAIP1	10605	4	4	0
all_iPSC_NPC_vs_all_CCL	208119_s_at	INF	ZNF93	81931	4	4	0
all_iPSC_NPC_vs_all_CCL	208308_s_at	INF	GPI	2821	4	0	4
all_iPSC_NPC_vs_all_CCL	208336_s_at	INF	TECR	9524	4	2	2
all_iPSC_NPC_vs_all_CCL	208361_s_at	INF	POLR3D	661	4	1	3
all_iPSC_NPC_vs_all_CCL	208493_at	INF	HOXA11	3207	4	4	0
all_iPSC_NPC_vs_all_CCL	208617_s_at	INF	PTP4A2	8073	4	0	4
all_iPSC_NPC_vs_all_CCL	208634_s_at	LM	MACF1	23499	4	3	1
all_iPSC_NPC_vs_all_CCL	208642_s_at	INF	XRCC5	7520	4	3	1
all_iPSC_NPC_vs_all_CCL	208671_at	INF	SERINC1	57515	4	1	3
all_iPSC_NPC_vs_all_CCL	208691_at	INF	TFRC	7037	4	4	0
all_iPSC_NPC_vs_all_CCL	208692_at	INF	RPS3	6188	4	0	4
all_iPSC_NPC_vs_all_CCL	208713_at	INF	HNRNPUL1	11100	4	1	3
all_iPSC_NPC_vs_all_CCL	208758_at	INF	ATIC	471	4	0	4
all_iPSC_NPC_vs_all_CCL	208786_s_at	INF	MAP1LC3B	81631	4	2	2
all_iPSC_NPC_vs_all_CCL	208788_at	INF	ELOVL5	60481	4	3	1
all_iPSC_NPC_vs_all_CCL	208827_at	INF	PSMB6	5694	4	2	2
all_iPSC_NPC_vs_all_CCL	208832_at	INF	ATXN10	25814	4	1	3
all_iPSC_NPC_vs_all_CCL	208848_at	INF	ADH5	128	4	4	0
all_iPSC_NPC_vs_all_CCL	208866_at	INF	CSNK1A1	1452	4	3	1
all_iPSC_NPC_vs_all_CCL	208916_at	INF	SLC1A5	6510	4	0	4
all_iPSC_NPC_vs_all_CCL	208922_s_at	INF	NXF1	10482	4	2	2
all_iPSC_NPC_vs_all_CCL	208946_s_at	INF	BECN1	8678	4	0	4
all_iPSC_NPC_vs_all_CCL	209022_at	INF	STAG2	10735	4	0	4
all_iPSC_NPC_vs_all_CCL	209050_s_at	LM	RALGDS	5900	4	3	1
all_iPSC_NPC_vs_all_CCL	209073_s_at	INF	NUMB	8650	4	2	2
all_iPSC_NPC_vs_all_CCL	209101_at	INF	CTGF	1490	4	2	2
all_iPSC_NPC_vs_all_CCL	209110_s_at	INF	RGL2	5863	4	4	0
all_iPSC_NPC_vs_all_CCL	209112_at	LM	CDKN1B	1027	4	2	2
all_iPSC_NPC_vs_all_CCL	209203_s_at	INF	BICD2	23299	4	3	1
all_iPSC_NPC_vs_all_CCL	209213_at	LM	CBR1	873	4	0	4
all_iPSC_NPC_vs_all_CCL	209216_at	INF	WDR45	11152	4	3	1
all_iPSC_NPC_vs_all_CCL	209230_s_at	INF	NUPR1	26471	4	2	2
all_iPSC_NPC_vs_all_CCL	209317_at	INF	POLR1C	9533	4	1	3
all_iPSC_NPC_vs_all_CCL	209340_at	INF	UAP1	6675	4	1	3
all_iPSC_NPC_vs_all_CCL	209357_at	INF	CITED2	10370	4	2	2
all_iPSC_NPC_vs_all_CCL	209366_x_at	INF	CYB5A	1528	4	1	3
all_iPSC_NPC_vs_all_CCL	209369_at	INF	ANXA3	306	4	1	3
all_iPSC_NPC_vs_all_CCL	209406_at	INF	BAG2	9532	4	0	4
all_iPSC_NPC_vs_all_CCL	209409_at	LM	GRB10	2887	4	4	0
all_iPSC_NPC_vs_all_CCL	209411_s_at	INF	GGA3	23163	4	0	4
all_iPSC_NPC_vs_all_CCL	209413_at	INF	B4GALT2	8704	4	1	3
all_iPSC_NPC_vs_all_CCL	209435_s_at	LM	ARHGEF2	9181	4	3	1
all_iPSC_NPC_vs_all_CCL	209462_at	INF	APLP1	333	4	3	1
all_iPSC_NPC_vs_all_CCL	209472_at	INF	CCBL2	56267	4	3	1
all_iPSC_NPC_vs_all_CCL	209481_at	INF	SNRK	54861	4	4	0
all_iPSC_NPC_vs_all_CCL	209486_at	INF	UTP3	57050	4	2	2
all_iPSC_NPC_vs_all_CCL	209503_s_at	INF	PSMC5	5705	4	2	2
all_iPSC_NPC_vs_all_CCL	209520_s_at	INF	NCBP1	4686	4	2	2
all_iPSC_NPC_vs_all_CCL	209598_at	INF	PNMA2	10687	4	2	2
all_iPSC_NPC_vs_all_CCL	209608_s_at	LM	ACAT2	39	4	3	1
all_iPSC_NPC_vs_all_CCL	209661_at	INF	KIFC3	3801	4	1	3
all_iPSC_NPC_vs_all_CCL	209678_s_at	INF	PRKCI	5584	4	0	4
all_iPSC_NPC_vs_all_CCL	209725_at	INF	UTP20	27340	4	2	2
all_iPSC_NPC_vs_all_CCL	209744_x_at	INF	ITCH	83737	4	3	1
all_iPSC_NPC_vs_all_CCL	209754_s_at	INF	TMPO	7112	4	3	1
all_iPSC_NPC_vs_all_CCL	210027_s_at	INF	APEX1	328	4	3	1
all_iPSC_NPC_vs_all_CCL	210056_at	INF	RND1	27289	4	4	0
all_iPSC_NPC_vs_all_CCL	210057_at	INF	SMG1	23049	4	1	3
all_iPSC_NPC_vs_all_CCL	210104_at	INF	MED6	10001	4	3	1
all_iPSC_NPC_vs_all_CCL	210186_s_at	INF	FKBP1A	2280	4	1	3
all_iPSC_NPC_vs_all_CCL	210189_at	INF	HSPA1L	3305	4	1	3
all_iPSC_NPC_vs_all_CCL	210218_s_at	INF	SP100	6672	4	3	1
all_iPSC_NPC_vs_all_CCL	210369_at	INF	SWAP70	23075	4	4	0
all_iPSC_NPC_vs_all_CCL	210393_at	INF	LGR5	8549	4	4	0
all_iPSC_NPC_vs_all_CCL	210512_s_at	INF	VEGFA	7422	4	4	0
all_iPSC_NPC_vs_all_CCL	210538_s_at	INF	BIRC3	330	4	3	1
all_iPSC_NPC_vs_all_CCL	210609_s_at	INF	TP53I3	9540	4	4	0
all_iPSC_NPC_vs_all_CCL	210672_s_at	INF	NPRL3	8131	4	3	1
all_iPSC_NPC_vs_all_CCL	210762_s_at	INF	DLC1	10395	4	1	3
all_iPSC_NPC_vs_all_CCL	210908_s_at	INF	PFDN5	5204	4	1	3
all_iPSC_NPC_vs_all_CCL	211048_s_at	INF	PDIA4	9601	4	3	1
all_iPSC_NPC_vs_all_CCL	211064_at	INF	ZNF493	284443	4	3	1
all_iPSC_NPC_vs_all_CCL	211337_s_at	INF	TUBGCP4	27229	4	1	3
all_iPSC_NPC_vs_all_CCL	211419_s_at	INF	CHN2	1124	4	3	1
all_iPSC_NPC_vs_all_CCL	211685_s_at	INF	NCALD	83988	4	3	1
all_iPSC_NPC_vs_all_CCL	211686_s_at	INF	MAK16	84549	4	0	4
all_iPSC_NPC_vs_all_CCL	211700_s_at	INF	TRO	7216	4	4	0
all_iPSC_NPC_vs_all_CCL	211744_s_at	INF	CD58	965	4	4	0
[truncated: 9,212 more rows]

## Sheet: Drug-gene-perturbagens
CCLs versus all-hiPSC NPCs	CCL Result|all-hiPSC NPC result*									Total
[truncated: 6 more rows]

[truncated: 5 more sheets: Cell-line-type-Hypothesis Tests, SZ-set_enr - NPC_vs_CCL, ChemogenomicEnr - NPC_vs_CCL, SZ-set_enr - NPC_SZ_vs_CON, ChemogenomicEnr - NPC_SZ_vs_CON]
